# Supplementary material for: Transcriptome and Phenotype Integrated Analysis Identifies Genes Controlling Ginsenoside Rb1 Biosynthesis and Reveals Their Interactions in the Process in Panax ginseng
Source: Int J Mol Sci. 2022 Nov 13;23(22):14016. doi: 10.3390/ijms232214016 (PMC9698431; doi:10.3390/ijms232214016)
Supplement: Supplementary file 1 [file ijms-23-14016-s001.zip]

Archive with 9 entries (9 files):
- FigS1_Jiang et al._DE.pptx
- FigS2_Jiang et al._22 expressions-MeJA.pptx
- FigS3_Jiang et al._correlation_MeJA.pptx
- FigS4_Jiang et al._GO.pptx
- FigS5_Jiang et al._heatmap.pptx
- Table S1_Jiang et al._DE and Correlation.xlsx
- Table S2_Jiang et al._97 SNPs significant with Rb1.xlsx
- Table S3_Jiang et al._Cloned key enzyme genes.xlsx
- Table S4_Jiang et al._Annotation, GO and pathway1.xlsx
