# Supplementary material for: Transcriptome and Phenotype Integrated Analysis Identifies Genes Controlling Ginsenoside Rb1 Biosynthesis and Reveals Their Interactions in the Process in Panax ginseng
Source: Int J Mol Sci. 2022 Nov 13;23(22):14016. doi: 10.3390/ijms232214016 (PMC9698431; doi:10.3390/ijms232214016)
Supplement: Supplementary file 1 [file ijms-23-14016-s001.zip › Table S1_Jiang et al._DE and Correlation.xlsx]

## Sheet: Table S2_Jiang et al._DE, Corre
Table S1. Statistics of gene transcript differential expression between highest- and lowest-Rb1 content cultivars and transcript expression - Rb1 content correlation for genome-wide identification of candidate genes for Rb1 biosynthesis.
Transcript ID	Sequence	Size (bp)	Differential expressed tranacript (DET-I)						Correlated DET-I (DET-II)
			baseMean	log2FoldChange	lfcSE	stat	p_value	p_adj	r	p-value
comp1048141_c0_seq1	TCCTTGAGGTATGCCCTTCCGGTAGGTTGTTCTCTTATCTGTCTTTTCCATCCAGTGCCCGCACTGCGTCAGAAAATCTTCGTCTTCGATCTCTCTTCGCAACGCAATAAAGAAGTCTAACAGTTTCTCTCGACATCTGTCTTTTCTTTTAAGTCATTGATCTCATATCTATCAGCAGGGGGGTCTGCCTTCACTATTAAGCCTACGCCCGTCCATTCCTTTAGTTCGCTCTCAATGGGAATTTTTCTTTCTAGTAAAAAAAGCCAGTGAAAGCTTTCTTCTAGGCGCTGAGGTACGTACTGTTACTACGGCCCGGAATTCG	322	4.06579	4.96455	1.02576	4.83986	1.3e-06	4.01e-05
comp107985_c0_seq1	AGTCAACTTCAAAGTGGATTTGTTGTGCGAAGAGTGCGTTATGACCCGTGGCCGCCTGCCCGGTGGGGGCGGCTCCTCCGTTGTGGGTAAACGGGAAACCCGACTCTACGAACCCGAGGAAAGGCTGCACAGCAGTAGTAGGGGCGTTAAGACCGGAGCTTTTTGTAGTGCTAGCAGGAATGCAAGTGAATGAATCCCATCCCCTAGCGAGTGAAGTACTTACGCCCCTTTAGAGATAGGGGCGAGCAAAAGAGCTCGTTCTTCCATTTTTAGACCTTTAGATTCGTAAGATCATGATAGAGTCCCCTTGACTTTCTATTCTATTAG	327	10.5942	2.62294	0.489117	5.3626	8.2e-08	3.86e-06
comp1111126_c0_seq1	GTTTCCTTGAAAGACTAGCTCTTCCCTACTGACCTTTCCTTACTCGCTGGTTAGCTGGAAGAAGCTGTCCGCTCGTGCTTCTTTCGAGTGAGATGTCCATACCAGGCAATCATCTCTTCTTTGGCATTCCCGTATCCGTCCAACCTTGATCTGCTACCTCTCCACTTTCAATCTTATTTTGAAACTTACCCCTTCAGAAAGATTCACCACAAAATCTGCATATGCACTGGTAGCCACAACCATTGAAGATGAACCAAACCTTTCATTTCCAAACTGTCAAGACCTTCGCTGGCCACCCCCCACTCTCAACAAACTCAAATACTTCCTAAGGCTCTGTGCCCATAATCGTCTTCCAACCAGGAGTCATCCGCACCACATACACATTCTAGCTGAAAACTT…	426	3.8568	5.50202	1.03871	5.29698	1.18e-07	5.31e-06
comp1136681_c0_seq1	TAGGGGCGAGTTATACGAGCCTTGAGATGAGAAAATCAAAATAGCAGAGCAGGGGAATCGAAGGGGAAGGGCAGTCTATCGCGGACCCTTAGTTTAGTAACCACCACCAAACAATCTATCATCCAGCAGTGAACAACCAATTCAAGTTGCGTTGATTATTCAATGAGAAGATCGTGGCACGAAAATACCTAAAAGGATTGGGCCAGGCACTTCAAGAAATTGAATTTCTTTGTCAACATATCCCTATTGTGGTGTGGTAAGTGAAATCTCACTATTGATTCTAAGCGCTAAATTACCCTCCTCCGATATTGAAGCTGAAGGAAGCGGCTCGAATAGAGCAGCAGATCTTTTCTATTCAATACACTTTTATAATATATATAATAAAGTCCGACTTTTTAA…	489	2.89269	5.08689	1.07382	4.73717	2.17e-06	6.22e-05
comp1155480_c0_seq1	TGGGAATTCGTGTAGAGCAGATAGATTCTTCTTAAGAAAGCTTTCCCGATAGGCGCATCTCTTCCTTAACTCTTGTTGAGTAAGAAGTTCTTGTGCCTCTCTAGCCTTTAGCACAGCACTAGGAATTGTCTAATCTAAGGGTCTACCCGCTTTGAATCTCTTGGAGTAAGGGCATTAGGTCTTGTATCTCTTGATGGCGGTGTGATCGTATCTGCTCTTGAATAAGAATTGCTTCGGTAAGCCAATCCCGCACTCTTCCGCGTCCTTATTTGCCTGAAAGCGATTCCAGGAAAGCCTAGCATAGAGCTTTCTTGTGATGAAATCGCTTACCCGCATTTCTCTTGGTATACCTACCTGTGTGCCTCCGAATTCCGTGAAG	379	3.63947	4.80021	1.04109	4.61074	4.01e-06	0.000104744
comp122144_c0_seq1	GTGCATGCAGTTCATTAGGAATCGCAAAACACTAACATAATTATATATTAATGGCTACAAATAATAAGTCACAGCTTCTCCCATCTTTTTTCCCACATTTCTTCTTCATGTACACACCATGTTTGGTAGCTTTATTTAGCTTTAATTCTAAGTTGTGTTTTGGCTTCAGACCCAAACATTTCAACTTGTCAACTGCAACAACCCATTGGTCATCTGCTGGTGCAACTTGGTATGGCAGCCCTGATGGCGCTGGAAGCGATGGAGGATCATGTGGATATGGGAATTCTGTGTCACAAGCACCTTTCTCTTCAATGGTTACTGGGATTGGCCCATCCCTTTACAAATCAGGCAAAGAATGTGGAGCTTGTTATCAGGTGAAATGTACCAAACATCCTTCGT…	1436	21.3269	-2.81795	0.396097	-7.11428	1.12e-12	1.94e-10
comp1288_c0_seq1	ACTTCCAAACCAAAGAAATGCAACATGAGAAGTCGCTTTTTACGTTACGCTTTAATAGAATGAAATGAATTCGGTAAGGGTAGAATACGCCCTATGGTCGATCGAAGGTCCTGTGCCATTTGAACTCAAATATATCTTACCTTAAATCCATCTTTGTCCAGCCAGCTCATAACAAAATGTTAGACCGGCTGACACAACCGAATTGGTTGAGGAAAAGGAAACCCGCACTCCCGCCCCCAAAAGCGGAGACCGAAGAACCGCCAGGTTGTCGAGGACACGTCTGAAGAGGAGGCGGGCGCCCTCTAAGTTTACCACCCTACCCACTAATGGGCTATGAGGGGGGCAGGCGAACGGGAACCGACCGAAAACCCGAACCGCTTGACTGACCCCTTCATACTC…	1468	100.176	3.9669	0.337468	11.7549	6.66e-32	2.96e-28
comp1288_c1_seq1	GCCCCTTGTATAGGGTTCCAAACCCGCGATTCGCCGACATTAGGAATGTTTTTCCAATTCACATTGCTTAGGGGCGACTACTTTACCGAATTAGCTCTAACTAGACTTGTTCCTAACCCTGTCTTATGCCTGACGAAGGCAGGAAGTATTAAGTTGGAGTACCATTGATCAGAATTTCTAGAGAAGAATTCTACATTTTAACAAGCCTACGAAGCCTTTTAAGTGAAGGGGAGTTGCCAATACCTCTTATATTCCATAGAATTCCACCTATCATGAGGAAACATGTCGAGGAGGAGATTGAGAAGGCTTATTGTGAGACCTCAAATGCATTGTTGTTCCAGCACCAACAGTAGTAGCTGATTTCTTTTTCTGCTTTCCTGCATCCTTAAGAACAGTGGT…	2872	160.645	3.85514	0.316879	12.166	4.72e-34	3.89e-30
comp1384976_c0_seq1	GCCCATCTTAAAAGCTCCTTCATTTTGGAAAAAGTTTTGGTTTGAACCTTCTGATCTCTCTTTTCCCCATTAATCCCACATTTTTGGCTGGATGATAATGCAATTGCAGCAATATCATTAATAGGTAGAACAGCAGCCAATTCTGCCCCTTTGTTGTTATTCATGCCTTCTAAGTTCATCTTCATGGTATGGACCCTCTTAAGATTAAGAGTGTCAGAAAAGGTGAACAAATTAAGGTAATTCTTGCAACCCAATCTAATTTTTTCTATTCTCTTGATCCGTCTTTGATTACCCTTATGATGATTCAATGAAACCACTTCTTTAGATTGAGCACTACAACTTTCCTTCTTGGTGGTCGTTGGACTAGAAGCAATAGTACTAGTTTCTCTCGG	392	2.3997	-4.61911	1.06391	-4.34164	1.41e-05	0.000296433	0.522	0.000386225
comp1448_c0_seq1	GGGCCTTACTTATTCAGGGGGGATGAAAGACAAAAAGGATCAGGGGGCTTTATGATCGGAGAAAGAGAGGGGGCGTGGTTGGTGTGTCACTGGGTCGGTGGGGGAACCCGTAGGAAGGGGGGACGACCCGCCGAATTCACATCAGAAATCGCCAACATGAACACAAACGAAATCTTGAATTGCGTATAGAAACAAAACGAACCACTTCTATTCTCGGAGCTGAGAGAATGGCTTTTTGGTCCCTTTCGTCCAGTGGTTAGGACATCGTCTTTTCATGTCGAAGACACGGGTTCGATTCCCGTAAGGGATAGGTACTCATTCCCGGCCGCTTTCAGTTAGTGTTCATTGCTGAGTGATCGCTCGCTATCTGGCTTGAAAGGGTGGTCCGGAAGCTTCCTC…	1108	28.9168	4.11721	0.456534	9.0184	1.91e-19	1.19e-16
comp150647_c0_seq1	GAAACAACTCCTAACAAATAACAACTTGCTAACATAGCTAAAAATAAGAAGTCAACTTCAGTCTGTCCTGTCAAAGCCGAACCCGAAGATCAGACATCTGATCCCAAAAGCGTTAATGACTGTCTTTACGCCGATCCTTCAATGCATGGTATCTCAACGCCACTAGCGTGCTCGAATCCTCCTGCATCAAATACAAGAGTGTGCCTAGTTTATCCATCTTCACTTGAATTCCATATTTAATACTTTTGGTGCTGGTATTTGTATTTTATTTTCATGACTTAGCGACAAAAAAGATTTTTTGGAAAGATTGGCTAGGTAAATTTAAGCACAATTATGATCAATGGTGGGGTTATGCAAGAGGGAGTTTTATTGTTGGGGATTTGGGTTGGGTTTGTAATT…	546	32.8383	2.36454	0.552626	4.27873	1.88e-05	0.000374794
comp15119_c0_seq1	GCAGTTCTTAGAGAAGTGAATTCCAAAACACCACAATTAAGCAAGCCCTTCGAGCTTGCCTCACTTCCATGCATGCGATAGCTTGTCCCAACCAAAACTTGCCGCTTCTATCAATCAATGCACACAAATATGCTTGCTTGGACAGACACAAACATATGCTTGCCCCTACGTAACTAGAGCCCTGTAGGTCCTCCTATATAGGGCTAGGTTTCAACACCATTCACTGGTAAGGCCCCACATGTAGCATTCCCGACGGCGGCTATCCCGAGCTAGCCATCCATAGTTGTAAGCCTCCCTTACCCCACCACCCTCACTGAAATTCAATTCAATGAAAGGCAGACCCCATAGAAGTAAGCCTGAGCCAGCTCAATGAAGACTTCTCAAATACCCTCTAGCCAG…	916	7.53397	4.2786	0.810223	5.28077	1.29e-07	5.71e-06
comp173905_c0_seq1	ATGTCCTACCTGAGGAGGAGGGCGCTAGGCTAAACAGGGTGTCAAGAGCTTGATAGTCGAATAGGTAGAGAAAAATTCGACTCGTGATTTTCAATCAATCAAGGAATGGTTCCAGGATCCTGGTAAACAGGAATGGATCTTTCGAAGGCAGGCGCTCAGTAGGCCATTCTCAAAGCAGACCCACGGGTGTAGCATGGTCGTCAGCTCATCCCTAACTATAGATAGAGCAGTCGCCAAATCCAATCCACATGAGAGATGAGGAACCGTTAGGACGAGGGAGAGAATCGGGCGAAGGAAAGGATGAATTCCGAAATGCAGTAGTGTTTAGAAAGTTTCCCTCAAATGGATATAGTCCAATGACTAAGCAAGAGCTGACGATTGAACTAGCAATAGCAAGCA…	1658	39.7302	3.63629	0.381627	9.52838	1.6e-21	1.36e-18
comp17704_c0_seq1	TAGGGAGATCGTTGTCTAAGGCCGTACGGTGGGATTTAGAGATATCTAAGGCCGTGACACTAGGCTGTGGTGGGAAGTCATTTTACTGCTACCATGGCTCTCTAAAGATCAAACAAATGTTAACGTTATTCTCTCTTAATTTAGTACCAGCCTGACAATATGCACACTAGTAAGAGACCATTATTTGTTGTTTTAATATGTCAGATCAATTATGTGTTCCATTTTGCAGGCTATCTATTAGGTGCTGG	248	8.76276	4.48656	0.988909	4.53688	5.71e-06	0.000139719
comp183050_c0_seq1	GGTCGTCTTCCGACTTCTTCTCCGGCTGTGACAATATCAGCTAATTCCCACCGGATGTGCTGGTTTCAGTTCTAAACAAGATTTTGGATCAGGGTTTTTCCGAATGAGAATGAAACTACCAAACAAGAACACGAAAGGAGTGATAACAACTTTCTACTTAACATCAAAGCCAGTTAATCAGGCTATGAATATTCATGATGAACTTGATTTCGAGTTTTTGGGAAACGATAACGGGATGCCTTATACACTAAGTACAAATGTGTTTGTAAGTGATATGGGGCATAGGGAGCAAGCTTTTCATCTTTGGTTTGATCCCACTGCAGACTACCATACTTATGAAGTTTACTGGAACCAACATCAAATAGTGTTTCTTGTTGATGAAGTACCAATAAGAGTGTT…	886	15.0529	-3.43253	0.541251	-6.34185	2.27e-10	2.27e-08	0.31	0.0458015
comp191785_c0_seq1	AGCACCCCAGCTTGCAACTCCACAGCCTGTATCTATTGCAGTTCTTATGGTTCCGCTAGTAAGAGGAATGAGGTTATTAATGTCATCTATGTAAGCATCAGCTCCATGCGGGAACATGGTGCCACCACCAGGAAATCTGAAACGATCCCCTTCGACTTGGATCCAGTTTTGAATGGCCTTCTCAATGCTGAGCTCTTTGTGGGGAATGTTGTTGTACCATGCATAGTCTCTGCTTTGAGGCCATTTGAAAGGGAACTTGTAGTTAGGCGGGGCAGGTATCAGGCAGCGAAGGAGCTCCTCTTTCTTCGGGCAATGTCGCTCTCTATATTTCATCATGTCGCGGCTAAATGTCCTTCCCCTAGCACGATCTTGACACGGAGTGTACTCGCTGTATGACAT…	506	11.1636	2.00821	0.413273	4.85928	1.18e-06	3.69e-05	-0.322	0.0376636
comp194281_c0_seq1	GAAAAATTCAAGTATAAGTGTAATGGATAGGATCTTTATCTGAGTTTTTGGTACCACAAAATCCTCAAATTAAGGAATGTTGAAATTGCCAAATGACTAATATTACAACTTTATACTAATTTCAAGTATTAAAGAGTTGAAGTCTGATCCGGGAGGAGAATTTAAAACCTCTTTTGGTGAAGAATTTGATGCTGATCTTCGAGGAGAACACAAGTATGGCTTTGGTGGTATTTCCAAGGCCGATATGCTTCCTTCCAACATTTCAATTACCTTGGTTATCGACGGCCTTTGTGAAGGATCTGTTTGTATGCACCACAAACCCACTATTATCATTTTCCTCGCAACTTCATTTTCCTCTACCGTCATTTCAGTCACCAAATCTAGCTCCTCATCTAGCTC…	1099	4.76799	-2.9987	0.747832	-4.00986	6.08e-05	0.000987976	0.556	0.00013302
comp19884_c0_seq1	GATGGCAAAGAATGAAGTTGATGGGCTTTGACAGCATAATAATAACTCTGGAGTATTTCTCTGATATCGTCCGGTAGAGTAATTTGATGATACAGAACAGGACAGGACAGGACAGGACACTCTAGTTTGTTTGTATTGGAGCAGGGTATTGATGGGAATTATTGTGTCCCAATTGGACTTTCTGAATAATTGGGCTTTGTTAAATGCAAAGTTCCTTGTTAAGCACATGGGTGGTGGCCCACGGGCTATATGTTTTTGTTAAAAGGGCAGAGATAGTGAGCCCACATGGGTTGACAGGACAGGACAGGAGGGGAAGCAAATTTCCTTTCTTGTCTATAGAACTCTAGAACTAGTAAAGTACGTAAAACATTGTATTTCTCATACGAAAGATTTAGGAAA…	866	2.12828	-4.44446	1.0903	-4.07635	4.57e-05	0.000783886	0.509	0.000569591
comp201126_c0_seq1	GGAAATAACGATGTGGAAAACAGGACAGGGATTCTCTACAATGACACTGTAGACCAATTGAAAGGGATGTAGCGCAGCTTGGTAGCGCCTTTGTTTTGGGTAAAAAATGTCACGGGTTCCAATCCAATCCTGTCATCCCTACCTATTCTTCTCCTCTGGGCAGTAACGAGGGATCCATTGGGATCGATTCAAATTGGACATACAGAATCTTTTTCATTTTATGAGACTATATGCATGCAAGATGTATTGGGGGTACAAAAAGAATCCTTTTCTTTACAGTCGTATCTAC	289	5.73317	3.85467	0.825725	4.66823	3.04e-06	8.27e-05
comp203368_c0_seq1	GAGGTCAGTCAATCTTTCCTAAGTAGTATCTCTTCCTGATGACATCTCCATCACCGAAGTCATCATTGAAACCTCCTCCAAACCCGTACAAGATACCAACCCGGTCAACCTCTTAAAACCTCTTCTAATATAATTCCAGAGTCTGAAGCTCCCCTCCTAATACAACCATTATCATCTGTTCCGAAGCCCATAATTCCTCTTACCGGAAAAGATGCAACAATCATAATGCCTACCGAAAAAAGAACCCTTTTCAGGAAAAAGCAACTCAGAAAGAAGAAAACACCTACCCAAACACCCCCTACCCACAAACCATCAAACCATCGACCCCGACCCCTCTCAACAAACAGTTAACTCTGAACCTACTCAACAAACCATCAATAAACCTCAATAAAAGAAGAA…	1355	9.18991	2.18255	0.461028	4.73409	2.2e-06	6.29e-05	-0.496	0.000833939
comp21065_c0_seq1	GGGCTCGTCAGAATCAGATGAGAATGGTGAAAGAATCATCATCATCATCTGATTCAACTCTTCCCTTTGATCGTAACAACGCAACACGTGATGCTGGAGTAGCCCTTTTTGCTGCTTCTGCTGCTGTCACTGAGCCGGCTCTAACATCTGCATGATCTCTCTTTGTAACTCTAGCGGAAGATGCTCGCCCAATGATTGATTCACCAGCTAGTAGTTAGTTGGTAGGGACAACCTCACCCGTGTGTAAGCTAAGAGAGGCATAATCCTCCTATACTGAGCTGGACGTTGCAGATCTTGCTTCTTCGGATCTTTCTGACTCTCACTCGTAGGCAGATGATTCGTATGTAGATGCTCATTGCCTTCACGCCTTTGATCTGAGGCGAGGGGATTCGCGCAGCA…	1043	17.4202	3.87526	0.520723	7.44208	9.91e-14	2.19e-11
comp21597_c0_seq1	CTCTTGCTAGCAGTTGTAGGGTTTCCATTATCATCATTCATCAATTAGCTATATATATATATATCTCTCTCCATCTCGAACACTATAATTAACTAAGACTATATATATATAGTTAAGTTACAAAATATAATGGGTTCTTGCGGAGGAGGAGTTACGGTGGTCGTGAGGCGGAGAGAAGTGGTAGCGGCGGTGTTGCCGATGCAAGAGCACTGGCTGCCCATGTCAAATCTTGATTTGCTCTTGCCACCTTTGGACGTCGGAGTTTTCTTCTGCTACAACAACATCAAAAACACTAATTACAAAGGCGGCCTATCAGATGATGATGAATTAGACATGTTAAATTTAATTAGCAATGTTAAGAAAGGTTTGGCTCAAGTGCTGGTAACTTACTATGCACTT…	1720	10.9068	-2.2399	0.441213	-5.0767	3.84e-07	1.43e-05
comp233248_c0_seq1	ATTGTCTTCTTTAAGGTAGGAGAGGCGTAGTGCAGGTTCTCGCTGATAACGTTGCTAACTGTTTTTGTATGTTGCAGCAGGCAAGAAATGAGAGCACCGGTCGGTAAGCGAACTGAAAGATTGGAAGAATTTCATTTTCTCGTCCACAAATAGGAGTTAACCTAGTGAAGCCTAGAAGGATTCTCTTGAGTCATTGTATATTAATACAGAAATAAGTAGTTCAAATAGCTGCTCCAGCGAAGCCTTTAGATGCGGACATAGCTCATGGCGAAAGGCCTTGAATCACCCCTTTCCATTCCATTGGGTCTAGCAGGCAAGAGGGGAGGATGCTATCCTATTATGCTATGCCCCAGTTGCAGCGGTGCCGAGATGCCGGGGATAAAGTACTAGTTCGCTTAG…	987	20.3364	4.39286	0.552209	7.95507	1.79e-15	5.68e-13
comp236949_c0_seq1	TTTGTTTTTTGTTTTTTTTTTTTTCTTCCCGGGCCGAGGCCCCCCTCAATGGGTTCTAAGAAGGAGGGCGGCGCTCTGAATCAATCAACAAGCTTATTGATTTCATTGAAGGGAACTAAGACTATTAGCTTAGCTAGCGTTCCGGGAGAATCTAGTCATTTAGTCAGTTCATAACAATATCTGTAAAGCAAGGAAGGGGCAAAGCTTCTATGATAGCTTCCCCCTCATGTAGTCGTCGGCCTTCCCCAGCCCCCCTTCGCCGCTTCTGGCTAAGCATCTTTCGGCGGAGGAAAGGAGGCGACTAGTCGCTTCTGGCGAAG	320	7.60084	5.88726	0.99887	5.89392	3.77e-09	2.7e-07
comp252428_c0_seq1	TTCTCAGCTAGAGTTGGGGGTGGGGTCGCTATAGTGGCTAGGGTTAGTCTTCCTGCACGGCTGGACGCCCGGCTCTAGACGAAGCTGCGGGGGTTACCACCACATCCTCCCCCGATAGACTCGGGGCTCTTCATAGTCAGGCGGGGTATAAAAGATTCTCTCAAAAAGAGACAGACCAGAGATGACAGAGGAAGGTATTCGGTTCAAAAAAGATACGGCAGTCAGAACAGCTTCAGTCCAAAATTGACTAAGGACAGAAGCAAGCTACAAGCATTAGCAACCGCTTTCGTTTAACCTTATGTTAATAAAAGCAGCGAAGAAAACAAGACACTAAGTTGTTGCGCTAACTCGCTAGCGCTAGCGCACTACGGCTTTTCAGCCTCCAGCAGGTCCCTTCAT…	1365	24.4524	3.46342	0.432637	8.00537	1.19e-15	3.87e-13
comp257371_c0_seq1	CTGTTTTCAAGCTTTAGATGAACAAGCCTCTTTCTCTCCCCTGTTGAAGTTGCTTTTTTTGGGGACAGGCTATCGACTAGGTTCCATCCAGGTAGTGTCAGTCCTAGGGGCAGTTCCTTTTAATCGGGACTAAGGCCATCGCCTTCCAGTACCTGTACCCCTATCTATGACTGCTGTACCAAAAGCTCTTTCATTTCCTACAGGCCTAAGGTAAAGTCAGCCCCGTCAGTTCTAGTGGTAAGGTAAGGCCCTGTGTCATCTTTTGTGTAAGCCAGTGAAAGAAAGTAAATAAGAACTCATTAGGAGACTTCCAGTTTTTTTACCTGCCAGCTAGTTTCCTGCTCTCTTTGCCAGTGTGCTAGCAAAGTGGACTGCTGTTCCTTCGAATATCTACTAGCT…	1490	24.9289	3.64071	0.45505	8.00068	1.24e-15	4.01e-13
comp257482_c0_seq1	AATGACACGTGGTTATCCGAAACCTTGCCTGGCACCACTTCCACACACACAAATCCGAGCTTCATGCGAGATCCATTGTGAGTAATCATAGGAAAGATCGTAATAGAAGAACTTTCTAGTCCGCTGGAATAGTCCTACTTTGGTTACGTTGTACTCCAGTCTTTCTGGGGCAATCAATCCTTCCCTTCTTTCCCCAAAGTCCGTGTCGCGGAGTTCTTTCGAATCAGCAGGGCGGTAAGTAGGTTAATTACTAGTACCTGCTCTTTGTCCCGATCGAGTGGTGAAAGTGGGGCCTGTACCAATGTTTTAACTGCCAGATCTGTCCCATTTGTTAATGCTTAATAAGATTGAGAACCAGTAGGTGGGGATTTTCATTTCGATCAAGAAATAACATAAAAT…	1129	28.3188	3.91739	0.432761	9.05209	1.4e-19	9.12e-17
comp26671_c0_seq2	CACGCAAGCAAAGGAAAGATTAATTATAGGCCAGTGAAAGAGAAAGAGAAAGATTCGCTCTTGGGCTGACCTATGGATAACCACACATCCAAATATGGGTAAGTCGAGAGCTTCTCTCTCTGCAGCAGCCTTCGATCTAGTGTTCACGCTTCGGTTCTACTCTACTAGACATCGGGGCCCAGAACATGCTTCTTTTTGTGTGGTATAGCTCCGAACTTCAGTGTCAGCAACTCTATTCCTTCTGGTGGGCAGTAGTGTAGGGTGCCTGGTTTGCTTCCCGTCAGCCATCCTGACCGTCCATTACCTTTGATTGAAAGCAATCCATCAGACTAGAGGGAAGTTGGTCTTTCCCCTCTGCCCCACTCTTGGCTTGGCTGCACACACTTGGTATCTATCAAG…	1751	24.4625	4.27344	0.492822	8.67136	4.27e-18	2.2e-15
comp26742_c0_seq1	CGGGGATATCAGGAAAAGAGATCCAAACAGAGGCTTCCTCCTCTAAATCTAAAGAAAAAGAGGAGAGCCATAAGCTACTTAGCAACCAACAGACCAACCCAGGGCCAAACTGCCGCTATCTACCTTTGGGCCGGCCATCTCACCTATATCCATTCCTGTCGTTCCATTTTGATCTATCGATGCCTATCCAAAAGCGGGTTGTTCCAGAGCGAATAGGAAGGCTTAGAAGGCCTTAAAAGGGATAGTTTGAACTGCTGTTTCAGAGCCGACAACGATGCCATAAAGAATAACTGTTGGGTCATTTGGTACGATTTTGTGAGACTGCTTCTGGTGCTGCAATCGAAGCTAACGAAGACATGCCTTCTTTCTGGCTATGGAGAATACATGCCTTCTGACTAT…	516	4.25832	4.42513	1.01819	4.34607	1.39e-05	0.0002914
comp27892_c0_seq1	CTTCTTAGTCTGATCCGGACACTCCAGACCTCGGTTCTTGGCTTTGATCCGATTCCGAAGCTCGTTTACTCACTAGCCGATGTCATTTTCAATTGACTTAGTTAGAAAAGTATGGAGATACCGTATCGCCTTAAACAAGCGACAGGAAATGGAGCTTACCGCGCTGAGGAGGCCTCTTCCCTCCGTTGGGACGAGCTGGTCAAGATGTGGTGTCTAGTCACTCACATTGGTGAGGGCTGCCCTATGCCACCTGTCTTTACCCTGGTACTACTGCTTTAGCAAAGCTAACGGTAGGTCGGTCCGGGACCATCCTTCTTTTCATAGGCTGGAGAAACCCTTGCATTTACATAACTATGCCCTTTAGTTGCATGTTCAACCTAAGCAAGACCCTACTCGCTG…	1072	17.9899	3.58197	0.471863	7.59113	3.17e-14	8.08e-12
comp282571_c0_seq1	GCGACGACGAGAGGAAGGACGGGATGGGGCCCCCGTTCGCTAACCCCTTGATCCTTTCTTTTCTTATTTCTTTATTATCTCGTTTTATTCCCTTAAGAATAATAGAGATAATGAGCTCTTTAGTTGAAACCGGCTGCTATCTTCCTAAACAGGAAAGGGGGAAGAGCTGCTATTGAATTTATTTGAGTAAGGGCTTTCTGAAAAGGCGTAGCTGCAATTGGGCTTCGGTTTGTACTTGAATCGATCTTGCCTTGGTGTTGCCCGAAGGGCGAGATTTCCCTTTCTCCTCCGTTAACAGACTAGGCTAAGAAAGCAGAAAATCCCGATCTTATCACCATTTTTTTCTCTTTGCTTTGAATAGCTATCGTACTCAAGGGATGAAGGAATGGATGCAGACTA…	870	12.2136	3.07453	0.484955	6.33984	2.3e-10	2.3e-08
comp282906_c0_seq1	CTTTTTCCTTTTGTTTTCGTGTTTTGTAATCGAGCAAGACACTTGCTTAAATAATAAAATAACTGCGCTTGTTTTTGGGGCTTGTATGTGGGTGGAAGTAGTTTGTTTGTTGTCCTTTCTAGTCTAGTGCAATCAATAACCATAAAAGCCTTTAGATCAACTAATAATAAAAGAAGGAAACAATTTACCCTCTCCCTAGTAACTTACGTCAACAAACTCATGCAAAAAAAATGAAGAACAACATCTCGAATAAAAGAAGAGGCCGTTTATTTATTATTTAATAATTTTTTGTTTTTTCTATTTGTTATAATTAATGGTTTGTTGACCGTCAGAAAAGAGTCTCTCAAATATCATATCCGGACATCGCTACAACTGCGCTGGCTCCACTCCCACTTACCA…	1028	17.5902	4.50783	0.602846	7.47758	7.57e-14	1.73e-11
comp282991_c0_seq1	GTCAAAGGGACTCCACCTGGCGTAATATAAAAAATGGCAAAATAACATCTGCCTTGAATCCGAAGGGGCTGCCCAGACACCGAATTCACCCGGGGGAAACCTTAGGAAAGCTGCCTTCTCTTTGGAAACGGGGAAGGAAGACGTCAGTAAACCGAACTGGCAACTCGAGTTCACCGATGCCACAACGAATGCGCAATTACCCAACGTTAAGGCACCGATGGAATCTGGTTCAGCGTACGTCCTCGGCGACTGCAAGACTTGGAGCATGAAGTTTCTGGGAACTCTTCCGTAAAGGATACGAAGGATAAAAGAAGAATATAAGAAGAGAGCAAAGAGGCAATGGTCGTTCTCACCACCCTTGAATCCTTCCTCAACTAGCAGTCTGACCGCACATGGTTC…	884	21.5199	3.26017	0.413686	7.88077	3.25e-15	9.91e-13
comp305633_c0_seq1	AAAGCATAGTCAGAAGAGCTGAAACAGCTACCAAAGAGCTAGCTTTAGCTACCGGAGTCAACAATAGGAACCACAGCATCATCCAAATGAAGAAAGGAAGCTAATAAGTTAGTTTCTCTTGCTTTTCTCGTCTTGAATCGCCTGGTGTTTTTTGTTTTTTGCCTGGGTAAGAGCTTGACGTCGCCCTTTCGACATAATAAAATCCCTTAATCTAGATTCTCTTTATCCTATTAAAGATGCATCTTGGTTCAATCCTCCCTTCTTATCTTTCTTCTATCGTAGAAGTTGACAATAAACTATGAATAGCAGTAGCCTAAGTAACAGCATCAATTATAGTACAATTCCCTCTATTGTGACTGATTCACCTAACGCCATAGCTAATATCACAGCTCCAATCAT…	744	10.3837	3.70581	0.616212	6.01385	1.81e-09	1.41e-07
comp306900_c0_seq1	ATCTGGACCTAACCATTAGATTGAGACATAGGTGTACACTGATGGAAGACCAACTGATTGGTTCGCCTAGCCCGGTTAGAGCATTCCACATTCTACTAGCAACTCGTAAAGAGAGGGCCGTCTTTCTTAATTTAGCAGCCCTACTAGTAAAGGGCACCAACTTTCTCTCATTCGGGAGACGAGGACCAAGCAATTCCATCAACATGAGACTAGTCAATCAAAGCCAGTCAGTCTGATCTTTGTAACATGGTCCCATTGCCTTTGCTTAGCGGGCATCTCTATCCTTTTGATCATTCCTCTTTCCCGGCACACTTTCTATATCTCCTTTTTCTAGTGGGTCTTTCCGTTCTCATAATCTAAGGAAGGTCTTTATAGCATCTGTTTGATTTATCTCCAATC…	421	10.2226	4.39652	0.728541	6.03469	1.59e-09	1.27e-07
comp310702_c0_seq1	GGTGAAAGCATCCCCCAATCGGTAGCTAAGCTAGTTGACGGACCCTGTCCTGTCCACGGAAAGCTTCACGCCCTGGAATGGAAGAACTTCAGAAAGCCGAGTGCCGAACCGAGACGTAAACTTCTTAGAGCTACTTGAAGCTATACTCAAAGAAGGCCTACGCTTGTTCCTCCATTTGAGAGTTCCGTTCCAGCTAGCGAGAACACTACTTTACATGAGAAGCGGCGAGTTTTTAGGTTCAGTAACGAACGATTGGGGATTTCGAAGATCCGATCTTTTCACATGCAATCCTCGATGAGATGATTCAATTAGGCCCGCTTTTGATCCTGAATGAATGGACGAAGGGTCTCACATTAGGGACCCCTCTCAACTAGGTATTCGGCCTAAGGATAAATTGCA…	710	21.778	3.98377	0.488148	8.16098	3.32e-16	1.22e-13
comp321540_c0_seq1	GCCCCTTTACTAGTAAGGGAAAAACTCTATCGAGTAAGCCCAGCTACAAGTACCGAATCAAGCTTTTCTTCAATAGGATTAGCATAGGAATCATTAATAGTTGAATTCTCTCCCGGAACTACCCAATCTGTTTTAAACTCACATTTACCACGTCGCATTGACAAGTTCAAAAGTAGCCCAACCTATACAAGGGCGTAACGAGCAGTCTACTCATGTACGAAAGAGGGATATTCCGACTCAATGCAAGAAGGGGAAGGCGACGGAAGGAACTTCTTGTATACAATAAAGTTGTGGCACTTGAGGAATAGAATCCGCTGCTTGAGTGAATGAAGTAGGAGCCGTTAATGAATTTCTTGAAGCAAGGGATGACTCCTCAATTCTCAATTCTGGTAAGGCATT…	479	7.06287	5.77783	0.992039	5.82419	5.74e-09	3.89e-07
comp32227_c0_seq1	GAGAGGGAGGTGGAATCTTTCCTGTAGTAGTTGGAGTTGAAGGACACCGGTCTTTCTGTAAAAATAGATTTGCCGGTTGGCTGGTCAACGGTTGAGCTGTCTGGTCAATCAGTACACACGATATCTGTCTGTAAATCAATCTCTTTTTCGTTATGAGTAGTATTGTTTATCAGAGAGGGACTGAAAGACTATATCTGGGCCAGCTCGACTCCACCGGCCTGGGTTGGAGGTGAGCGTTAATAGAGCTTATAGAAAGAAAGAGGAGTAATAACAAAAAGTATACAACAAGAAAGAAGCAGAAATAGGCGCATATAGGGATTGAAGTTGCGGGGTGAGGGGGGAACATACGATGCGGTGCTCATACTGACAGGTTAGGAGCTTCCCCCTGAAATAGCTAGG…	940	19.4715	3.51014	0.452798	7.75212	9.04e-15	2.55e-12
comp3236_c0_seq1	TGGAAAACCGCCTTTACTTTAAGAGGGGGATGGGACTTTTCGAGGCCTACCGCCCCAATTTCATGAGGATGATGAATCAGGTGCTTCGGCTTGATTACGAAGAAGAGGCAAATTGTCGTATATTTCGACGACATTCTAATTTCTCGTGTGGATGAGAATGAACACCTGAATCATGTACAATGTGTACTGGAAGTCTTGCGACGGGAGAAACTGTATATCGGAGAAAGAGACAAAGCAGCTGAGATCAGAATGAGTAGCATTGGTCTCTCCGTTTGGTCCGACTAATCAATGTAAATAAGATTCCATCGATCGGTGAAGCACATCAACGGAAGTGTGCACGCTAGCGTTCTCCTCTAAGCTTCTAGTTAGCTCATCGAAGAACTGCCTCCGTTATCACTA…	733	5.95382	3.91035	0.832543	4.69688	2.64e-06	7.35e-05
comp324348_c0_seq1	AGAAAACGAAATGTAAGCTCTCGCGAGAGCGAAAGCGAGAGCTAGCTCTACCTTTGCTTCTGGCTTTAATGCATGCGCTCGAACATGGACTCAATCTCGATCCACGCCTAGATTTGCCATTGAATTCGCTGCTGGAACTTAGTCAGCTACATTCTTAAACTACTGCTACCTTCCTTTCCGCTGCTTTCTCTGCTGGTGGTTCCGGAAAAACCTCAATTGGTGCTTCTCACTGTTATGCTGTGGGGTAAGCTGCTCCTGCAGGCACGGGATCTTCTATTGATATAAAATTTGTGACTTATAGCTTTGCCACGAGGTCTGCTGCTAGCTTGATTTATGCCTCTATTGCTTCAACCGAGTAAACCGTTGCTCTTGCTCTTGTCTATGCTTCCTCTTTTTTTC…	820	22.7605	4.28725	0.507387	8.44967	2.92e-17	1.31e-14
comp3246_c0_seq1	GCCGCTTTCGATGACGAGGCCGAATAATTTATATTACGCGATCGTTACTGTCCATCTTTATCAGCCAACTCCCCAGTTTCCATCTTTCCTTTCAGAGTTTACCACTCTTCATAGCTTCTTGCTGACTCTCCCGAAAAGAAAGATCTCTTATCTCCGAGGTGAGGATGGCCTCATAAACTCCTTTGCCCAAGGGTGCTTTTTGAAAGAGCTTAACTAATAGGGCACCGGTAGGCTAAGAACCTTTCTTACTTATGAAGAAAGTTACAACTCTAGTGAAATTGTAAGGGGAGAGACTCACTATATATATCTATATATATTCGATTTCTCGATGCTTTGAATAGCGTAGTTTCGTACCCAACAAGCAAGGGATGGGACTTTCTTTCTGAT	387	5.44285	4.79378	1.00946	4.74886	2.05e-06	5.91e-05
comp32516_c0_seq2	ATTCCAATTGATTAAATATAAGGGGTAGTTTTGTTTGAAACGAGCTCCCAAGTGACCGATATCCGGTATATCACCTTTTTTGGTCATCTGGATACTCATTTCAGGTGGGCAGTATGTGCAATACAAGCAAGAATCCAAACACTCCCTTAATATTAAATAGTGCCTAAAAGTAGACATTCAACAATCCAATTTTATGGCAAACACTCAATTACCAGTATGTCAGAAGTCTCCTAATTGGTCTTCTGTATTGAACTCTTCCATATCTTCTTTGTTGGTTTTGTTGATTAAGAATGAATCCTCAAAAGAAGTGGATCAAGATGCATGTTGCACCAATCTCTCCATGTCTTAATAAACACAAGTGGCCAAATAATTATCCCTAAGCCCACAAAACAAAATATC…	1437	2.23177	4.71703	1.09801	4.29599	1.74e-05	0.000351257	-0.305	0.0496366
comp325973_c0_seq1	ATTTCCACGCTTTGTTCTTGATGTACCGGAATTCTAGAAGATGCAGCAAAGCAGACTTCCCCCTTTGACTACTCCGCGCATTGGAGAATAGATATCATGTAAACCTTGTGACACGTGTAGTAAGGAATAAAACCTCACCTCAGAGCTTCACAAGAGCAATCACAGTCGAAAGAGCAAACTGATTCAACAATCGCTATTCTTTTTCACCGCTAACCGTGCCATGAACAGCGTTCAGAGCCGATTCTGTAACAGGAAAAGTTAAGACCGCTACTGCTCTACGCCTTACTAACAGCTATACCACACTAACTCCGTCTATTGCTCCTATAGGTTCTGCGGAAGAGAAACTCCCTTTAGATAGAGAAGACTAAGAAAAAGAAGACTGTCTTAATGCCCCTCCCT…	826	7.64963	3.95647	0.751694	5.26341	1.41e-07	6.17e-06
comp326725_c0_seq1	AACATATTCAAAGACTTCCCCTCCCCTTTGCCTATCTCTCTTGCTGCTCTACTTCGATGGGTCTATTACCAACCGGATTTCCAAGTAAGTCGAGAGCAGGTAGTCAACTTCGTGCTTCATAAAGAGAGCACTGAACTTAACCTAGCCCATCAAGGATGCATCGATACAATTGATACGGAAATGAGAGAAATTGATTGCGCGAGATCAAGTCAAGTGATTCAATTCGGGATTTTACTTTTAGTCAATCAAAGCCCCAAGACTTCGACCACCTA	272	2.46688	4.85642	1.09473	4.43617	9.16e-06	0.000206732
comp32780_c0_seq1	AAAAAAAAGAACAAATACGGGGAATACTTTCAGGGAGTGGTTGGTCCGTCAGAAAAGAAAAAGAAAAAGGGGCTCGCACTAAGCTCGGAAATTCACAAACAAAAAATCTGAGAAGAGGGATCAAGAAGTTCTCGAAACCTTTTTTCTATTTCTATAAGAATTTAGTTCAGGGACAAATAGAATCTCTTCATCACATGATTTGATGAAATATCTTGAATCTATGTCGAATTGATAGGTGTACGTGTATTAATCAAATGAATTTCGTTCTGATGGGGATCATTTCATTCAATAAAAGAAAAGAAATTAGGATCGGTTTTGAAACGATTCATTGCTAGACTTGCTAGGTAAATAAATTTGATTATTCAAGAATAAGCCACTATCCACTATGAGTTTACTGGA…	723	6.51722	3.18528	0.656245	4.85379	1.21e-06	3.78e-05
comp32919_c0_seq1	AATGGAATCCCCTCAAAACCATTTATATTCTATGTTATATATACACGCACTTATCAAACCCACTTAAATCAATATTAGGAAGTACAATTGAGGTCCAAGAATCTGACAAAAATGAAGCCCATAGACGAGAAGAATCTGACAGTGACGATCCGGGCAGTGGGCCGTGACGAGGAAGGACGAAAGCCTGTCGAGAAAACCGAGGTCGGCGCTCACAACCTCGACACTCTCAAATACATAGAGAAGAAACTCGTGGACAAGGGCGTGCAGAGGCTCGACCGTCACCCGCGCGACGGGCTGCCGTTGGGGAAGCAGTCGAGGGCGGGGCACGGCGGCAACTACACGTGGGAGGGGCCAGATGGATTGGTGGAGAACGAGATGGATGAGGTACCGGCAGCGTTG…	502	83.6384	2.12015	0.373707	5.6733	1.4e-08	8.48e-07
comp331124_c0_seq1	GTGGTAATCGTCTTTTTTAGCTTTATCCGAGGGGCAGTTAGCTATCTTTAATCAGGCTAATCTTCTTCCCATCCGAAAGATAGCAGCCAGAAAGAGAATCTATTTATATAAATCGATGATAGCGGAGTTAAGTGGAGAAGTAAGTAGACTGGACAACTAAGAGGGAGACATTAGTGATTCCCCTCCAATCGATAGAGGGCAGAAAGAAGGAAAGAAAAGGGATTACTTCTTACTCATCTCAGATGCGGCTAATCGACTGATGATCTTATCAACTTACTCGGTATATGGAGAAAGTCATCAACAGACTCGTCTTGACGCTGCTTGGCTTCCGTCAATTCTCTTGCGCCTACGCACTAAAGGCAAAAGGATTTTTATCTGTACTTCCTCTATCTTACGTCC…	551	11.3447	5.88161	0.981496	5.99249	2.07e-09	1.59e-07
comp33594_c0_seq1	AGGAAGTTGGCAAGGATGCATATTGCTTTAAAAAAAAATACAAAATATTGAAAATATTCCCATAAAGAAAAATAATGGATTTGAGGGATTTGGGTTTGGATGAATCCATGCTGCTAGCAATCCACGACATGCTGGAGTTGCCGGAGGAAGCTGGCAAGCCTCATCCGCCGTCACGAGCCTACGTGCGTGACAACAAGGCGATGCGGGCCACGGCAGTGGATATTATCGAGTACCCGAACGCCTACCAGTTTGTGGTGGACATGCCAGGGCTAAATGCCGACCGGATCAAGGTCCAAATAGAGGACGGGAATGTTCTGGTGGTGAGTGGAGAGAGGAAGAGAGAGAAAGAGAAAGAGAAGGGAGTCAAGTATTTGAGGATGGAGAGGAGGCTTGGCAAGT…	858	8.85489	2.79914	0.528679	5.2946	1.19e-07	5.37e-06	-0.425	0.00507279
comp340361_c0_seq1	GGCCAAGCTAACTATGGAACTCGATGCCTGGTTGTCTCTAAGGACAGAGACACCTTATTATTATAGAATGTATTCCTTCGTAGGGCTGAATCAAGCCCTACGGCGGATCCACCTACTGATGAATGCCAGCCATCCTTTCTCGGCTTATCTCCTCCTTTAGGTTTGATTAACAGGTCAGGTAAGGCAGGTGCAGCTAGCTTAAGTCTAGCAGTGGTGGGGAGCCCAGTACAGATAGCAAGAAAAGGCCTGCGGTAGGAATGGAATCCTGGGTACGTCCACATTTGGGCAACTTTCACTATGCGAGGGCTTTGGTCTGCTTCCTTCTTTTGAATCACAGGAAATGATTCAATCTCAAACTGGGCCTGACTATTCAGTTGAAGTGAGAGTTGGTTCAACTAT…	746	17.7916	4.34803	0.582072	7.46992	8.02e-14	1.81e-11
comp342849_c0_seq1	TGCTTGTTGAGTAAGGCCGGCTTTATTCGATTGCTTGATTGCTGGGATTGACAGCTTGAATTGAGGGGCTGGTTACGGTTAAAGACTTCCAGCTGAGAAAGATACAGATAGCATATATAGATTTATAGGTCGAGGGGGCGGCAGAGATCCATTGAGAGGAAGGCAGATTGGGATAGAGGGAGAAGGAGACAGCTACCAGTTTTAGGGATCGAGCCCAGGGAAAAAGACAGGGACTTAGATGGGAAGTTCAATGTCTGGGGCAATACACTATCATTTGTTTTCACTTACAATGTTGCCGATATAACCGGACAGCAGACAGGCGATAGAAGCCAGTAACAGATTCCCAGTGAAGGATACAGGGACGTAATACCTATATAAGAGAGCCTGGTTGGGAGATAA…	1184	12.9742	4.04947	0.618368	6.54863	5.81e-11	6.84e-09
comp345031_c0_seq1	GCGGATACAGTATTTATGAAGCATGAAAATAAAAAAGAATGCTCTTTGGGCATTGCTTGTGTCGACCAGCCAAGCAGATGAGATTCTGTCTCTTCCTTTACTATTATCACTGACATTAAGGTTGACTCTCTCCTTGCTCGTTTCACTCCTTTCCGTGAAGAGCATAGTAGGCACCAAGTCGCAGTGACAACGCCTTCCTGCGTTGGTCCTCCGGTAATCAAGCAAGAACAAACAATCATTCATCGGAGGGAGCGGGAATGCTTTGAAGCTCAACGAAGTCAAAGCCCGTTGACCTAGGAGGGATCTATGGAGTTCTCTCTGTCCTCCCTTTGCTTGAACTGGACTTTTCCGAAAAGGTGCTTTGCACTATATGCTGGCTCGCCCGGTCAAGCAAGCTAG…	1160	11.1372	3.81348	0.609848	6.25316	4.02e-10	3.81e-08
comp34948_c0_seq3	AAAGAAAAAAGAAAAAAAGAAAAAGGTAGCCGAGCCGAAGGAGCTCTCACAAATAGAATTTGAGTACCACGGAGAAAAGCTAGCTGGATAAACAAGACAGGGATCGCCCGCTCGGCAATGCTACCTTGGGGAGGCTTTAATAGAACAAGAGAAACTCATATTCTAAAGCGTTTTCGATATATGAACAAGATTGCTATGGAAGAGTTGGTGAACATTGTTCTGACTCATAGCTCTAAGATGACTAGCATGAATGAGCCAGCTTCAACACCACCTAGACTCTTAATCATAGACAGACTTGCGACCTCAACATAAAAAAAGGATGAGCCTGGTCTGTCTATTTGTACGCATTGGCTTAATTCAGTCCTAACCTCCCTAGACACTGCAAAGAACACATAATGA…	878	9.68661	4.03326	0.69203	5.82816	5.6e-09	3.81e-07
comp35262_c0_seq1	GGAACAACACTGTTTTAGCTTTGATCTCAAGCTATTTTGATTTTCTCATCCCAAGGCTCGTATAACTCGCCCCTAGTGGTATAGTATAGTTCTTAGGGGCATCAGGGACAGCGAGAAGCTTCTCACAGAGAGAGATAACTCGCATATGAAAGAAAGGATGCTTCGCTTGCCATTGAAGGAAGTTCCTGCTTCTAGCGCGAAAGCAGACAACGCAAAGGAGGGAGGCGGGCTAAATACAGCCCACCTAACAGCAGCTAGAAAGGCTATAGGCGCGAAAGAAAAGCGAGCAGGAAATTCGGCATCATATGGAACCGCGGAGCCAGCCTCAAGGAAGAGCTTTGATCCTTGCCTTGAACCGACTTTCTAATTTGCGTTCCGGGTAGTAATATCAAGTGATCT…	1445	23.4057	8.10651	0.974861	8.31556	9.13e-17	3.77e-14
comp35510_c0_seq1	TGAAGTTTTTCTATTTGGAATCGTGTTAGGTCTAATTCCTATTACTTTGGCTGGATTATTCGTAACTGCATATTTACAATACAGACGCGGCGATCAGTTGGACCTTTGATTAATTAACATATCTTTTTGATTTACTTCCTCCTTTCTTGAATCCGCAGGAGGTAAAATTGAGGTTGCTGTTCAAGTTAGTGAAGTTCTTTCATTGTAATTAGACCTA	217	2.15262	4.65886	1.14982	4.05182	5.08e-05	0.000854034
comp35823_c0_seq1	AGGAGCTTTAATGGCACAAACCTCACTCTTTCCTCGCTAAGCCAAAGCACCTAAGAGGTGTGAGCTATGAGTTCCTCTCTCTTGTTCCCTTGCCAGCTGGGAAGGCCAGAGCGAGGGATGATGTCGAGCACGAGGATGATATTCCAGTTCAGTCCCCGATGAGCAACCTAACTAAGATATCCTACTCTTCCCTTGCTTGAGCTATGAGCTCTCTGAGCCAATGCTCTTACTTCTTTGTTCTCATTGAGCAGTCTCCCTTTCTATAAGTTTCCCTACCGCTTGTTCGCCGAAGCCTTGTTAGCAATGCTAGTGACTTTCTATTTCTCTGAGCTACGAGTTCCTACTCCTATGCTTGTGCACCCAGAATGTCTTAGTAAGCGTCCTTAGCAGCTCTTGGTA…	1515	38.368	3.90119	0.410707	9.49872	2.12e-21	1.75e-18
comp360327_c0_seq1	TCTGGCGAGCCTCTCCTGTCTAGTCGACCTCACTACCGCATCGCTTGACCTTCTTGATCGCCATCGCCAGGTTGAAAAGCAGCAAAGAGAGTTTCCGCCGGGAAGGGGCACCTGTCCTTTTGCATATAGCACTCCATCCTCTCCCCTGGGAAATGCCATCGATCAATTGAAGAACGATGCGAGCAGCCACTCTTTCTTTCCTTTTTTTCTCTGTTGGATTGGAGAAAGTCTTGGTTTCAGAACCGGATAAGTAAGAGAATAGAATCTTTTGCACCCGGGTAACTAATGGATTGACCCATGCCATGCCATTTGAACCCCCAAACTTGTGATATAGCCCTTCGGAAACAAAGGCGTAGGCCTCCGGCGTACAAAGATTTCTCCTAGGGCCGGGTACGCATA…	1204	15.064	3.7853	0.5379	7.03718	1.96e-12	3.21e-10
comp36206_c0_seq1	GCATGTGTCATTTTGTTTGATTCTGCTCTTCCGGAATGGAAGAAAGATATAGAGGGCGCTCCACTCCCAAATTTTCATGTGTAAATCATGCCTCCTGCCTTCCCCCTTCGCTGATTTAGAGAGGCAGGTGAAGCCCTTTCATGCTTAGATGAATGGGTTCTGTCAATGTTGTTGGCTTTCGTGAGCGAAGAGTGGCCAAGCGGTGTATTTCAGAAAGACTAAGACGAGACCAAGTACGGATACCGGGCAAATGCCCGATGAGGTTCTTTCTCTTTCTACTGGTGGCATCAGCGAGGATCTAGACATTATTTGATTGGAAATTGTTGTGTGAAGGCCTCTTTGTCGCTGTCTGCGGGGCCCCCCTCTAAAAGAAGTTGATCAAGCGCTTTCTCTTTACAA…	746	7.98774	4.36027	0.810994	5.37645	7.6e-08	3.61e-06
comp36314_c0_seq1	GATATAGGATCTATGGGGCAATTACTTAGAAGTACATTTTGTGCTACAGCCCTTCCTATCTGATAGAAAAGGATCCCATGATCCTGAACCGATCTTACCTGGGATCGCAAATCCCAAGTTTGTCTATGAAGAGCGGATCTAATTGTATTAGTGTCTATAATTGATTTCTTCTGTGTAATACTAATCGATAGGGCCTCATTGGTAAGTGCTACAAGATCTCGTGCATTGGAACCCATGGTTATGGACCCGAATCCATTAGTATGGAACATTTTATTTTCCAAGCGAAATCCCCTAGTATATGAAAGGGTGAAAAAGTGCTTTCGTTGTTGTGGAATAAGAAGCCTTCGTATCTTAATGCACGTATTTAATTTATTCGGAGCTATTAGAGCGGGATCCACT…	771	5.45779	2.89259	0.675193	4.28409	1.83e-05	0.000367531
comp367885_c0_seq1	GCTTCGATCTCTTCGACTGAACCTGAAGGAGACTTCGATCATTCAACTTTAGCTTCTGAAGGAATCATGTCACTTGGAATTCCGGAAAGTGAATCTTCTCTTTCAGATTCTGGCCTTGGTAGAACTTGTCTTTGATTGGGATTTCGATTGAAAAGATGTTAGGCCGGTTCCTCATGTGCCTAAGAAGCCGAGGCAATCTCGATTGAAGCCAATTCAAGATTTTCCTACTCAATCTTTTTTATAGAAATAGCACTCGATCAAAGGGGAGCATAAGCAAGTTCAGTGGTTGAAACCTCTGTAATCGATCGATGGGAACCTCAAAGCTGTCTGGGGCAGGAGCAAAGTCATATTAGGCACTGCCGCAGCATCAACTGGTACAAGGAAGAGGCACGATAGCGA…	495	4.88613	4.0532	0.937923	4.32146	1.55e-05	0.000318894
comp36967_c0_seq1	GTATAAGTGGTTTCCATATAGGAGGTGGTAGCCGGAGAGTGTAGCTAGGCTTGCTTCGCCGATCGATTTATAACGGAGCCCTCCCTCGGCTACTGAGAGGACAGAATACAGTTTTGACTGAAAGGTGAGGCTCGGAACAAGTGAGACTGACAGACAAGGTACGAGATCGACTCTGCTAAGGAGAGACAAGCTTAGAGTCCATACGAAGAGCATAGAGAACATAGTTATCATCTGCATTTCTCGCTTTCGGGGCTATCGGCTATCGAAGAAAGCTATGTCAACCCGATGACGACGAGAGAAAAGTGAGGTTACCTTACTCTTACGTAAGCTCAGTCAGGTTGGTTAGTCTTTCTACCCGTCATTCATTTCGTGGGTGATCATACATACTTGCTCATGGTG…	3047	63.4075	3.18283	0.319084	9.97491	1.96e-23	2.13e-20
comp37437_c0_seq1	TTTTTTTGTTTTTTTTTTTTAAGTGAATAGCATCGGAAGTCTTCTTACAAAGAATAACGTGAGCCATTTTAGAAAACCGATCTACTACCACAAATAAAATAGAATCGTTACCAAGCCCTGTCCTGGGCAAGCCCTGCACCAAATCCATGCTGATATCAGTCCAAGGCGCTACTGGAACAGGTAAAGGGGTGTACAGTCCGGTATTCTGTGTCTGCCCCTTTGATAGTTGGCATACCCTGAATCTGGAAAGCGCCGGTTCGAGCCCAGCTCGCGACAAGGCCTTTTGAAAGAACTTCCGGCACCGGGAGTATAGTCATTTTAGCAACTCTCGTTATAACGCGTTTTAGTGGACCTGCTCTTTTTGGTCTTTTTCACTGCTCCGGAGGCATAGATAACTTT…	713	8.73814	4.49624	0.808277	5.56275	2.66e-08	1.49e-06
comp374634_c0_seq1	GTTCGACGTAGTTGAGAGCAGGGTGGGCACTATACTAAAGATTAGCTTAAGGTAGAAGAAGCATTCCCGACTCAAGCACGCTTTCCCTGGGGGAGTGAAGGTTCGACGTAGTTGAGAGTAAAAGATCGGGGCTAAGGAGGGCTTTTCTCACTCAAAAAGTAGAAAAACTGTTTCTTAGTGATGCGTTCTGTACTCTTTTCAGGTGGTGGATTAAGCCTCGCCTCCAGCGGCGTCCGTACAGTGAGTTCCAGCTCCAGTCTTCCTCATGGGGGTAAAAGGAAAGTCATGAGAAAGAACATAAAAACACATTGGCGGCTGGTGCACGAACTCGTTGGTTTGGATGCCTTATCGACGACCTGAGTGAGCAGATAGGATAAATCAAAAACAACTGCTTTTCTT…	711	9.22932	3.72668	0.647161	5.75851	8.49e-09	5.48e-07
comp385846_c0_seq1	GCGAAAGAGACAAGAAAGAACATAGATAGATGAGATGACGTAAGCAAAGACAAAGAGGAAGCTCGCTCAGTCGAAGTCAGTTCAGTCGCTTTCGAGCAAGTAGGAAGTCGGGTTCTCAGCCTTATTCAAAGACAGTTCGAGGGACTTTCAGCAAAGCGGTTTCGTCCGATCAAGTCTCAATCTGTGTCAGAGATTTCCTTTTGTCCGGAATAAGCTTCTACATAGGTCCTTCCGTAAAGGGGCTTTTTCCAATCTGTCTAGCTTCGGTGTGTTCTTTGCTTAATTATAAGGGGCATCCCCCTTCTGCTAAGAGATTTTCCCGAGTGCTTGTTCTCTTTATATTATTTTCTTTCGACAACTATAGATTTTGAGCCAATCAGGTATCACCGCGTGTCCACT…	1054	16.8034	3.37089	0.470908	7.15828	8.17e-13	1.45e-10
comp38727_c0_seq2	GGATGTTCTCTTTACTACGTGTGCTTTCTACCCCTGCCTCTGCGGCATAAACCCATGCTACTGCTGCTAGATTCGGATCTGATTCAAGGTAAACAACGGGCTCTATCGCCCTAGCTACAGTGAAAAAATCGGATTCACTACGGAATCTATTGCTGCTATCTCTGCATCTGCCCCTGTGACTATTGCGGATGGTGGTTAATCAACAATGAAAGCATAACCCAGGGATCGACTTGAAGCTTCACCTGCCCTTTTGAAATTCTGTATGTAATAATCTTCGATCAATCAATCGATCGAATAGCCCGAATAAAGCTTCCTATCCCGACCCGCCCTTGCTATCCCTGGTTGGTCTCTTCCGATCAATAGGTAGGTGGATATTTGAAATTGCTTGGTAAATATGGC…	1933	59.6923	3.73586	0.352325	10.6035	2.87e-26	5.04e-23
comp387961_c0_seq1	ATATCTTATCTTTTTCTTTTTAGTGGTGCGGTAGAAGAGGAGAGCGACTTCCTTCCGTTTTCTACGCTGGGTGGTGCCACTAGAAGTACGAGCCTTAGCCGAGAGCTAGTTCATCATGCGTCTTCGCTTTTCCCCGTTCATTCTGTCCGGGAATGATTCAATCGAGAAAGCTTATCCATCGCTGGCAAATGACCCGTGGCAAACTACTGAAAAAAGCGACTTCTTCGAGAGGAAAAGCAAAATTCCTCTGACTCCCTACTCTGCATTTCAGTCGACTTTCTTTTTTTCGAAACCGGACCCCTCCTCAATAGTCTCTCCTCTCTAGCAGCCAACACAGGAATGAACAACTCCTCCCTCCTTCTTCTGTTTCAATCCGATCATCTCTCATTCCGGAATAGA…	1072	15.526	3.57947	0.488827	7.32257	2.43e-13	4.91e-11
comp389050_c0_seq1	TGAAAATGGAAATCCACCCTCTTCCTATAGAAAGTGGAGTTAGGACTTATAAACTGAAGTACAGATCTAACAAATAATACAATACTGTTGCGAGTCCTTAATAACTTTACTAATAGAGGAAAAGAGATGAGTTGGATGGGGAGGAAAAAGCTTTTTGATTGAGTCAGATGTAGCATTGCTGATTCGAGAACAGTTGCCCTTTCTTTTTGCTTCGACAATAGATCAAAATAGAGTCAACAAAGCCACCCTACTTAGATCCCCGGATCGCGTTATTGGATTCGCGGGCGCCACAAGACAAATTAGTCGTACAAGGACATTCGGCTTATCAGAGGCAATGGCCTTCGCCTACGTCAAAGACAGCCGATTCGTCCTACTAACATGTCTTCTGCTGGGATTGGG…	1692	28.125	3.82931	0.441142	8.68046	3.94e-18	2.06e-15
comp39344_c1_seq2	CTGGGCCTATTTGTATAGCAAAGAGCTCCTTCTGTTACTCTTCTTTGTTGAATGGAGCCGAGGTCGGCGAACGAATGTTATTAGCTATTTCCTCTAATTGTATTTCTCGCATTCTGCTAGGCCTCTGGGCCTATGTTCTAAATGAAAGAGCTATGGACTGAAAACCTAAAGGGAAGTAGTTCCCGCATCTGCTAATTCAGTCTGCTGTGGATTTACCGGCTTCCAAGTCAGCAAAGTCTAAAGGGAAAGCTAAACCTGGAGTTCGAGTCGGAAATCTGTATTATCTTCTTAAATAAAGCCAAGTAAATCCGAGTAAAGTAGCTAGTGCATCTCCTTTCTTGCAGAACCTCTGCTGCGAGGGAAAGGTGACTCTCGCCTTACTTAACAAGGGCCTGGCCC…	520	2.90426	5.09124	1.09315	4.65741	3.2e-06	8.65e-05
comp39377_c0_seq2	CTTGAATTTTAGACTTTATAGGACTTAAACCTCTAGTAGGTATGCAGTTGAAGGAAAAGCGCAGCAGCGGAAGCGTCAAGGGGAGACGAAGTATCAAATACCAGAGCAAGTGAATAGCGGGCAAAGGGAAGAGAAGCGGAGCGCGAGCACTCGTTACTAAGTAAATGAATCACAGTAGATAGAAAGTTTTTATGGGCCATGCATGATGAGGAAGCCTGGTATGAGCAAAGGAAGAAAATAACACTGACAAAGAAGGTAGATACCCAACTCTAGTTGATGGAGCAAGGCTGGCGAAACCTTTTCTTAATTTGTTATCAAAAATGTATGTGATGGTAAGGGCAACGAAAGAGGAATGGTACTACCACTTGAGGAAGAGCTGAGGGCACAGCGAGGTGGGAT…	1720	32.8864	3.44266	0.379997	9.05972	1.31e-19	8.57e-17
comp39463_c0_seq2	ACTGTAAGGAGAGGAGATGAAATCGATAGCATACAGCAAGAAAACGGATGCGCTAACGTAGGCTTTCTAATAGGGGTTAACGCTCGGCTTGCTTTAGCTTCCTTACTTGACTAGTCTTCGGGAGAAGTCAGAGAGCTACAAAGGCATAAAAGAAGTTCTCTTGCTCGCTGCAGGCCCATTGCCCTATGGCCCAATCGCTGACAGTTACCTCCGACCAAGATAATAGGAAGAACCAGAACAAGCGGAAGACCTTCTTTTTTGGTTGGTCTCTTTCCCTACTAAGGCAGGAACAAGCAAGGGTTACACTCTGCCGATAAATGAGACAGGAATCACCGGGTTGTTCGGTTCAATGGTTGGGAAGCTAGGCTCCTTAGAAAGGATTGACCGAGACCCCTTTTG…	775	10.29	3.68644	0.616443	5.98018	2.23e-09	1.69e-07
comp394909_c0_seq1	ATGCAACTTACCGGGGCTGGGCGTCCGAAGAATCGATGGTCCTTCCAATTACTTAAACGAGCTTCTTTGTTCATATCACTCATCGGCCTCGCTTAGGTTCGTCTCGATTCTCCCCAGATTGGGGGATCGCCTTTGACCTGCCCGACATGCTCTTTACTTGACTTCTTTCTTTTTCCTCAATCGTATCTCCACGAGAAGAAAGCCGGGGAGAAGACGACTAATCATCTCCTGAACCAAGCCCGTGTTGGAATAGCAGTACTAATAATCTACGAAACCAAGGAGGTATCCCCCTCAAGTGGAACAAGGAGTAGGCGCCCGAAGAACGAAGACGAATTTTCACTCCCAAACCAGCAATTAGAAAAGAGAGTTCACCCCTAGGGTCGAAGAAGGGGTGTGCTC…	836	13.4584	3.60781	0.537375	6.71377	1.9e-11	2.47e-09
comp40195_c0_seq2	GAAAAGAAAAGCTTATATAAATAAGGAAGGGCAATGAGTTGAAATGCACTCGATCTGTCCATCCTCATACATTATTCTAGTAACTCTATAGTTCTTCTTTCCCGTGCTATCAAGATCAGGAGAGAGGCTTTGCGCAAGAAAGAATATATCGCCCAGTCTAACGGAACTAGAGGCAATGAATATTGGAAGGAGTAATGCGCTTTCTTTTTCACCTGGAATTGAACTGTAAGAGAACCAATCCCATTGTCTTCGAATAGTCTTTGTATGCCTTTCCAAAGCCAGTTAAGAGATCAGACTTCGTGGACAATAGGCCTCGGTAGTAGCGGCAAGGGAGGAGTTAATACCCGC	348	2.14156	4.65298	1.1068	4.20399	2.62e-05	0.000494461
comp40242_c0_seq1	GGTTACGACGACAGTGGCAAGAGCTTCTTCTTTGCTCACATCTTATCTTTCCAGGTACTAGTGACTTCTTGCATCTCAAAAAGAATATTCTAAAAGGCTAGCTCCTTATCTCTTTACCTCTCGGCTTCTGAAACAATCCTTGTGAAAAAGAAAAAGATAGTAGCACAGGGCCTTCTCTCCATCTCAGAATAAAAGTAGAATTTTGTGCGGGTATGAAAGATAGCTATTAAAAAGCATCTTCCTTCCCCATCTGCCCTGCTCTGAACAGCGGCAACAACCAGTGATGGCATACTCTTATTATAAGAAAGAAGCATCTCCCCGAGGTCAGGGAATAGAGCTAACTGCAATTGATTCTATAGCAGCAGATCTCGCTAAGACCGGTTATGCCGCATCAAGAGC…	1534	20.851	3.43903	0.442195	7.77719	7.42e-15	2.13e-12
comp41190_c0_seq1	TTTAGAGAAGGGCAAACAAATAGGGAATCAAAAACAAGAGGCAAGACACAAAGTAAGGGCCACTGGTACTACTATATGTATGTATTCATTTGGGCATTAATTAACTAGTTTGATATAAGAAGAAAAAGAAGATGATGATGATGGATGCTTTGCAATCTTGGGTTTCGGAACACAAGCTCACTAGCGTTGGATCACTGTGGGCAACAGGAATTGGAGCATCACTAGTTCATAATTCCCATTCAAAATCTCCTCTTAAGCCAAGTCTTAGGCTTATCCATGCCAGGATGCATGCACAAGCCTTAACTTTGGCAGTGCTTTCAGGGGCAGCCGCATACCATTACTTTAAAAGGCGCACTGCACCCGAGCAAGGAAACAATTAAATATTACTGCTTCAGTACC…	654	2.56021	4.91266	1.06722	4.60324	4.16e-06	0.000107942	-0.343	0.0262978
comp41190_c0_seq2	CATTTCTCCTCCATTATATATGCATGCCTTCCAAGTTCCAATATTTCCTATATATACTTGATTCGAGTTACTAGTGTTTTTAATTTCTCGACAGTCATTTGGGCATTAATTAACTAGTTTGATATAAGAAGAAAAAGAAGATGATGATGATGGATGCTTTGCAATCTTGGGTTTCGGAACACAAGCTCACTAGCGTTGGATCACTGTGGGCAACAGGAATTGGAGCATCACTAGTTCATAATTCCCATTCAAAATCTCCTCTTAAGCCAAGTCTTAGGCTTATCCATGCCAGGATGCATGCACAAGCCTTAACTTTGGCAGTGCTTTCAGGGGCAGCCGCATACCATTACTTTAAAAGGCGCACTGCACCCGAGCAAGGAAACAATTAAATATTACTGC…	663	14.5285	3.47163	0.489928	7.086	1.38e-12	2.34e-10	-0.393	0.010035
comp41308_c0_seq2	GTCAGATTCATATGAAAAGATGAAGTACTAATTATCATTTTTGTTCTTTCTAAAACTTGAACGATCTCGAGAATTGATTGTCAAAATGTATCTCTAATTTTAGAACATAACGGAGAGAGTAATAAAGTAAGAATGTGTATCCCATGGGTATGCCTATATATACTCCAGTAAGTTGCATATCTTCATCACTGTATTAGAGAGATGGAGATCCCTACGATAGATTTTAGTAATCTAGATGGTGAGAAGAGAAGTGAAACAATGGCAATTCTCGGCGATGCTTGTGAGAAATGGGGTTTCTTTCAGGTAAAGAGACCGACTACGCCTTTGTTAGCAAAATGTTGCATATTGTATGATAGCTTTTATCATGGTTAGCCTAATATCTGCAGATCGAGAATCATG…	1445	16.5742	-2.00646	0.380236	-5.27689	1.31e-07	5.81e-06
comp414212_c0_seq1	GTTAGCTTGGCCGCGGCATTTTTACCCTCATTTTGTTTGTTTGGGCCGTCGGTCAGTCTTTCTTCTCCGGGGAACCAATCTAATCTGAACTTGACTTGATAGGGCTCCAAATGGATCCCCTGGTTCTACCTCTGGATTTCCTACGAAAGAAAAAGAGCAGTAAGTAATAGAAGAAGGAGTGGTTCGGTTTGGAACCTCTTTTCGAAGCTTCAGAAAGAAGATAGAGAGGTCAGGGCGGTCAGACATATCCTTAGGGCTTACCTTTATCAAACTATCAAACTGCTTAAAAGCTCTACCTCTATTAGTATTAGTTAGCTTCTTGCCCGCTCTACGACTGACAACTAGTTCCATAGCCCAGCTTCAAACTAGCTACTCGGATAGGGCAGAAACCTTACGGCA…	1103	23.4297	4.20786	0.510366	8.24478	1.65e-16	6.44e-14
comp41455_c0_seq1	TCCGATCTGTTACCTTGAAAGCGGACGATTCTCTCTTCTTTGTCTAGTTCGTGAGAAGGATTTTCTAGAGTAAGATTCCATAGATGGGCAAAGAACTCCAATAGCAAAGACCGCTAATGCCACATCTAAAAGAATATTTGTCCTAGATTCATCCCCATATGGAATAGCTGCAAAAGGGCCTAAAAGCTCCTCAGTGACCAAGAAGAAGGGAACCCCATCGACTGAGAAAGAAATCGGTGGTCTATCGATTCGAGAGCTAGCCGAATAGCTTAGCTATCAGTGACATATGCGAACGACCAGTTCGTCAGTCAAGTTGTCGGTGGAAGGCACACGCTTGATCGGATCCCACACTCCGGTCAGCGGACAACTCAAGTAATCCCACGGGCCATCCATCCGTAG…	1379	10.1519	3.31739	0.573407	5.78541	7.23e-09	4.76e-07
comp41566_c0_seq3	CTCGTGGCAGGGAAGTAGCCTTCTATCTCCGACCGAGCAAAGCGCCTTGCTGGTTCTATCTAAATAAGAGAGTAGGCGTGCGTTTGGTTTTATTAGGATTTCCATATCTGCCCACCTTCCTTTATTTCAAGGTGAGATAAGCGCCTCCAGGTTGTCTGGTCATTTTTTTAGTATCTGAATCATAGATTATGCCATACTATTCTATGGATTTCTTCCACGTGCAAATCTACTCTCTTGGGCTATCTCCCGCGTAGGAATGTCTTGTATCGGCCCATTTCTTGCAAGAAATCTATGTGAGGTTAGTTTTGTCAAATTTAAGGTCGTGGTCCAATACTAGCTCTATCTCCGAGTTACTTAGAATATAAAGAAGAGGGGGACCTCTCCGAGTCCTCCACAACT…	2490	32.2462	3.75735	0.409023	9.18616	4.07e-20	2.87e-17
comp416117_c0_seq1	AATGGAACAAGCCATAAGGGCTCACCCTCAAGGCAGAAGTAGAAGTAGAGCTGCTCTTCCCCTATTCTTAATCCTACTTCTTATGTCTGTCAACACAACATGAGCCCGGCCCCTGGTTCAATCGATATATAGTATAGGCCGAAAACGGATTTCCTTTTCTTTTGAAAGAGAGGGCGCTTCAAAAGAGAAAAGATTTCATACTAATGTGACAAGCCAAAGCCCCGAAAGGCTCACTAACGAGAAGCTCGCTTACTCTGAAATTTAGACTTAAAGGTACACGGAACACCAAGCCAATCTCGAATAGATAGAACGAAAAAAACTACTACGTACGATTGATTCGCTAGCGAAGAATCTTCCAAGCCCTAAGCGAGCTGAGAAGAAAGCAGCGCTTCTTTTAGC…	1004	17.3104	4.00227	0.533535	7.50141	6.31e-14	1.47e-11
comp42729_c0_seq1	GCCGATACTAAGTCTAAGTAGCAGTCAAAAATTTGTATCCATTTTTCATGATATTATGCATGGATCAGATATATCATGGCGAATTCTTCAGAAAAAATTGTGTCTTCTACAATGGAAATGGAATCTGATAAGTGAGATTTCGAGTAAGTGTTTCCATAATCTTCTTCTGTCCGAAGAAAGGATTCATCGAAATAATGAGTCGCCATTGATATCGACACATCTGAGATCGCCAAATGTTCGGGAGTTCCTCTATTCAATCCTTTTCCTTCTTCTTGTTGCTGGATATCTCGTTTGTACACATCTTCTCTTTGTTTCCTGGGCCTCTAGTGAGTTACAGACAGAGTTTGAAAAGGTCAAATCTTTGATGATTCCATCATCTATGATTGAGTTGCGAAAACT…	1293	13.226	3.44787	0.521539	6.61095	3.82e-11	4.68e-09
comp42796_c0_seq1	GCTTCAACCTTCGATTGGAATACGGATGAGATCCCTACATGGGGGCCCCCGTCTATAATACAAATTAAAGCATTGGTACACGACTTCAAAAGAAAGGATTTATACTTCTTAATTCTCATCCGCCGAGTATTGTTTTGATATAGGCGGAGTTTGGGCCATGTCGTCGTAGATCGGCCGCGAGTATAGTCAAAAAACGGAGCTCGCGGCGGTCCCTCACTAATACATCGCCGCCCTGCTCGTCAAGTTCCGTCCGTTTCGCATTAAAAAAGTCGATCAAGACTTCCGAGATTTAGGGGTTGTTCTTCGCTGAGAGCTTCTTCACTCAATTACCAAGATGAAATCTACTTTCTTTTTCCCCAGCTGCTACTCTGAAAGTGCCCTTTCAACCTTCAATTGCTT…	1013	21.2985	3.74399	0.460917	8.12291	4.55e-16	1.63e-13
comp428142_c0_seq1	GCTAACTCATTCCTGAAATCAAGGAAGATCACGAGCTCCTGTAGGCTTCAAAAAGAAAGCCATTTATCGAGAGTTGTGACAGGTGATGAACATCAATGAGATGACTTGAACTGGCCTTCTGTTGAAACTAAAATTGCCATAGATCGCGATTCTTCGTCTGATCCTCCTGTGTATTCATCATTTCATCCTTTTCTTTTTTAATCTGCCTATCCTTTTCGACTTCGGGATGTTCATTTCTTTTTTCTTTCATTGGAAATGAAAGGGAGAGCACTGACTCTTCTTTCGAGTGAAGGAAAATGGCACGTATCCTTCGAAACCTGCGGAAGGCAAGTTAAAGAGCATGTGAAAGCAGAACTAGTACAAAGACCAAGCTATAGTCTGGCCGCAGAGGGATTTCCC…	764	13.4364	3.47246	0.530299	6.54812	5.83e-11	6.85e-09
comp42855_c0_seq1	CACACACGTTAGAGGAAAAGAAAGTTATTTATATTGAATAATCAATCATAATCATCATCTATTTAATTCATGGAACTCGAAAGGAGTTATAGGGAGAATGATGAGTATTTTTTGATGTTTGCTGCTACGTTGCTTTTTGGGTTTGTTCTGTACTTGTTTACTTTGAGGAGGAGGAGGAGGAGGAGAGAAAGGTTGATACCTTTTTGGTGGGTAATGGAGGAGGAGGGTCACCGTTTTGTCTTTTTTCTAGTCTCTTTTTTAACGTATTAAATGGTCAAGTTTATTAATTTATTTATTTTTACTCTTTTCCTTCCTTATCCCAATTACATCATCTTTGGATCCTTTACCAACTTCACATATTCTAGGCTAACATGTAGAGAGAAATTATTTTTTATGTGCG	400	10.7472	-2.89294	0.518898	-5.57517	2.47e-08	1.4e-06	0.52	0.00042085
comp43018_c0_seq1	GAGGAAACGACCTTCTTCCGGGAAGATTCAACTCGAGTTGGAGTTGGCGGTTCTCCGCCCCTTTAGCTCTTTTCGAGCTTCGCCACTCAACAAAATAAAGAAAGAGCAAAGCCAGGCTTTAAAGACCGAGCGAAAGGCCCCTTCACCCCCGCGCAATTCAGCTCTTCTGTAAGGGTAAGGAACCACCACTAGATTCTGGCTTTAAGGCGGAATTGGCATTGTGCTGCCAGAGGACAGCGAATGTACTAGAGTAGCTTCCAACCCCTGCTTAGAAAACAAGAATAAAGGATTAAGAGAAGAGCATATAGAGGAAGGTTGGATGTAATTCAAGTACAGAAATACGGACATGAGCCCCCACAAACAAGCTCTCAGGCAAAAAGAATTGGAAATAGGCCAAGC…	472	5.57565	5.43022	1.01563	5.34665	8.96e-08	4.17e-06
comp43271_c0_seq2	GTGGAGTTGCAAGCTGGGGTGCTTTCCTATTAAAGAGGGACATTCTGACTATGTCTTTTGCTCCAAGAGATACACATGAAGCACAAGTTTGGTTTGCATTGGAACGTGGTGTTCCTGCCATGCTTGGCATCATGGGTTCTCAGAGACTTCCTTACCCAGCAAGGGCTTTCGATATGGCTCATTGTTCCCGTTGCCTGATCCCCTGGTTTCAGTATGGTGGACTGTATCTAATTGAAGTGGATAGAGTTCTAAGGCCTGGTGGTTATTGGATACTCTCTGGCCCTCCAATCCACTGGAAAAAATACTGGAGAGGTTGGGAAAGAAGTGAAGACGACCTGAAACAAGAGCAAGATGCGATCGAGGATGTTGCCAAGCGCCTGTGTTGGAAGAAAGTGATCG…	1449	72.8176	2.09874	0.309269	6.78614	1.15e-11	1.57e-09	-0.399	0.00885311
comp43292_c0_seq1	AAATAATATAATTACAAGCATTGGCAAATAGCCAGTGACCTCCAAATATCAGTTTAGACCTTTCTTTATTTATGCATGTAACCAAATAGCATAATGTATACTCTTTTATGATTAATAAAGGTATTATATTCCAAAAAGGCACCAAGGGAGTGGCAGCCCCAAGTTATTGAATAACATGACACAAATAGGATGATGTATACTCATACTAACATCAATCACATATAAATTATATGAGCAAATGCTAGACTTCTCTCTCTACACACCCACACCCACACCCCAGCATAGACTTCACATCTGAACAATTCACCAATTTGTTACATTTTGAGGGGATTGATGAAATACATTGGTTCTTGTATACCTGATCCATAGTAATGCAAAACCTGCGACTGGAATGAACAA…	519	4.39543	3.08761	0.762376	4.04998	5.12e-05	0.000858324	-0.454	0.00253431
comp43310_c0_seq1	GCACCTTCTTCTTGCCGATCTAAATCACTCAGTGCCACGTGATCATGTCATACTCCAGGACAACCAATGGAACCAAGTAGTTAGTGAGCCATTTGATCTCCACATGGCTCCATGCATATTATTTAAACAAGTGAAGGATGCAGTAGGTATTCGTGCATTGGACAGATTAGTTCAAGAAGAAGACTCATCAGCACAACCAAAACTACGGAAATTAAGTGCAGAAGAAAATTTCATGGGATAACCAAGCCTCCTTTGGCTTCTTGAGCACACCAGGAGGTCTTGTATCCGTCTCTGATAAAAGTAGGAATGTTAAATTTCGCCTAAAACTAGCAAATAAAAAAATTCATGGGATTCTCTCATAAAGAAAATTACGTGCAGAAGCTGAATGGTTATTATTAT…	614	2.00527	4.56668	1.13931	4.00829	6.12e-05	0.000993
comp4341_c0_seq1	GCCCTTACGAGGTAGTGATGAGTTAAACTACTCGTGTTGGCATGGAAGTCCGCCCGGTAAACTGATTCCATTCTGCTACTAGGGTTCCAAACCTTCCCCTTAGCTCTATAAAGACCTTTCCTTATCAAGAGATGCTAAAGCTATTTATAGTTGGTATTTTAAAGTAGGAAGGATGGCTTTGGGCAAAGAGCAACTCGAAAGTACTTGACTTCAGTCCCAGTACTGAAAGACGTGACTTCAGGAGTGGATTTCGGAAGGAAATACTTCGTTTACTTCCTGCAAATTTCTTATGTAAGAACTAGTAGAAAGAAAGGAATTTTGAACAAAAGAAGGCAGCATTGATAGACCGTTGAATGAGAATGCTTGAATGGGAATCGTCTTAGCAACTGGCTATAGACA…	553	5.59207	6.03773	1.03132	5.85438	4.79e-09	3.32e-07
comp43455_c0_seq2	CCCCGCACAGGTTTAAGTCTCTATCTACGATCAGATCCTTTCTGAACTCCCGCTATCAAAGAGAAGCTTTTTCCTATACTATAGTTGCAAGTCTATTGTTGTGTTTCGGAATTAGGGGAAACAAAGCTTCAACAAGTAGAAGCTTCCTGGCAAAGCTTCAAACAAAGAGGTTGGGCTGTTCACTTCATTGATTTGACTTCACTTTACTTAAGATTAAAGAGAGGGGCCGGGCGGGCAGTGAAGGCTCATTTAGTAGACAGCGAGCGAGCAGCAAGCACCTACTCCGATCAAAATGAAAAGCAGCAAGCGGAACTTGAAGAAGCGAGCCTCTATCAGAGAAAGCCGTTGCTTGTTGCCCCTTATTGAGAACTACTCAAGTTTCGCGCAAGTTGCTTAATC…	1055	67.4351	3.9598	0.365474	10.8347	2.36e-27	5.12e-24
comp435854_c0_seq1	AGCCGGAGCTGGTGAATTCAATGATAGATTCTTTAGCCAAAAGGCGGGTGGCATTTTCCGGAGTAAGCTAAGGTATCTTATTACGTTTATAATGTTCCATCCCCGCTGAAGCAAAGCAAACACGCCCACTTGAACGCTTTGTTAATGAACTTAGTCTAATAGAAAAAACGAAAGAGATTTCTTTCTGGTTTGAGAGAGTCCTTGTATTCCTTTCCCAGAGTACTCTGTATCCAAAGGCTAAACTAGTGGGTTATCTAGGTAGTTAATGTAGCGAGGCCCCGGCGATTGAAGGCATCGATCATTTCTTTCTCGACTGCTTGTCGTGCAAAAAATGGAATAACTGAGTTCAAAAGGGGAGTCTTTTTAACTTTCTGTTCGTGTTCAGTGCCCCAAACCGGT…	747	14.1329	4.18028	0.602017	6.9438	3.82e-12	5.8e-10
comp43663_c0_seq2	ATTAAACTGAAATTAATATTGATTGAGATAGATAAATAATAAACACACACTTAATTGCAAATTAATTATTACTAGCTACTACATTAATCTTCGGTTCTTCTTCTTCTTCATTGCTAAACGATGAATTAGGCAGGCACTGGAAGGGCTCCTCCTTTGGTCGTCTGCATGAACCGCATGATGATTATTATTATTATTAAGGCTGGAGATGGAAATGGACCAAAGGGTCTGACTATCATCATTGTTGTTGCGAAGCTTGGCAAGCTCCTTAAGTCCAGATATCCACAAGTGCAGACATTTTGCTTCAAGAATTAAAGACAGATTAATCGTACGAGCTAGAGCTAGAGCTAGACAAACAAACAGGGTTTAATTAATTGGTTTTTGAGATAGAAATTTTTGAGT…	471	40.2903	2.09559	0.432463	4.84571	1.26e-06	3.91e-05
comp43707_c0_seq1	ACAGGGGATTCAGGGTTAGGAGCAGAAGCAGGGGATTCAGAAACAGGGGAATTATTGGAGTCTTTAATCTTTTGCTTCTTGTGAAAGTGATATCTTGCTTCCACATTGCTTGGAATCAATAGTAACATAATCATGATGAGAAAACACAAAATCCCAATAAAGAAATTCATTGGGATTGATAAACTGAGGAATTTGCTAAGCAATTCTCAAATACTAGCCCAAAATTGTAATGGTATAGAAAATGAGTAAAAATTCTAGCTTTAAGAGTGCTTGAATTCCAAAACTAACGGAAGAGAGAGAATTAACAGAACTCAAAGTAAAGTGATGTGGGTAGTGGGAAGGACCAGTTGAAGTAGAGGCTGTAATTTATAGACAGCACAGAAGAGAGAAAGTTCCTGA…	554	5.91861	-3.3444	0.759195	-4.40519	1.06e-05	0.000232207
comp450770_c0_seq1	ACTAGTACTGGGACTGATTCCGATGCAAGGAATGCTCCTACCCGCGCAGTCTCCTCGTCCATACCCAAGCCGAAAACAGATGAAAAACAAGTCAACAATATATTGTGTAAATTATTCAAGGTCATGCAGAGTGGACTACCTATAAAAATCCCATACGATTTTGATCAAACTACTCGAAATTTCTACAATAGAGGTCATTACTATACTTCCATTGAATTACTAGGAGGATACACCCGTGGCTATTCATATCCCACGTACTAGGGAAATCAGGTCAACGGCCATATCCTTTCCATACATCATACCCGTCAGCATATCTAAGGGGACCACGGAACGAATTACAGAATAACTATGACCTATAGCCATTGACATATCCTAACGGTACTACGGAAGGTTTGCCGT…	680	6.63965	3.20941	0.658707	4.87229	1.1e-06	3.48e-05
comp451956_c0_seq1	GTTTTCCTTCCGTTTCGCGAGGAATGCTATCAACTTGCCCATAATTAATCCCTTGTTTACTAGCAGTTTGGCTCTATTCTCCACAATTGCTACCTCGAGTGCCTTCCTCTAGATCTAGCCCTGGATCCTGATAGGCATCTTTCTGGCTATATGGATAGATCGTCTAGCGTCAAGTGAGGCGCAAAATCACATTGCAATATGCAATAGGGTTGGTTTCCTTCACGCTCTCTAGTTCTAATTGGTTGCAAACACAGCTATCCATTCCTACCTGCTAATCTCGATTGTGAGAATTGTTTGATCACTACTCTGGATGTGGATCTACTCACTATGCCATGGATTTTCCTATTGAAGTTTACAGATTTACAAAGGGAACCAGCCATATGTGTGAACCCCCCTCCT…	433	5.24981	5.34197	1.01998	5.23734	1.63e-07	6.95e-06
comp452145_c0_seq1	TTAGCTTCGAAGGAAGAATCAAGAGATAACATCCGCAACGTCCGATACTGATACAAAGACCTACAGACCGAGCTGACAGAGCTGACAGAGCTGCAGGGTGATTCCTTGTCTGGGTTGCTTTACAACTCAGAGGTGTGGGGGGTTAACCTCCCCCAGCATCGGATTGTCCGGGTCCGGTGTCCGCTTAGAGCGATCCACCGGTAGCGGGATCTGATCATCGATCAGTGGTCAATCCCAACATATGGTTGGATTTTCTCTAGCTCCCTGGTATAGGGGCTCCCTTCTTGGTTAAGAAAGGGTACCAACCCATGGAGAGTGAAACATCTCTTCATTTAGGTGAGTCTTGGTTGCTCTATCTTGTAAGACTCCTCAAACAGTAGTCTCTACTGTTCGATGAGC…	650	9.13148	3.9474	0.678596	5.81701	5.99e-09	4.04e-07
comp45574_c0_seq1	GCTATATCGACCAATGGTAGAACCAACACCGGAGCTTTTATCACGCCATTTCAGCCATGAACATCCACTTGAACCAACCAATTTGGTTCCAAGAAATAACACCACCTGCTTTGGCTGCAACCTCACCATATTCCCAGGCAAGTACTACTACAAGTGCAAAACATGCCCCTTTTACCTTCACCAAGTATGTCACAACATGCCCAAAAAAGTCCAACACCCTTGTGATCCAAACCACCATTTGGCCCTCAAATCCATGCCTAATTCATCACCTAATTCCAAACTCTCCGCCAAGTGCAAAGCTTGTGAACATGACTTGTCCGGCTTCTACTACAACTGCAACAAATGCCACAATTTCTATCATATCTTATGCTCCGCTGTGCCTTTATCAGTTAAAACTCC…	1608	15.792	2.69342	0.408677	6.59059	4.38e-11	5.29e-09	-0.569	8.5305e-05
comp45623_c0_seq1	CTCACCCAGTCCCCGACATTGGTTCTCCGACGATGTCCCCTGGGCGAAAGGGGCCACCATTCTATTTATTTCTTCAATCGTTCCGATCAGGACAAGTGGGTTGGTTCGTTTCCTCCTCCTATCTACGCAATTTTATGTCTTCGTTCGTGATCATGTTGGGCGAAAGGTAGTTGTAGAGGAGCGGCTGTGGAACGGCGATTCCCCCCTTTCCATTGAAGTAGGGAGGGCCTCCTTCCCCACCATTCCGGCCTATTATTGATAGGGATTTTACCGATGCTGAAGGTAGCTTGCTTACCAAGCCACCCACTTGAGAAGCTAGTCGCTAGAAAGAAGCGCGAAGCTGTCTACGAAGCTTTGCTTCTCCCCCTGTAGTCGTAATACTCGGCTCGTCGCTACTTT…	1238	15.6713	4.33195	0.611487	7.08429	1.4e-12	2.36e-10
comp45623_c0_seq3	GCGAAGACATGATGAAAAGGGCTAGTATTTGCAGCGAATCCTCCGGTTAAGTAGTCATGCATTATGATAGGAACTCCCAATTCTGCCATCTCGTCTACTTCCAGAATTGATTGCATCAAAACTGGTCACTCCCATGCCTCCTAAACCGGTGAATCCTCAGGCTCCGGAATTCCTTCTAGGTGCAAGATGTGAATATCATATGGGAGGTATAGGTCATTGGACCTATGATTGCTACCATCATAGGCATCGGATCCAAGATCTTCTGGACCATCAGTTGTTGAGTTTCTATTGGCGAGGGAGGAATGCGTATTACGCTTTGAAGAATCCATGCCCTTCATTGCAGGATGAATCAGAGAGTAGTAGTCTATGCAAGAAGAGAAAGACGTCCCAGATACAACC…	1102	27.8958	4.59396	0.507592	9.05048	1.42e-19	9.18e-17
comp456674_c0_seq1	AAGGGATGTCGTGAACGGTGGGAGAAAGAATGATGCTTCACTCACTAGAGCTTACGAGTCATTTCAACAATTCCCCTGTATTCTGTATAAGGAATGAATGTATGCCGATCTCGTCGCTTCTCTTACGGGTCGTTTCATCTCTGTTCTGTTCCCAAGCAGATGCGAATCGTAGAAATAGGGGGAGAACCCGTTGGTATGAACCTTTAAGTAAGAACCATCGCAGGCTAAGTCCCCTACTACTAGAAAACGTCATTCAAGGGTGTGAGTGTAGCCCCTTTGGTCACTAATGCTAAAGGTATAGCTAGCGATGAATCACCCTATGGATACGATTGGAAGACCCGATTGATGGAATCGGAGTTGTTGATCTCGCTGGGGCAGAAACCAATAGTAGTAGTAGTA…	936	12.1273	4.1483	0.642749	6.45399	1.09e-10	1.18e-08
comp4569_c0_seq1	AAGAAGCTCTAATCCATTTGAGCACCGGCCTTTTAGGGCTGTAAAGCGCCTCGGCAACAAGGCTTGTTCTTTCGAAAGAGCTTTTTTTCGCACATTCTGATTCAGAGGAGAGCCTTTCCGCTATCTGCCTTTAAGTGATAGGGGGGGCTGTTAAGCCCACCAACCAATCTTTCTTTCTATCTCGAATTCTTGATCACTGGTGCCAGTGGAGCAAAGGAAGTGGGGGACGAACTCCTCTATCTACCCTAGAAATGGGTTGGATCTATTGAATGAGATCCTTCCGAATGGGATAAGAGAATTCCTAAAATTCCTGTAGTATAGGCTTTCTTTCCATTACTGGCTTCGGACTAGAAACTGAAGATCTGGTCAAGTTTTCGATTAACCTTCTAACTTGGACAG…	1871	42.5365	2.58064	0.283716	9.09587	9.38e-20	6.35e-17
comp457526_c0_seq1	GTCCGAGGAAGGAAATGAGACTGATTGTGTGAAGAGCCAAGGGTCTTAGTTGTGCGGTAGTTAGGGGCGCAACCTGCTGAAATGAATGTGTGTGGGAGAAAGAATTCAAAAAAGAGCCAAAGAAGGGATAGATATACCTGACTAATGCTGGGTGCCTCTTCCTTGTGTTCCTTGCTTGCGTGAAGCCGCGCCCTATTCTCCTAGTCACCTTCCTTGCTTTGAGACCGTGGGCCCCAATAGCAATCAGGTCTGAATCCTAACTACAACTCCTATTTACATAAGAGCGATGGGCTTGGAATCATTTATCCTTTTCGGCTTAAAGAAAGCCATTTGCAGCCATTTCTTAATCCTAAGAAAGAACGGGAAGAGATGCA	374	6.71076	4.53489	0.918518	4.93719	7.93e-07	2.63e-05
comp458342_c0_seq1	CAACTGTTAGCAAAGATGGACCCGTACCAACTTCAATAGTCTCGGATATGCCCCCTAAGCTGTAACCACTGCGTGAAGGCCTTTTTCAAGTAAACAGTCAACAAGTAAGTCGGCTGTTTCCGGCCGAAAGCGACATCGCAGTAATGAATACAACCAATTAAGTCGGTAGCAGCTAAGCGCCGAAGAGCAGGTCTTTCCGTCTACTAATAGACTTGCTCTGGGGAAGCTCCCTACTCGTTACCGGCTCAAGACCTTCAGCTACGGAAGCAAAAGTAGGACAGTAGATTAAACAACCGGACGAGAACCCGACGGGAAACCGTCCGCTATTACATACAAAAAGTACACAGAAAACGAAATAAGAAGGAAAGAACACACAAAAAAGGCAAAACGGATGATTCC…	773	13.2931	4.28838	0.632958	6.77514	1.24e-11	1.68e-09
comp45902_c0_seq3	AAACTTTTTGATGTAACAACGAGCTCCCATGGACCGCCCATGTCCTTCATAATCAATCCCCACAACAGCATACCCATAGTTGGCTAGTCTGGTCCCACAACCTTTCATGAAATCACTGCATTCCATGCCATACCCATGGCAAAGGAAAACAAGGGCCTTTGCAGGAGAGAAAGGCAACCATCTGCAAGTAAAGAGCTGAACTCCTCTGGAATTCCTTACATACTCCTCATGATATTCAACCTCCATCTCTATAATCACCAAAGAAAACTAGAGTACAAATTAAATAAGCAAATCAGAGAATCCACATTACCCACTGTAACATCTCATCACATCAACAGGCACTGTAGAAAATTGAAAATGGAAAATGGAAAACAAAAATGTGAACTTGGGGAAATGGGA…	600	9.69457	2.68598	0.576676	4.6577	3.2e-06	8.65e-05
comp45912_c0_seq1	CCTTTTTTATATGGTAATATAAAATGACACAATGACATGAAGTTTAACTTCTTAATTTCACTATCATACCACCGTAAATTAAACACTTGCTATATTTAGCAATAAACTAAGAAAAATATAACCTTTAAAGTTTACAAATTTTGCAAATGGGACACCGGACACTTCTTGTGAAAAGGATGGAGGAAAATATTAATTGTATTAGCCAAAACCCGCCAAGCTGGGATAAGGATTTCTTGAGTCGAGTTGAAAGAAAATGATAGTCTACTTGGTATAAGTTAGTTTTTGTTAAGAATCCTCCGACTGCAAACTCATTCCCTATAAAGCCCAAATTCAAATCCAATAACAAGTATATCCATCCAAAATCAAATTATCAAATCCAAATGGTGTATAACTTCATCA…	482	6.09009	-3.0951	0.681503	-4.54157	5.58e-06	0.000136967	0.532	0.00028346
comp46053_c0_seq2	ATATATATATATATATATATAATACTACTATTGATCATGGGATCCCATGCATCTCATCTTTGTACGAGAGGAAAATAATATATAGATAGACAGACAGATAGATAGATAGATAGATAAAAAGGTCAGAGTGAAGAATTAGCTAGGAGCTAGGAGGAGCAACATTAATTTGGAAGTTGAGAAGGAGAAATGGCCAAGAGGATTAGTATGGCCAGCATCACAAGTGGAACAAAGAGTAGCGTTGACGGCGGCGGCAACAGCAGCGGCAGCAGCAAGAGCGCCGCCGTAAAGACCACCGTACTGATGATTAAAGCTCTCAAACTAAAACACTTGTGCATCAAAGCACTACTCGTCTTCAACTGCCTCTTATCATCCAATGACACTACACGTCGACTATGATCC…	496	5.31389	-5.16457	0.996139	-5.18459	2.16e-07	8.9e-06
comp46542_c0_seq1	TATTCCGTGAATAATAATATTTGTCACGTATTGTATGGTAATGCATGGACCACCCGCAATGTGCACACTAGCTCCCCTCCCATCAATAGTTTTGAACGAATTCATTATGAGCTCTTCCTTTAACTTGATCACCATGTCACGTTGAAAAATGATCCATAACGGCTTGTCTTGAATCACGGCGTGCCGGAGAGTTCCCGGCTTTGGGGTCACCGGATTGTCATCGCCGGAGTCGGTGACTAAGTAAAATTTACCGCCTTTACCGCCAATGGCGTTCTTACCGAATCCAATGGCACAATCGGCTAGCCGCTGTCGGTTCTTTTCCCAATTAGGGTCGCACCGCCAGCAGTCGTCGATTGGGTTGCCGCTTCCACAAGAGAAATAACCCAAGTTCCTCCTTGA…	627	20.7491	-2.41315	0.375507	-6.42637	1.31e-10	1.39e-08
comp46666_c0_seq2	TTCGACCCTTCCTTCTAAATGGGGGTGCCCGGGGCACCTCATCTTGTCATTTCGTCGTTGCTGATTCCCGTTAGGCCGAAGTGTTTGGCGTTTCCTTCTCCGCGCCCGCTCACGCTTCGCTGACCTATCGCGTGGTAAAGAGAAGAAAGTACAAAAGAATAGTAAACAGAGCACACCGCAGAAAGATTCTAAATATGAGAAGTCCCCCTTGGATTCGAGAAGAAGGAAATGAAGAACAGGAACGAAACAAAATAAGGCGTTTCTAGCTCTAGTTTCGGATGAGCTTCTCCCAATTATGTCTGGTAATAGAATAGGGCGGCTTGCTCTGACCAAGACTCCACTTTTTGCTCCGTCCGTGGAGCGTATGAATTTCCTGGAATGTAGATAGACCAAAAGAGG…	1622	47.9385	3.83842	0.366785	10.465	1.25e-25	1.84e-22
comp46705_c0_seq2	GCCAAGTACATATTAAAGGCTTATATCATGCAATTTACTTAACTCATCACATCAGAATTATTAGTGTTTCGGAAAGGGCAGCTTTAAATGATTACAGATTTTCCATTGCTAGAACAGAATTACAATTGAACGCCATAATAACAAAAAATGTCCTTGCAGCATCTTAACCCCCCATGCAATCATATTGCAAAGCAAAAGCACAGATATTCAGTGTTTTATCTGCTACGAGAAACCCTCATGGGATTGGACAAAAAAAAAGAAAATAATAAAGTGGAGTCCATATCCTCATTATTAGTCAGGGTAAGTTTTTTTTTTATAAGGAATAATCCGGATGAATTATACCTCTTTTCTGATTCTTCAAATAGACATTGCTTATGTAAAATTTTAAAAAAATGGTTC…	962	16.2573	2.06912	0.422057	4.90246	9.46e-07	3.06e-05	-0.372	0.0151741
comp47719_c0_seq1	CTGACCTTTTCTATTAGAGAAAGGTTTGGAACCCGTGAAAGCCCCAAATCCTTGTCCGTGTCCGGTTCCTTAGTTGACGTCAGCCCTCTCCCCTAACTAGCTTTCTTTTTTGTTAGGAAGCGAGAGCTGGCTCGACCGTTTATTTAATTTACTGAGCTATTTTTAGAAATGGTAATACTTTCTCGCGAGTGGAAATAATCTTTTAATCATATGCCCATATATGATCATGAAATGAACAAAGCCTACTTACTTGTGAGTACGCCCACTGACTGTTCACAAACACACTTCAATCACTCCCGAGCCTAACTCCACGATAAGTGCCTAGAATCTCTATGCGAGTGCTTTCCGGGAAGGCAGGTCCGGCACCCCGCGGTGATAGAACGAAGGTATGGACTCTCA…	958	5.48077	3.14113	0.711199	4.41667	1e-05	0.000222706
comp47719_c0_seq2	CTGACCTTTTCTATTAGAGAAAGGTTTGGAACCCGTGAAAGCCCCAAATCCTTGTCCGTGTCCGGTTCCTTAGTTGACGTCAGCCCTCTCCCCTAACTAGCTTTCTTTTTTGTTAGGAAGCGAGAGCTGGCTCGACCGTTTATTTAATTTACTGAGCTATTTTTAGAAATGGTAATACTTTCTCGCGAGTGGAAATAATCTTTTAATCATATGCCCATATATGATCATGAAATGAACAAAGCCTACTTACTTGTGAGTACGCCCACTGACTGTTCACAAACACACTTCAATCACTCCCGAGCCTAACTCCACGATAAGTGCCTAGAATCTCTATGCGAGTGCTTTCCGGGAAGGCAGGTCCGGCACCCCGCGGTGATAGAACGAAGGTATGGACTCTCA…	1503	24.0501	4.25136	0.50541	8.4117	4.04e-17	1.75e-14
comp47738_c0_seq14	AAAATGACTTGGTTGAAGAAACTCATAAGTACACAAGAATAAGAGGTGGGAATAATCCATTTTTCAAGATCAATTTTACATGAATATTATTATGTACACACTTAACATGTCCCATTCCATGCAAACCTTTCAAATTCGTTAAAAATAATCAACAGAAGATGCACAGAGTCTGTTTTTCAAGTTGGAAGGAGCTTCGAATCGAATGTAGTCATACATAATCCCTTGGAAAGGGCTAATGCTCTTTGCTTGTGTCAAAAATATGGTATTAAGTTCCCTCTCCATTAGGAGACCACCTGGTACATCCAAATTGTACAGCCAATAGATCCCCTTAATTCCATGCCTTGCAATCGCGTTATCGCCCCCAATTACTCCGCTTGAAAATAGAGGAGGATCTGCTTC…	2391	14.1956	-2.12323	0.374815	-5.66474	1.47e-08	8.88e-07	0.396	0.00942117
comp47768_c0_seq6	GAGAGCTTTCTCCTAGTCCTACCAAAACTCACAAACACATGCAGATACCGTTGGTATCTCGATCGTATCCTTTTTCTTAATTTGTTGCCTATGCGGTCGGTGGGAATATATAAACATCCAGTACACACAAATGACATATATATATATCACAAAGTAATCTCCCGCAGGAAAGCGAATTAATTACTCCTTTCATCTTACCCAGAACAAGCACGCACCAACTACTGTTGAACAAAGGTGTTCACAAGGTTTACCAAATGTATCCAATTAATCATACAATATCTCAACTCCTGGTAGTGATTGCATTGACAGTTGTGGTTATTTATGTACAACAAGTTCCTTATTTACTTTCAGTTCACCAGTACAACAGATCAACTACGTACATCTTGGGCTGCATCTGCA…	1258	2.62383	4.32774	1.07684	4.01892	5.85e-05	0.000957161
comp47992_c0_seq1	AAATTCTTATTAGAAATTGAAATCCATTTTTATTCTCTTTATATAGTTCTATTTTTGTATGAATATAGGAGGTCTTTTTTCCCCTTTTCTTAGAGATTTAGAATAGAGTAAATAGTCAGATGTAAGATAATTTCTAGAAATTTCCATCTCAAGATTGAAAATATATTGGTCTTGGTATATTCCTTTTCTTATTCTTAGAATCCAGGCGGGGGAGTTTCTATTAATTTAATATTGAATATGGAAAGAGAATACTACCTCTTTCTCTTTTGTGATGTACTTTGATAGGTCTCAGGAAGGCATACAAAGAAAAGCCTATTTGACGTTGTTGACAATGTTTACAATGAAACTTACCAAAGACATTTCTTTTTTTTCAGACTTTAGCTTGTGCACAAATACAGC…	1561	63.2067	2.76342	0.272227	10.1512	3.27e-24	4.03e-21
comp480826_c0_seq1	AAGGTCTCAATTCTACTCTGTTATGAGCATCGCTAAACCACTTCATTCTTATGCTCGAAACCTCCCCTTTTACAGCTAGGTTCTGAAAGAACTATGGTATGGCCGGGAAACTGCTGAAGATACCTGATACACCGACGCGGATTTCGTAGAGTTGGTTGGTCTTTTTTTTGTAATGGGCGAATTAGGTATCGTAAGTAATGAAAAGCAGATTAGCGGCGCCTCGTTGAATGAAATAGGCCTTCGATCGGGCTACCGACTGCCTTCACTTACTGCCGGAGTCAGGAATTGCGTAAGTAAGATAAGAGCAAAGATCTTCGTCCTAACAA	326	7.30176	3.36193	0.681389	4.93393	8.06e-07	2.67e-05
comp49296_c0_seq2	TGATTGGAGAGGCAAACCCTCCAAGCCTAACAACCATGGTGGAATGGCTGCTGCTGTATTTGTTCTTGGCCTTCAGGCATTTGAGATGATGGCAATTGCTGCTGTTGGGAACAACCTCATAACCTACGTGTTCAATGACATGCACTATCCTTTGTCAAAGGCAGCCAACGTTGTAACAAACTTTGTTGGGACTGTTTTCCTCCTCTCCCTCCTTGGTGGCTTCCTTTCTGATTCTTATCTTGGGAGCTTTGCTACAATGCTCATCTTCGGATTCGTTGAGCTCTCTGGTTTTATACTACTATCCATCCAAGCCCATTTCCCCCAACTAAAGCCACCTAAGTGCAACATGGTATCAAGTGCAGGGCAATGTTCCGAAGCAAAGGGCTACAAGGCTTTGAT…	1057	3.13576	-5.00551	1.03475	-4.83741	1.32e-06	4.06e-05	0.425	0.00503724
comp493855_c0_seq1	CTTAGTTCTGTCTAGCGATTCCTTTAAATAAATATGTCCTACGTCCCCTCTCTTAGTATTGGTCCTGCCCCGTACTCTGTACTCTATCTATCGGTCTCAACTAAATCAATCGCTTTGCCCGACTTGCTTTTCGCCACATTCAAGCTTAGGAAAGAAAGTAAAGATTGTATTGTTTCTAAGTCCCAATAGACTGAAATGGGGCATTCTGCCCATCTAAGAGTCTATTCTAGCAAACCAAGGGAAGCAGCTTCTTTGTCCTAACAAGGGGTTCCCCTAACTTCCAACAGGGCATTCATTCGTGAAACCTGTTCTTCTTCGGCCCAACAACCTACCTTCCTAGCCTAGTAGCCCAGATCCCAGATCGGATTCACGTGCACAAGCTAACCGGCCCTTCTAGGA…	416	2.57127	4.91695	1.09085	4.50745	6.56e-06	0.000157024
comp495016_c0_seq1	GCCAGATATAACAGATCCTCCACGTGAACTGGCTGCCTTAGCAATAGAACTCTGGCTTGGGGCGAAGTCCCTCTGGCACAGGAGCTAAATGGCCTTTCGCGTAAGTACTGGCATCATAAAATGCAGAACCAACCCCACCTCTATCTTTCCTCTAGAAGCAAGCAATGGAGCAAGCTTTATAGAAAGATGTTGTTTCGCCAAGCCACATAAGGCAAAGTTCAGCCATGCAGAAGGTGCTCGTTTGGTATAAAGTAGCCAACGAGTAGACGCACCAACTGCCAAAAGAGCAAGAACTCTTTGTTCGTACGCGTTTTCTGACGAACGATTCTTCCTTTGGGGCGACAATAAGATTTTATGCAAAAAGAAAATCACTTGACGGTACTACACCTGCACCTGATG…	776	17.7433	3.90161	0.526981	7.40369	1.32e-13	2.85e-11
comp495803_c0_seq1	GCGCACTACGGCTTTTCAGCCTCCGTTTGCTGGAAAGGGAAGTTGTGAAGTTATTCCCGACTCTGCTAAACTAAATTCAGTGAACCCAAGGAAAGCCGCCAACACTTGAGGGTAAGATCTTCACGATCTTAGTTCTCTTTGACCGGATTTGATGCTTTCAAAAAGGCTTTCGACTCTCTATGTGAAAAGAGAAAGTCCAAGCTTTCGACAGTAGGCTTCACCTTGGAAACCCGCTATTTAGTTGGTGGCAAGACAGCTCTTTAGACCAATTACTAGAGGTAGCCCCGTGCTTTCTACTCATGACGTGTCTGTGAGTCTGGAATAGAATTCCGTAGAAAGAAAGAAGAAGAGGGGACCCTGCAAATTAGAGGAGAAGATGAAAAAGAAAGGGAATAGAGG…	1415	28.4606	3.84262	0.437764	8.77784	1.67e-18	9.36e-16
comp4961_c0_seq1	GCGTACGGTTATTTATCTACTCTAACCTGGATGAGTTCGATAGACTTCACACAGGGAGTGCTTTGGCCTTTCAGAGTCCGTTACGCCTTTGATGAGAATAAGAGTCCTCTGACGTCAGAGGACATGGACGAGTATGAGGACAATGTCGCGTCCCGCATGATGAGTCTTGAAGACCTTCCAGAGTGTGGGTTAGATCTCGATGGACGACTGTGTGCTGCCGTGGAAGGAGGAGGCAAGCGGCGCATCTTTGCCATTGGAAATTCTGTTAACCAAAGGCTTCTGAGGCCAGTCCATGTATGGCTGATGAAGGTCCTCAAAACAATCCCGATAGGTGGTACATTCCATCAGGAGCGTCCATTGGTTAACCTGATAGGTCAGAATCACCTTTTTTGTTTTGAT…	1504	20.0412	3.22233	0.424249	7.59537	3.07e-14	7.84e-12
comp497341_c0_seq1	GAATTCAACCAGCTTTTCCGTGCGGCTTACAATGAAGTCAACATTTCCAGGCAGATCCTGCATATATATGGCCATTGAGAGTTGTATCCCTGCGCTTTTTCATATATATAGGACCCGTGCGGACGAGCGGAATAGACAAAACTCAACCTCCAAAAATATGGACTGCACGCGGCTTGCAGGTTCCCAAAGGGAAGGAGTGAGCGGGCTAAGCTTGAAGGGCGCTTCTTCTTTGTTTAGGTTTTTTTGCTTGGTTTCGGCCCTTTTATCGAAGTCGTTGATTACTAGGACTGAATTGGCGTGAAAGCCTATCAAATTTCTCACTACAGAAAGTGGCAAGAGAATCTCTATTGAGGCTAGCCCACTGTGGAACGGGGAAAGGTCACCAAAGAAACAACATAG…	854	10.5059	3.92822	0.634146	6.19452	5.85e-10	5.26e-08
comp49740_c0_seq3	TCCTCAACAACTTCCTTTGGGAAAACTCAAGGCAAGCAAGATCCATGGCGACCTTTTTTCTCTTCTCTCTCATCCTCGTCCTTTCCTCCTCCTCCTCCTCCGCTTTCCTCTTCAACACAGCTTTCATACTAAGCCTTTCATTTCTCTGTTCTATTCTGTCAGGAAAATTTCACACCTCTCGATGGCCCACTTCTCTCTTCAACTCGTATACCAAACCCCACTTCTCTCTCAGTCCCCAACTTCAACTGTTTTCGCTCCTTCAAACGCCGCCTTCATTCAATCAGGCCAACCCTCTCTGAATCAACTCCAATACCAAATTTCACCGCTTCTCCTTTCCATTAAAACCCTCAAAACCCTACCTTACGGCACCAAAATACCCACATTCCTGTCCAATCATTC…	1315	7.8918	2.92676	0.556244	5.26165	1.43e-07	6.22e-06	-0.423	0.00522941
comp499082_c0_seq1	GCCTACTTGGTCGGACAAATCATGGCGCCTAGGGTGATTACCTTCTCCGATGATGAGATCCCCGCCGATAGGACAACCCCCACGCACCCGCTTTCTCTTTTTTTTGGTGTCTTGTCGGGCCCAGATAGTACCTGCAGTGGTGATTGATAATGGGAGTGGTTTGAATGTTTGCACGTTGAGCAGTGTAAAGGCCCTGGGGCTGGGGCATTGGGATATGAAGAGAAAGACGATGACGGTCCGAGCATTCGAAAATTCCGCCCTATTAAGTAAAGGCAGACTGTTGGAGTAATTGAACTTGACGTTGTGATCGGGCCGTACCAGTTCAAGATCAGTTTGAATGTGGTAGATATCGAGGCATCGTTCACTTTCCTATTGGGAATACTTTGGCTCCATTCAGCA…	631	6.84642	5.73221	0.990532	5.787	7.17e-09	4.72e-07
comp49963_c0_seq2	GAGCTCCATATCTACAGTTATCTCAACCATATCCCCACAAATTAGACATATTTGCCCACTCAATTCTTTTGCAGCTTGTATCTGAAACAAAATGTAGTTCTATCAACATTCAAACATAAAAGGTAGGAACTTAATAATTACAAACCAATTGCAAAACAACAAGATTATGAATGTTTGCTAGAACATGTGTAGGATATTGCCAAGTTTACAAGCACCCGTGTCCAAACTGGAAAACATTATGGCTTCATTTTAAAAGTCAAAATGATACAATACAAGCAACAGCTACTGAAATCAAAACTTTGAAATTTAATCCATAATTTCAAATTACAAACAATTTTTTTCTATTTGCTTGATCTCCTCCTGAATTTTAAATCAGTAAATACTAAATAAACCACATTT…	721	8.33955	2.01297	0.452939	4.44424	8.82e-06	0.000200566	-0.433	0.00419052
comp50117_c0_seq4	ATTCTGTCTGTCTTTATTTTCTTTTCACATTCGGGTGAAGTCTTATATACTCAAAGCTTCAACTTAGTAGCCATGTCAAGAAGGCAATCAAATTCCTCACGGCGGTTTGCAAGCAGTCTAATTAATCCTCCATTCAGTGGATTTTCTCATTCAAAATCACGTATTTCTCCTCTATTACCTGTTGTCCTTGTCTTTTTGGGTGCAATATTTTTTATTGGCTATTATAGGGGCTCAGGTGTATCTGGAGGTGTTAAGGGAGGTTTTAGTAGAATAGAAGGTGACTTCACATGCACATTTGAAGTTCAGAGAGCACTACCTATTTTAAAGAAAGCACATGGTGACAGTATGCACAAAGTTTTGCATGTTGGACCTGATACTTGTTCAGTTGTTTCTAAGCTG…	435	3.91751	4.91596	1.04864	4.68792	2.76e-06	7.63e-05
comp50167_c0_seq3	AGAGAGAATGCCGCTTTCAAAAGAAAAGGAAATAAACCAGCCCTACTCACCTTTGACCAAAAAAAGATCTAAGGCCGCGATCGCCCTTTGAATTCGCGCGTAGGGTATATTATTCCCTTTTTGCATTTCTCGCAGATGATGAGTTAAGGTGCTGTTTTTGAGGGGCACCCCTTCAGGATAAAACAGATAGCCCCGGATCGCATTTAGATTAGCCAAAACGCTCTCTCTACTATACCCATCGTTGCGTAAAGAAATCTCTATTTTCTTTTCAATAAGAAGTTGTGTATCAATCAAATCCCTATAGGGGAGAGTCCCGATTTCTTCACTTTTCCCAATGAAGTGAAAATTGAGCCGCTTCTCAAGCTCTTTTTGCCGCAGGTCGTCCACCACAAGCGGCTT…	1445	63.3786	3.35808	0.319076	10.5244	6.67e-26	1.06e-22
comp501874_c0_seq1	TAGGCCCAGCTGAACTGACTTAACTGAAGAAGACAGAGAAGCAGGAGTTGATCTTTACACATCGGTAGTGTCGCTACCACTGCAGGAAGAAAGAAAGCGGATATCTCGCGGGTAACATAGCGTTTCGCTTCCCTCTTAGCATCGGTCACTCCCTGAAGCAGTAACGGGTAACTAGCCCTCCGGTCAGTCCTTGGTTTCTTTCTTCCGGGTCACTGCCCATTCAACAAAATTGGCAACTTGCGTTTCTTCTTTGATCTCAAGCAGACTGAACTCCCCGCATCACTAGCCTAGCAGCAGGGTGGTCGTAGATCAGCTCTTTACGATCCAAGAGAATCTTTCTGTTCCCAATAAGATGGCTCGGTAACAGATCGCTTATCAACCAGACATTTAGAGCTACTG…	494	3.8568	5.50202	1.03871	5.29698	1.18e-07	5.31e-06
comp503402_c0_seq1	GACTAAGAAAGAAAATAAGACTCGTGATTCAGGATACATAGTTTACTAAATCTAGAAAGGCGGTAAGGTCTTCGAATAACCAACTCGTTGACCCCCGTAAAATTAGATCATAGTAGGTATCTCTGAGAACCCCGGGCATTACAAGAGCCTCGTTTCCTATCACATTGCGAATAAGATCCGGTATGTCCCATTCCGGCGGCAATTGCCTATGGGACTCGTGGAGTAACTGAGCGGACCCATTACAGATCTTTTTAAATAAGAGGTCCAACTCCGGTGGAGCGCTTTCCGCGTCCGACTCAGTTGAAGAGCCATCGCTGGACGGGAAGGAAAAAGTAGCACTACGTATAAATCGTAAATCACTGGGCGTTGGCTGCCCAAAAACTTCGATTCCTGGGGACA…	403	2.37406	4.79887	1.13099	4.24308	2.2e-05	0.000428405
comp506452_c0_seq1	GAAAAACATTCCATTTTTTGGTCTCATATCCAAGTTGCATCAATCAAGTCAGTCTATGAAGGGAAAGATTTTGAACAAATCAAATCCCTCAAGCACGACAGATTTACTTTGATAAGCGCACTAGCTGACTACGAGATCAGTCTCACCTCGAATTCGACTACGGCCCATATATAGAGAACCTGGGCCCGAGCCTAATACCGGGGACTATTGACTGAACAACTTGCATTCATCTAGTTTGCTTCTCTCACCCAATCGAACGCTCAGTCCAGTCGACTGTCACCCCAATCGGAATGCTCTATCCATTTCAAGTTGAGTTCGCCCCCAGCGCCCGTCTCAGTAGAGCACTTTTGAGATAAAGACTATTAGCAACTCTGTACACTTCAAGAGCATGCGAGTGAG…	553	4.81243	5.21422	1.01603	5.13194	2.87e-07	1.13e-05
comp508114_c0_seq1	TAGTTGTCTTTGAGGATGACCATGACTGACTCGGAACTGGACCCCCTTTGGGATGTTCACATTCTTCCAGTCAATAACAGGGAGGATGGGCTGATCATCTAATGGATCCGCCCCACAGGAATCCTTTGCGGCACCTTCAGATAGGCAGAAACTGTATGCAAATCGCAACTGGATCAATCTTTGTTGGCTGGCTTGCTTTGTCCGCTATCCTTCATCCCATCCGTCTTGTCCAGGCTGGTAAGGAGAGAAAGGGGGGAGATGAAGTAGAATCAATTGAAGTGGATGTTTCAGGAGTTCATTCAAGCGTAGGGGTAGGGCTTCATTCAAGCGTACGGACTTTATTCGACTTTAGTTTAGTGAGTGGATTCTGTTGTGGATGAATGCGCTTAAGCAATAATA…	707	6.36125	3.6742	0.763921	4.80967	1.51e-06	4.57e-05
comp50902_c0_seq3	GTGATGTCATAAATGTACGTTTGATATAAATTTCAAGTTATTCCCACTTGTAATACATCATTTGTACGGAAAATGCACAACACAAATCCATATTATTTCAATCTAGCTACTCGACTTAACTTCAAAATTAAATATTCAACTGCATGCCTTCCCGACTAGTAAAAACTGTAGGAAGCTTACATTCATATATCAGAGTTGGTTGCTTTATCACATATATTCCTATATATACACTACTCTGCATATTTACATACTTGCCACAATTATATTATGACCTTACACTTGTAACCAGACAGCATGGAGAAGTACATGCAATTCATAAACCTAATAATAATTGCTAACATCCTCCTCTTCAATTTCTTTCACATTCTCGACTATGTCTTGAATTCTTTTAGTCAGCTG…	1223	14.1494	-2.19039	0.377356	-5.80459	6.45e-09	4.32e-07
comp50967_c0_seq2	TCTCTCTAAAACAGAGTCCAACCTAAAAATTATAACAAAAAGTACCTCTTTAACATGCAGGAAATGTACAAGTGGGAGTCCGCTGCCGTGGCTACCAACCCGTCGCCGCCACGGCTCACCCATGAGCAGGAAGTTTCCGTCATGGTTAATGCGCTGAAAACCGTCATAACGGGTGGCGCAGCAATGGACATGAACCATGAATTCTGCTTAATCCCAAGTACCTCAGTAACCGCCACCGCCTTCTTACCAGAGCCGGATGTTTGCCGATTCTGTAACATTAGGGGCTGTTTGGGTTGCGACTTTTTTTCAGAGCCTGATAGCAAGAAAAGTAATTTAGGGGCAGCAAAGAAAAAGAAGAAGAATTATAGAGGGGTGAGGCAGAGGCCGTGGGGGAAATGG…	893	50.8907	2.37393	0.374875	6.33258	2.41e-10	2.39e-08	-0.482	0.00121483
comp509789_c0_seq1	AGCATATTGAGCGAGAGGTCTTCCTTGTGGTCAATCTCTCTAGTACTCTTTGATAAAGGTAGTCTGGGAAGACTGACTGAAAGGGCTCTTATCCGTATTGGTTCGTTCTTTCCTCCATTCTCTGAGCGAAGAAAGCGCAGTCTTTCAAAGGGGTCTTTTGCTCCTATCGTAAAGGCTGTTTCAACTCGATCTAGCGACCGTAGGAAGGGGGAGCATTCGAACCATAGAAATGGGTTTTATCCTCTTTTCTGGCACTTATCCTTCGCCCGATTCGACATCGGAAGAAGCCCCACTATACTAGATTGTTGCAATTTGGGTGTGGGATCCATCAATGGCTAGACGCACTTAACTTTACTATCGTACGTCCGGTCGGTGGCAGGAATTACTGAAAAGGCCTTC…	525	5.23038	4.73401	1.01303	4.6731	2.97e-06	8.1e-05
comp509835_c0_seq1	CGTCTGATTAGCTAGTTGGTGAGGATGGCTCGTTTTCTCCACTCGCAGCTCGCAGGGCTCGCATTCGCTGATGGGCGGGGAGCAGCTGATAATCAAACCGATTGCCTGCCCAGCTCTATAAGGTATTCAAAGGGGGGTTTTCCAGGTCAAGAGTGTCATGAGTGGGATAAGGAGTTGATAGAGCTTTCCCTCTAGTTGACAATACTTCTTATCCACAAACTGTTCCTAGTGTGGCATGCCTTCCTCGAATATGAATAAGTACTCGTGTAACGGCAGATAAAGCCGCGAAGGCGTGCCCTTGTTCTTTGGTTGGATTGTCTTTGGTGTACCCTCTCCTGGGGTTAGTGGGCTGGCACAAACACTGGATAGAAATCGCGCCAGTATGTATTCTTGTCATCA…	1126	11.6595	3.8846	0.600812	6.46557	1.01e-10	1.11e-08
comp51106_c0_seq3	TTATAATATACTTGATTATGAATTATATTGTACTTCTCAGAAAATATAATTTCAAAAAAAAAATAAGACAAAAGGTTCAGCCCATAATCAGACTCAACTCTATTTTCAGGAAAAATAAAAAGCGACAGAAAAGGAGAAACTTAACAGGACCAAAACAAAACAAAAAAGAATTGGCAAAACATTAAATGGAACCAGCAAAGTTGCAGTCGGTCCGGGGTCAGATACGAGCTCCTTGTGTGCCCGCTGCGACGTTAATGGTCCAGGTTTGGCCCGGGCTCAATTGTTGGCCTCCACCGGGTACGGCTGCAGCCCATACTGTGTAGGGGCAATTGTTTCGGATGTCAAAAGTGGCCGCATGGGTGTGAGTGAAGAGAATGGAAATGAAAAGGAAAATGGAGA…	540	15.9753	2.36001	0.569249	4.14582	3.39e-05	0.000611716
comp513269_c0_seq1	GGAAGGAAAAGGGGGAGAAGCTTTTCGAGGATAGCAAGAAAAAGGACATAGGTTCAAAAAGAAGGGAAGTAAGAAGGTCAACACTGCTGCTCTGATCCAGACCAGGTGTCGTTGGTTGAGCCTGACCTCGCTCATTTAACTATTGCCGATACCTGTTAGTTACGCGTACTGTATACTCTCATCTCGTGTTCGATAGGGCGGCCGAGAAGCTTCTTGCTGTGCTGTCCGGTGCCCACCAAAGCACAGACTCTACTCACCCACTACTGGACTATTCTACGGGCTGGTGAGACTATTCCACTACAGATTTCTGGACAAATTGCTGACTGATTCAAGGCAGTCTGTTAAGACTGACGGTTCGGTGATCGAGCGAAGATAGACGACAACTGTAAGCTCTATTGT…	498	7.95399	4.02165	0.741692	5.42226	5.88e-08	2.91e-06
comp513537_c0_seq1	TCGTTACCGCAGCGCTCGTTCACCCCTTCGGCTTCTTCCATTCAAAAAGGTAGTGTCTTTTTCCTATTCTTATTGGTAAATAGCGTCTTGAAGTGAAGCGAAGGCATTCTTGAAGGAAAGAGATGGCGGGTCGGTCAATTTCATTAGATAGGAGATGCAGGACCTGTCTTAACCGCAAGTGCATTCGCTATTCGATTCCATCCTCGATCCCACCTAATTTTTATTCCAAAGTTTGTATCTCTTCTTTACTTTGATTTTCAGTGACACGGGGGGCGACAAAGGGTATACTTTCTTCTCTATGTCGCCGTCTCATCAATGAGCGTAGATTGATAGAGATGGCTTTTGTGCCGGTCAATCTGTATCCCATTCTTCAGGTATAGTTTTCTTTGATCACAGATC…	581	10.27	3.50136	0.593767	5.89686	3.7e-09	2.65e-07
comp514899_c0_seq1	ATGGGACCTTTTCTCGAAAAACTCTGGATCCTGTGTCCAGAAAGTGCATCTCTTTCTCTGCCATTCCTACTTTCTTGATAGTTATAACCTAATGAATAAGGTCGATTCAGTCCAGGAGGCTAGTTTGAAACCCGGACTCGCTGAGGTTCACACACTTTTCTTTCTTTATGAAATTACACAGCAAGCTGGAAGCTTGGTACTAATAGCCTATAGAGTATAGAGGGGCTATGTAGAGGCGCGCAACTGTGCTTCCTCGCTTCGCCAAGAAAAGCACTTGGGTGAAGGGCGCGCTACAGGCCTACGCTTGTTCCTGAATCTCCGGCTTTTTGGCTGTATCTTGCTCCTTTCTTTCGCCTCAGTAGTGAGCGCTGCTAGATCTGATTCAACTGAATATGGGAC…	693	6.77256	3.48824	0.707351	4.93141	8.16e-07	2.69e-05
comp51578_c0_seq4	ATCTCATGTTCAGTGACTGGTTGCGCAGAATACCATGTTTCATTGGAACTTCTGATACATATTGTTATCTCAAACCTTCTTGAATATTATTCTTCTCGAGAACATTTTGAAAAATCAGTGCATGCTGCAGAAGAATCCTCTGGTAATGACAAAGACGAGGAGGTTGGCCCAAGTAGTAGTGTAGGGTTAATAGGAGGTTGAGGGGTTAGAGCCGGTGGCGAAATGGATGTTGCTGCTTGATTCTTAGGGTTTACAATATTGTGAGGAACCATAGATGGCACCGAAACTGATCCTGCAGGTTCAGGACGAAGTTGAGCAAGTATGGAATGTTGGAACATACCTTGTGGGATGGATTGTGGCCTGTATAGGGTTCCTCCAGATTGAAAAGATCTGTTCATG…	941	2.65235	-4.76866	1.07745	-4.42586	9.61e-06	0.000214935	0.316	0.0415772
comp52123_c0_seq5	GAGATAATTGTTATTCTTGCCAAACACAGCTTTAGAATAAAAGTGTATCAGTAGGAAATCAAAACTCAGCTTAGTGGTTAGATACGTGGCTTTTAACTAGAGATAATGACCCAGTAATTTAGCAGATGCTGGCAAATATTTATTATCCTAGCTCTACAATTCATCTTGGCTATAACGTGATTAACCGAGCTAGTATGCTTATATAGCAGAGCTTCAAATTCTTAAGGTCAGTTCTCTCTTAAGTAAAACACAATTAGTGATATACAACTCTGAAATTTCTCCGAGCTGGATTAAGCAAATAAGAGTTAGAAGAATACCCAAATTTTTGGGATTATTGAGGAAGAAGAGCAGAAGCAAAATACAACGGAAGCTAACGTCACAGTGAAGTTGAAAATTCAA…	1399	14.1231	-3.20718	0.470055	-6.82299	8.92e-12	1.25e-09	0.527	0.000331772
comp52128_c0_seq2	ATAGAATAGAAAGTCAAGGCTCTTCTCCTGTTCTACGAATCTACAACTCTCTTTACTGAGCGAGACTCCACCCATATCCCTACTAGTGGTTATTCTTTATTTTCCATTCTATCATTTGTTTGACAGCTTAAACTAGGCCCCACTTTAGATAGGTTTTCGGTCTTAATCAAGATAGGTCAAGGGCGCGCCGGAACGGTCGGTAGCTGCTTA	210	3.63984	5.41892	1.04625	5.17939	2.23e-07	9.11e-06
comp52338_c0_seq1	GCTAATGAAGCAAGGTATTGATCCAAACACCCATAAGCCATTCATTGAAACAGAAGTTAGAGTCGACAATTGTACAAATAAAGCTTCACTGCAATCTAATGAAATTGCATCAACTAATTCGGATGAAACAGAAGAACAACCATTTCATGTGAGCAGTAGTACATCTTTTAACACTAATGGTACTGGAGGATTAACACGAGCTTCAGGGGAGCAAAAATCAGTCACCCATCCTCTATTTTTACTCGAATTCCAAGCAAGAATGAATCCCCTTGGATACAATTTCAATACTTGGGCTCAATATCAGCAAACACAAACACCATACGAGTCCTATGACCAAAACCTGTTTGAAGCCAAACCCAACTTTGGGTTCACTTCAATGCCAAATTTTGATCTTCAAGG…	718	7.72265	2.18205	0.518668	4.20703	2.59e-05	0.000489303	-0.436	0.00388011
comp52362_c0_seq1	TTTCTCTTACGGGCGTGCTTTCGATGGCAAGGCCAGAACAACCAAGGGACAGGATGGATTTTCCAAGTTAGACTGCTGCTCGACCTTTCGAACGAACTGATCATGATTTATTGTAGTATTGACATGATAAGCTCGTTCGCCCTCTTACCTAGGAAGTTGAAAATACATTCCCTTGTTGTTTACTACCTGATTATTGGATGCCTATTCTGATACGGAGGGACCGGTACCCGCTCCTTCTGTTTAGGATTCCTGACCTTACTAAACGCTCCCTTTCACAAATCATTCCTTTTATGGTTGAGGATTTCTTTTGTAAACCTAGAAAGATTGTTCCAGGAGAGGGTGAATCCCCAACTCGTTGGAAGGCTTAGTGGATCCCTTGTGACTATGTAGGGGAAGTCT…	2157	25.093	3.01313	0.362788	8.3055	9.94e-17	4.08e-14
comp52362_c0_seq2	CTGGGAAGAGATTTATATGAGCACCGATTGAAACGAAAATATCAACGATCGCCTCAAAACGAACCACCATTCTAGTTTGGTGGAACCACCAAGGCCTGAATATGCGTTTTACTTGCGAAAGGCCTCGGCTACTACAATGACAGGGCCAAGAAATCGGGCCGGAATAGCAGCTCTTTCGCGCGAATCCGCTCCCGGCGTCGGGATAACTTCCGACCACACGAGCCTGCTACCCTATAGCCTGCGCCGCCTAAACGAGCCAGTGTGGAGAAACGTTTCACTCCATACTTAAGCCCGAAGGCAACTAGACCAAAGGGTGAACGAGTCAAGAGAGCTAAACGGAGATAAATAGGTTCAATATATATATTTCCTCCGCGGACCCAGAATCGTTTTGCAAACTCA…	3168	79.7035	3.74057	0.321971	11.6177	3.35e-31	1.16e-27
comp52362_c0_seq3	CGAGGGCGAGCCCTTTCGCCTTCTCTTTCTGCCATTCGTTACGATATGTGTATCCGGGAAGAGTTGTTTGGAAGCCTAGATCGGGGTACGGGGTTTTCTCTATTTTGGAAGAAAAGAAAGGGATTAGGACCTCAAAGAAAGCTCAGTCAAATGTAAATCTGATATCCATAGGCATAGGCGTGCCACATTCTAGCGGTTGCAAAGGCCGGGGTCAGGCAGCTAGCTCTAAGATCAATGGGTAAACCCCTGTTGAACGCATTGGCTAGCATCCTACTTCTTTGAACTCTCTTTCTGCTCTAATGCTAATGCCTCTTTATCCTCCCCCTTCTATTCAATTCTCTTCTCTCTTTTTTTTCCACTTTCACTTGGAATGAAAAGCATTCTTTTTCTTTTTCTTCT…	490	3.65193	5.4222	1.05251	5.15167	2.58e-07	1.03e-05
comp52362_c0_seq5	GGAGAGGTGGGGTTGGAGTTCATTTCCCTTTCCAGTCCAGAGGTGTTGGTTCGAGCCCAACTCGTGACCAGGCGGAGCAGATGCCTCGACGAAAAAAAAGAGACCTTCGCGCACCGAACTAGGGCATGGTCTCTTGCTTGCATCTTCTCTTTCCTGTGAAATGGAAGATTTAGGCTCAAAAGAAGGATTTTTCCATTCATGCTACCGTTGGGTTCGACTCCCGGCCTGAGCTGCCATCTCTTTCTCTTTACGCTACTGGAAGCCTATCTATTAACAGCTATATGAAAGTCGTTATTTGCCCCACTGAACAGAACAGTACACTTCACTCCAAGGTGGATTGTCTTCGTTCCGCAGCACGAACAGGGCCCGAAGGGCAACCTTTCGGTGGTACAGAAGATC…	996	19.8694	3.84208	0.49742	7.72402	1.13e-14	3.12e-12
comp524116_c0_seq1	GGTGCACTCGCTTTATATCTCCGGCACACAAGGAAGGCGCGGAAGGTCTTTCAATTCAAAGCAGTCGATTGAAGCGGTAAAGGCGGGAAGGTCTTATCTGATAAAGATCCTGTTAAGACTATTTGTGCCGCTTTCGGGAAAGAAGGCACCTGACATTTATCCTTCGCCCTCGAGCTTTGGATCTTGATCTCGCTCTGTTTTTAGATCGAGATCTGTCATTTTGGTTTCAACCATTGCTTTTGCTTTGGCACATTGTTCTGCTTCTTCCTCATTTAGCTGGACTGGCTCGTCAGA	294	3.96568	5.54199	1.03631	5.34781	8.9e-08	4.15e-06
comp52744_c0_seq1	GTATTGGTATTGGTATTGGTATTGCTAGGATTTAAGGGCAGGGCAGGGCAGTCTGAATCTTTGGAGTCCAACTTTGATGCCAACAGTCTTCAAGTCTTGTTGCACTTGAGCACGAAAATGAGAATAAGAGAAAGGCTTGTAGGTTGAGGTATGGATCAACCTATCTTCATCTGGGAAAACAAAGTAGCCCACTGATAATCTTTCTTTATACTCGTTCACCCTCACTCTGTGTTTCACACTCCTGTACTTGTCATCACTTATGGCCTGCATCATGTCTCCAAGATTGACAATGAGAGTGTTGGGAATAGGATGGACATGAAGCCAAGTGGAATCTTTGTAAAATTGAAGGCCACCAATAAATTGATCTTGGCTCAAAATGGAGAGAATGGAGCTGTCTGT…	1230	4.16947	3.36734	0.839869	4.00936	6.09e-05	0.000989664
comp528143_c0_seq1	TTTTGATGAAGGGTGCACGTCCGGAGCTGGGGGTATCGGATTTTTAGTTGGGGGCGAAGAACGTATTGAATATCCCCCGGCTCGAGCATTTCACTCGTATCCAACGGGGTATCAGTGCTCGAGGCGGATGGAGGAGGCGAATAGAGACATTGATGAGCAGCCGCGTAACCCGTTCCAATCCTCGACTCGATACTTCTTGAGACAGGTGAACTGGAGCGCAGGCCATAAGAAGGTGACCAGAGGAGTCTTTTTGCGCAGTACGCATCAGAACTAGTGGAATGGGGGGATGAATTGCCCTATCTTGCTGGGGAAGAGGTTGGGGTTGACACGAGGTTTTCAAACTCAGGCGGGTAAGATAGGCTTTCTCCTTTGATCGGGAAGCTGGTGTAGAGAGGTGGT…	620	7.66018	4.30154	0.812046	5.29716	1.18e-07	5.31e-06
comp53011_c1_seq2	CTCATTAGAAACGCGCGTAACAAAAAAATTCATGGAGACATCGAAATTGACTTTAATTTTGGCAAAGGATATATCAAGCAAACCCTAGTTACACCACGTACTACTAATTTAATTTTATGTAGCTACTTAGCTAGTTACTACAATATTGTTAAGTATAACCTTGTTTGTATTTGCGGAAAAGGTCTTCAGTTTTAGCATTCCTAAAGGCACAACACCCTATCAAATACACCTTAATCAAAACCACAAGAGTAATGAGCAATATTATGTCTGCTCTTCTCCATTCTTTCTTGAGGTTTGCTAGTAATCCAGCTTTACATGAATCGCATGCATAGCATAGTTGCGTCTGCTCATTGCTCCATTGCAGGCAATCCATATCCGCTGCATTGTTTATCGGACTAA…	1130	17.6555	2.01171	0.327576	6.14119	8.19e-10	7.04e-08	-0.589	3.99956e-05
comp53060_c1_seq1	ATTGAACCATTGCTAGATACATCTTTCTCCAAGACACTCTAACCAAGTTCAATTTAAAGATCAATTTTTCCTGCCAAGTACCACGAGTGCATGGCAAGACTACCAAAAGAAATGATATTAGCAAGGGAGGATAGTCCATGAATCACCCCAAACTTTTTGTTCATGGAAGCAAGCTTTGGATTCTTCTTTGCAACTTCTACATTCTTCGTCCACCCAACTTCCTCTCCAATATTTGATTCTCTCTCCACCTTGTGCCTTTGCTTCATCATCTCAATGGTCATAGGAGTAAAGAGAAGAAGGTTGGTGAGATTGAAAGCAAAGGCAGATACCAAAAACCCCAGCTGGTACTTCTCGGCAGTAGATGCTGACTTCCATGGATGTGTATACCCAAAACAAGCC…	511	7.8705	2.11599	0.498612	4.24376	2.2e-05	0.000427373
comp53173_c0_seq3	GTAACACCGGTGCCGAGGTCCCAACATGAAAACCGCGTCCGCCGCCCCACCCCCCAAGAGGATAGGACATTTGACACCTGAGGAAGGTACAGCCCAATGTGGAAGTATATCAATAAGTATTATGTTGTGAAAAAGGAGCCAGAAAAGGCTTTCAAGTACATTCCAAACTAAGGTCATATAGAGAAAGTTCAACGTAGGATAGAAAGTCTTGAAAAAGATTCTGTGAGCCTCACCCAAGAGGGAAACTCCTTTTTGTGCTCACTCTCTTCTGTCATGCATCATGGCTGGGTGAGTTGGCCCATTGCGAATGAACCTCAGTGCTTCCAATCTGGTCATGCACTTCTTTAAGATGTGGAACCTGGGAGCTTTCCTCTTCAAAATAGGGGTAAATGTTTCGTA…	2878	64.7715	3.52404	0.335361	10.5082	7.92e-26	1.21e-22
comp53319_c0_seq1	AAATATATCAGAAGATTTTGGCATCTACCCGAACTTATCATCTATCAATTTGAGTCAAAATAAGTTGTTTGGGGAGCTTTCTCCAAAATGGGGGCTCTGCCACAATTTGACAAGCTTAAGGATCTCGAACAATAATCTCACTGGAAGGATACCGCCTGAGCTTGCCAAGGCAACTAAGCTAGGTAAACTTGATCTCTCTTCAAATCATTTATTTGGTCAAATTCCAAAGAGTCTTGGGAGTTTAAGCTCATTGTTTGAACTTTTACTACACAACAACGAGCTTTCTGGCAATATTCCTTTAGAAATTGGTGAGTTGTCTAATTTAGAAGCACTTAACCTGGCTGAAAACACACTGAGTAGCTCAATTCCTACACAACTTTTTGGCTGCGTGAAGCTTTG…	1118	12.7091	2.32154	0.394437	5.88571	3.96e-09	2.8e-07	-0.508	0.000596664
comp53391_c0_seq4	GCTAGCATATAAATGGTCAGGGAAGAAAAGTGAAGATGGGAAAAAGGGGGAACTTAAAAGGATTTATTTACACCAGGAGAACACCCCAGGATCTCGGCGCGGTTCTGTCTTATCATTTTCTGGTGGTGATGTTCCTGCAGAAGGAGATGTAGTTCATGCATCTGCTCTTGTGAGTCGATCTGTTCTTTGTTTAGACACTGTTCCTGGTCAGCACCCAGTGGGAGCTGCAATGGCTCAAGCCCCAAAATCTACTGGGGGAAGGCCAAGTTGGGGTGACCTTCTTGAACCAGGCGTGAAGCATGCATTGATTGTCGGAGTAGGCATTCAAATACTTCAGCAGTTTTCTGGTATCAATGGGGTTATGTACTATACACCTCAGATTCTTAATCAAGCAGGTGT…	1427	16.0985	2.21899	0.362621	6.11932	9.4e-10	7.94e-08	-0.335	0.030063
comp53708_c0_seq1	GGGATCAAGAGACGGATAGGGGGGGAATGGCCTATCAATCATTGGTGGACCTTCCCTTGAACCAGTCACGGAGCTCTCAACTGAGTTGTTTAGGTTCTTGAATTCCATCTCTAGTTGGGGGTTTCGGTTCGAAGGTTATAAAATTTGGTGCGGGTTCATCTCTGTTCAGGTTCAAGGGAGGGGGGACCCAGACTTTAGATCTCTTCTCTATGGCGGGAGGTTTCTTTCGTATCCAGAGTGTGTTGGGGAGGCCAGGGAAGACGGATTGGATCGAGAGGCGATGCTTATGCCTCTTCTTTATCGATAGGATTCCCATCATTTGCAGTCTCCGGCGAAGGAGACAAGGGCGAGGCACCGAACATGTTCTATCCTCAACCTCCATCCGTCATTAGTAATCTC…	2606	170.366	3.13275	0.263911	11.8705	1.69e-32	9.94e-29
comp53708_c0_seq2	GGGATCAAGAGACGGATAGGGGGGGAATGGCCTATCAATCATTGGTGGACCTTCCCTTGAACCAGTCACGGAGCTCTCAACTGAGTTGTTTAGGTTCTTGAATTCCATCTCTAGTTGGGGGTTTCGGTTCGAAGGTTATAAAATTTGGTGCGGGTTCATCTCTGTTCAGGTTCAAGGGAGGGGGGACCCAGACTTTAGATCTCTTCTCTATGGCGGGAGGTTTCTTTCGTATCCAGAGTGTGTTGGGGAGGCCAGGGAAGACGGATTGGATCGAGAGGCGATGCTTATGCCTCTTCTTTATCGATAGGATTCCCATCATTTGCAGTCTCCGGCGAAGGAGACAAGGGCGAGGCACCGAACATGTTCTATCCTCAACCTCCATCCGTCATTAGTAATCTC…	535	3.34164	5.29365	1.09719	4.82475	1.4e-06	4.29e-05
comp53795_c0_seq4	GATTTGTAATTTAGACGCCGACGATGCCTCCGACTCAATTATTGTATTCAAGAACTCCTCTTGTACACTGGATAATCGAACAGAGAATTATCTTCATCGATCTCTCTTCAGTAGCAGATTATGGTTCATCTTGATTGATAGAAGATAAGTATTGCACATATTTCTTTCACGAGGGTACACTATGAGTGGAGATTTCAGAAAGCGCAAATCTTTATGGAATTACAAAGAAGAGAATGAAGTTCCTGCTGAATTTAGTGAACACACTGTTTGGCATGGACGAGGAAACCATTTTAGTCATCGAGCCAAATGGTCAGACTTGGAGGCCAACAATGCAGTAGATTCAAATGATTGTTCTAGATGGTCTTCTAGGGAAACCTTGCAAGACAACAATGATCACAG…	567	2.1075	4.63962	1.11054	4.17779	2.94e-05	0.000543808
comp53952_c0_seq1	TTTTTTTTTTGTAAAACACTTAATTCAGATTTTATTTATTATAATTAAAATTAAAAAGAAGTAGTACGTACATACAACCCAACATTAGACACAACAGAGTCACAGACCATGATCTCGAAAGCACACCAGTTACTTATTAAACTCTCGTAAACACTCTTAGAGTTCAGCCTTAATAGCCTCAGCAGAAGCACCATTTCCCCCAGCAATATTAATCACCTTAGGCTCTTTCTTCTTTTCCTCAGGCAACTTAGGCACGGCAATCCTCAAAACCCCATTTTCCAAATGTGCCTCAACCTTCTCCAAATCAGCATTTGCAGGCAATCTAAACTGCCTCAAAAATTTCCCACTTATCCTTTCAGCTCTATGCCATTTCTCCCCCTCAATTTCCTCCTCCTCCTC…	903	20103.9	2.08077	0.213354	9.75269	1.8e-22	1.68e-19
comp54054_c0_seq5	GTAAAGAGTCCCAAGGAACTAAGTAATAGTTTCTATGGCAAGTCGAGACTTCAAACACCAAGAAGAAGCAAGTTTAACAAACAAAAAATAGTTTCACAAAACCACTGCTTGAAAGCATTGCAGTTATGAATGTGCATCCAACACTAGCAACAGATTATTATCTTGTAGAGTGATAATCATCCCACTTCTCCATTATATCCACAAAGGAAACCTGAACCTCGGCCAATGTTTAAAGCCATAAAATTCTTTTATCAAAAAAAAAAAAAGAAAGCAATAAAATTCATGTGAACGCTTCTCAACAAAACTGAACTGATACAAGCAGGGTCATGGTCTAAAATGTTTTTAAAGAAACAGTGATACAGTTCTATCATCATGCATTATTTGTCTATGAGACTCCAA…	868	11.6649	-2.36442	0.45648	-5.17968	2.22e-07	9.1e-06
comp54163_c0_seq4	GTGGGGATCTCAGCCCAAACTATTTAGATTTTAGATATGATAAATTACAGACTTAATTAAACTTAAGGTTGCCTTTTGGTCTCTCCCAAATCACTCTGTTTAAAGCTATTGCATTGTGATGATATATGTGTGGCCGGTGAATGTAATTCTACCACACAAAACTTCAGAAAAACTCTAGAACACAACACCCTTTGGGAATCCGTCCATAATCTAGGTGACATGGAAAAAAGATGATGATGATAATCATAGTTCTAGAAAACCAGTACTAGTTAAGACTGCATTTCTTAGTTTACAGAGGTCTCTTCCTTTGAGAGTCCTCCCAATTCCTTCAAACATGGAGTATGAAGCAATTCTGCTTCTTGCCAGCCTCCTATCAATTAATACATGAGGAGGGATCAT…	1067	10.612	2.00114	0.416213	4.80798	1.52e-06	4.61e-05	-0.331	0.0322489
comp54370_c0_seq2	GGACGGTTCGACTGAGGTCATGCTCGCCGTTTGGATCGGTACTCAGGCCGACGAGGCTTTTCAGGAGGCCTGGCAATCAGATTCCGGCGGGTTGATACCGGAGACGCGAGCCAAAGTTTACTTGTCTCCGAAGCTGTGGTATTTGAGGCTAACGGTCATCCAGACCCAGGATTTGCAGTTAGGTTCGGGTTCCGAGCCTAAAGTCAAGAATCCGGAGCTATACGTTAAGGCTCAACTGGGGCCGCAGCTGTTTAAAACGAGCCGCACGGTCAGCTCATCCAGCTCGTCTTCTAATCCCACGTGGAATGAAGACCTTATTTTCGTGGCAGCCGAGCCGTTTGAGCCGTTTTTGGTGATTAATGTGGAAGATGTATCTAACGGACAAACTGTGGGCCAGGC…	2044	10.745	2.37495	0.531688	4.46681	7.94e-06	0.000183571	-0.429	0.00462298
comp54403_c0_seq1	GAGAGAGAGAGAGAGAGAGGCTTATAAAATTCAACCCTTTATCCTTAATCCTTAATAATAGAAGAACTATACAAGTATTTACAACTGAAACTAAAACCCAAGAACAAGCAAGCTGTAAAGAGAAGAATAAAGTGAGAAAATTCTATATCTATTCGTCGGATCTAAAACCTCTGGGAGTTGCCAACTGAAACAATAGGTCTTTGAGCAATCCCAAGAGGTGACCTCGAGCGCTGTTGCTGCCCGCCATAAACAGGTTTCATCATCTCTGGCTGCTCAACTGATGGGTGCTTAATCTTTTCCATTTCTTGCTTAATTTTTCTGACTTGGCTGTGAATTGGAACACCCAAATATGCTTCTTCTTTCTGCTCCATCATCATGTTTTGCCTAGCTTTCATTGAC…	543	29.3137	2.34878	0.359345	6.53629	6.31e-11	7.3e-09	-0.374	0.0148105
comp54426_c0_seq2	GTGGATTCCCTCTTTCAAGCTCCTGTGAATTCCGGTACTCATACCGCCGTCATGAGTTCCTATGATTACTTCAGTGTCGGTATTCACCAATACAATATGGACAATAACTTCGATGGATTATACATTGCTTCCGCTTTCATGGATAAGCTTGTTGTTCACATAACTAAGAACTTCATGAACTTGCCTAACATCAAGGTTCCTCTCATCTTGGGTATTTGGGGAGGCAAAGGTCAAGGAAAACCATTTCAGTGTGAGCTTGTGTTTGCCAAAATGGGAATCAGCCCCATTATGATGAGTGCCGGAGAATTAGAAAGTGGGAATGCTGGAGAGCCTGCAAAATTAATCAGGCAAAGGTACCGCGAGGCAGCAGATATCATCAAGAAAGGAAAGATGTGCGTC…	1175	8.74144	2.18145	0.513645	4.247	2.17e-05	0.000422479	-0.314	0.0426847
comp546114_c0_seq1	TTCCGATCTGTTCATTCGCTTGTTCTAACTAAACAATATAAATATAAAAAATAGATACGGCCAAGAGATAAATTCCTCTTCTCTAATGCTTTTGTCTTTAGGAGAATCCCCTAGCCTTCCCTGTTGAAAGAAAGTTTGCAGTAATCGTTTTAGGAAGCACTCTATCCAAGGAGGAAATGAAGAAAGACAGTACCCCTTTTTTAGAAGACAAGATTTCTAATTTGATTGACCATGGCCAGACAAAGAGCGAAGAGAAGTCCTACTCGGGAATATGGCACTTTCTTTCTCCTATCAAGCGCTGGTGCAGCAAATAGCGTCTACGTTCTTCTTGCGGAAAGAACTAAGAAATGGGTTAATTGAATAGTCTCTATCAGCTAAACCAAAGGGCGGAAACTGCTA…	1354	15.3447	3.44045	0.501888	6.85502	7.13e-12	1.01e-09
comp54683_c0_seq2	GATCTCTCCTCATCTCTCAACTTGCCTATATAACTGGTTCTTCATGGCCTTCTACTAATATTTTTACATCTCACATTTTTCTCTATATATTGAATTCTCATTATACATACATATAAATATAGAGGCATTACATGTGTGTGTTCAAGGTGGCTAATCCAATAAACTCCGGCGACATTAAGCCGCCAAGGACGGCGGCGGTTGAGAGAGAAAGCCGGAGAGGTGGTCTTGCATATTTGGAAGAATCAGTGCTTGGGCCAATGTTTCCGGGACACAATAGAGAGGAAGAGATGTCGGTCATGGTTTCGGCGCTGACCAATGTAGTGACCGGTGAGGTTAGTAATTGGAGAGCTGGCGGAGACCTCAGCAGCAGTGGTGGTGATGTTGGTGCGAAGAGAGGAC…	676	47.1206	2.0076	0.348023	5.76859	7.99e-09	5.2e-07	-0.35	0.0231367
comp54703_c0_seq4	TCTGTTTTCCACATCGTTATTTCCTCCATCGATATAAAATGGATCTTGCCATTTCTTCTTTTTGGTCTTTCTTTTTTTATATACTCATCATCATCCCGCCGCTCCTACCAATGCTTACTTACTTATGAGCAAAAAGGGTAATAAAGAATCCGCCCTTTGAATAAGCGAGGCTTTCCCGATAGAAAGATTTGCATGCGACAGAGATCCCAACCCATTTCTCCCATCAAGCAAGCATCAGAGTCAACAGGCTTTGTATCTTTCTCATCCGGGATAGGCCCCGAAAAAGAAAGAGCTGCGAAATTAGAAAGACTAGCACAAAGAAGTGATGACTTTCTCTTCTCTCTTCGGATCGGGCCAGTCACCTTCATTCGATGCGTATAGTTTTTGCTAGAGTGGGCG…	573	11.443	3.85565	0.598704	6.44	1.19e-10	1.28e-08
comp547401_c0_seq1	TGAAAAGCCGTAGTGCGCTAGCGCGCCCTTCCATTTTGAAGCCGGCCTAGCAACCATCTCCATCTAATGGGTTATAATTCAATACATCGTTTTCTGCCGGAGTCAAGAAAGAGCCTCCAACGGCTTTTGCAAGAAATGAATCAGATCTCGTTAGCGGAGAATTGCATCTAGTTATCTTTGAATCAAGCTGCTCGGACCTAATTACTTTAGCCACTGGGACCTTATTGAGTGCGCTCCTTGCTAGGCTTAACCTTTGCAATGGACTACCCAAGGTGGGAGAGTATGGATCCATCCTTGTAGTGGTGGACCTATTTTAGAAATATGCCACCTTCATCCCGGCTCCTACATACTGCTCGGCAGAAGAGACCGCCTACTTGTTCCTGAAGTACATCGTCAAGT…	691	13.0344	5.5244	0.896322	6.16341	7.12e-10	6.23e-08
comp54784_c0_seq2	AAATTTCCTAAAGATACAGATTGAATATAAAGAAATGGGAGAGAATTCAGTATAAGCAATTAAGATGAAGAAACAATGGCATATCATTTGACATATATGTATGTACAGTTGCTGGTTTATGAAGAAATAGAGATCTCAAATGACTTAACCAAACCATTGAAACTAACATAAGAAAGTGCTCCAGAGCTTGGAAGAACTGAAAAAAAACTGAGATTCTTGACCCAAACAGAAACAAAGAATATTAGTTTAGAGTAGTTCAGTTCCATCTTTGAAGATTTAGTAAAAGATCAACTTACCAAACAATAAATCTACAAGAAGGAAAAAGAAAAAGAAGCCATAAAAAAGCATTACTCAAGAACCTAAGCAAGTATCCCAAAATAGTTTGTCCTTCTCCTCTTC…	1060	7.24619	2.62243	0.621096	4.22226	2.42e-05	0.000463529	-0.339	0.0282196
comp54815_c0_seq2	TTTTGATTAATCCGAAAGCGCAGTGTTTAGGTTTAGCCATTGCAATCTTCCCCGAGAGTACTTATTCTCCAGGAAGATGGACTGGCATTAACAGTCCTAGATCAAGTGGCTACTTTGAGCCACATCCCCTAGTAGGAGAAGCGTGGGAGGCATTGAGGCAGTCAACGGTTTACTTCCGCGGGCGACCAGTTGGGACAATTGCTGCATTGGATCATTCTTCAGAAGAACTTAATTATGACCAGGTTTTCTTGAGAGATTTTATCCCAAGTGCGTTGGCCTTCTTAATGAATGGGGAGCCTGAAATAGTCAGGAATTTTATTCTGAAAACTCTTCGCCTGCAATCATGGGAGAAGAAAGTAGATCGATTCAAGTTAGGAGAAGGAGTAATGCCAGCAAGCT…	1785	6.08397	-2.83964	0.668484	-4.24788	2.16e-05	0.000421012	0.41	0.00693675
comp552989_c0_seq1	AAGGTTCACTTGGGACGGTTAGCTTTCAACTAAATTATGTTTCAGCGGCACTAGGAGTTAGTTGCTTGCAGAGATAACAAAAAATCTATGGCATTCAATATCCCAGAAGGGAACCCACCTTTGAAGTGAAATTCCCAGTTGTTTTTGGTCATATTCCATCGGTAGCTGCGAGACCAATGAGGAATTCTGTAAATGCATGACCCCTCTTTATCACCGCCACCCAGCTTTCAATGTTATGGGTTTGCGACAGTAGCACCAAGATCCGCTGTTTTCTCAGTTGCTGGCTTGGGATGAAATTCCATATGATTCGTGGACCCTTCCTCTTATTGATGCACGAATAGGAATTTCCTATTTCTTCTTTTGGTCGTTTCCAAGTCCTGTGACTGTCAGTTACTCGGA…	875	10.602	3.73723	0.616051	6.06642	1.31e-09	1.07e-07
comp55443_c0_seq2	GATGATACATGTGCTAATGTTGGTAGTTTGGTCAAAACCAAGTCCTTAAGTGCTTGGATATCAGGCCGATACATGAAAAATGTGGTTTGAACCTTCTTAAAAATTGAAGCCTCCGGAGGATGTTGAGCTTCTTGTGAATTCTCCTGCTGCAGCCGCCGCTGATGCTCAATTAATCCTCCAGTTATTGTCCTATAAATAGTACTGAGCCCCTTGGGGTCTTTGATCACATCCCTATCATAAAATGGGAGTTGGAACGATGATGCTGCATCATGATTATCATCTCTGCTGTGGAGTTGTTTAGCCAATGAAGCCCATGCTCGGACGAAATTGAACATGGTTCTTCCATCGGCAACGACGTGGGAATTTGTGAATCCAATACTGATACCATGGTCCGGAAAT…	725	20.3708	-2.11465	0.345783	-6.11555	9.62e-10	8.1e-08	0.312	0.0444343
comp55529_c0_seq9	TTTTTTTAGAAAGATCCACTGGAATAAAGTTTGTAATGTGTAGTTGAATTACATGGAGTTTGAAGAGAGACTAGTTACCTCCTACTAAGCTAATGATAGTTTTTTATTAGTTTCTAGTATAATTATTACCCAAAACTGGATGGGTAGACCAGAGCTGCTGGGCAGTGTAAGTGAAGAAGATGGGCGGCCGGGTGGGTGTTATGACTGCTTCTTTTTCTTCTCCAAGTAGGTGTAATTACGCTGGAAGTCGAGTATTGCCCACATCAAGTGGCGCAAACCAATTTCTGGCCACAGAGCACTTGGAGAATACAAGAGGCAGTTGGTAGTTTGCCAGAGAAGGAAATTGCTCAGGCGGGTTTCACCTGATGTTCGAATCAGAATATCTGGATCAGGTGCCAC…	1409	10.6054	2.15741	0.49654	4.34488	1.39e-05	0.000292533	-0.411	0.00684644
comp55777_c0_seq3	TTTGCTAACAGTTGGGGGACACAGGGATACCCCCTTCTCTATTCATTAGTTACATCCGCCCTCCTGTATGAGCAGCAACTCCCTTATTCGCTACTTGTATGGTCCCTAAGCAACTACCTTCTTATGGTAGACCTTACTCGGAGAAAGCCAATATGGCATGTCTATTTGAAAACAATGGGATGATTAAGACGTGAACCAATACTCATTTATTGGGGTTCGGCATTCATGCAAATCAGGCAGCGCCCCTTATAAGGAAAGTGAAGGAATGCTTTCTAGGTATTTCAGTAGGCACATGTCAGGACCCAATTCCTGCCATTTTGATCGAGAAAAGTCATTTCATAAGGGACCAGTCAAAAGCGTGGTTGTTTGGTGTTCATTCATGAGCGGTTGATCGGTGAG…	1901	18.2576	3.82629	0.511611	7.47891	7.49e-14	1.72e-11
comp55782_c0_seq2	ATGTTAAAAAGATATCTAGAGGTATGGAAACACATCATTTTGTGGATTTTTTTTTTGACATCTAAAAAAAATGCAATTTTCTGGAAGGAAGCTGTTATCTTCACCAACTAGTTAATGATAAGTAACACAGTCTGGATATTGGTGTCTATGCATTTGCATACACAGACTTGCACATAAGTTTGTGATAATAGCATTGCCACAAATAAAGTACGGTGAGACACTATCTTGGGTAGCAGCTATGATTCTTAATTCCATCCATAACTAAATTGGTTTATGTTTTTATTTCATATGTATCAGTTACCTGAGGAAGTACATTTTCTTTTTATATGTTGTAGAAACTATTGAAACTGAGAGTTAGACTTCCACTATCATCACCATTAATAACATGACCTGCATTTG…	684	2.51595	-4.68239	1.08249	-4.32556	1.52e-05	0.000314043	0.498	0.00078794
comp55922_c0_seq1	GTATTATTTGTCTTTTTCAACATGCGATTAGATTACAAATAGAGAAGACACAAGTAAAGATTAATGCTCACATATGAAGCTGTAGAATGTCTGCAGCAAGTGCATGATTCCAACTTTATGATACCATATCATCCTACTACAGCTCCATTTAAAGATTTGTAAGGACAAGTCATTTCCTAAAAACTTAGGTCGGAACAAATGGATGCGATGAAATTGCTAATTGATTCGATTTGTCAACTTCTTTACACTTAATAGATATTGAATTTCACTGCTAGATCTTGGAATCACCTTCTTATTAGCAGCACAAAGACATTATTTATTCTTAACGACTTAATACTATGTAAGATGGGCAATAGCCAAAGAAGTACACAAAGACCATATGAATTCTGAATCACCTTT…	931	10.8214	-2.22741	0.441699	-5.04282	4.59e-07	1.66e-05	0.363	0.0181712
comp55933_c0_seq2	TATATAATATATAATATATAAATAGATTGAATTAATTAATTAATGCCAAGAAGGCCAGAGCCACTTATTGTGGGGAGAGTAATAGGGGATGTGCTAGATTACTTCATCCCGTCCGTACAAATGTCCGTGTCTTACAACAACAAGCTTGTATGCAATGGTTATGAGCCCAGTCCTTCTACACTTACCACTAAACCTAGGGTTGAGATTCATGGTGCTGACATGAGAACTTTCTTTACACTGGTGATGACAGACCCTGATGTTCCAGGCCCTAGTGATCCTTACCTCAGGGAGCACCTTCACTGGATGGTGACAGACATTCCAGGCACAACAGATGCAACATTTGGAAGGGAGGTTGTGAGCTATGAAATCCCAACGCCAACCATAGGGATCCACAGGTAT…	822	2.85721	-4.24475	1.04394	-4.06607	4.78e-05	0.000812565	0.479	0.00134258
comp55951_c0_seq7	TTTTTTTTTTTTAAAAGCAATACAACTTAATTTATTTCATACAAAGCTTAAAAGATATATAGTCCGCAGGATGCGACATTAGTTAAGCACTAAAGTACACAAACTAAAGGGAATTAACTAAAGTACTCTAAATACAAGAACCAGTACGTACGGATCCGGGATCACTTAAACAAAAGAAATAATGCAATCGGCACTAGTACTTAATTTTAAAGAAGAACATGATCGAGAAATACACGTCATGCATGCATGCAGCTCATGTACGTATATACTCCTAGGAGTATGTTGTTGCCTAGGGAATTGTTCTTTTGGTGGCAGTAGTGGTGGTCTGTTGGTCATCCTCAGCTGCCCCACCCATACCAAAAGTATTCTTAACAGCATCAGCAGCCCCTTGTGCAATGT…	765	106.855	-2.19314	0.282326	-7.76811	7.97e-15	2.28e-12
comp55961_c0_seq1	GGATAGATTGAAAAGGTTGGAGAGGGCAAAAGCAGGGTTTGGATGCACCCCATTTAGAAGGAAGGGTCGAAGGTTTTGGGCCTGTAGCTTTCCCCGTCCCCCCTTCGTCGGGCGGTGCTTGTGTGGGGGGTGCGCAACCAGAAATCGGGCTTGAAGCTCTCACCTTACCAACGAGCCGACAGCTGATGGCTGTTGGTCACGACTACTACAAAAAAGCTTTAATGAAGATGAATATTTCACATGGAGGAGTGTGCATCTGTATGTTGGGTGTTCTTCTGTCTAACACAAAGAAGATACAGTTCACTCAACGATTGCCTTTGGGTTCCGAACTCCATATGGGGAAGGAGCGTTGTTGTTTGCGAGGTCTCGATCATTTACATGGACCCACTTTTCATTCCA…	919	2.78563	5.0322	1.07081	4.69942	2.61e-06	7.27e-05
comp55961_c0_seq2	GGATAGATTGAAAAGGTTGGAGAGGGCAAAAGCAGGGTTTGGATGCACCCCATTTAGAAGGAAGGGTCGAAGGTTTTGGGCCTGTAGCTTTCCCCGTCCCCCCTTCGTCGGGCGGTGCTTGTGTGGGGGGTGCGCAACCAGAAATCGGGCTTGAAGCTCTCACCTTACCAACGAGCCGACAGCTGATGGCTGTTGGTCACGACTACTACAAAAAAGCTTTAATGAAGATGAATATTTCACATGGAGGAGTGTGCATCTGTATGTTGGGTGTTCTTCTGTCGTGCGACCCGGCGGCGTATGTGCGACCTGTGGCCCACGCCTCCTATTTGTTCAGGGCGGGCGGCGTGAACTCTGATTCGATCCGGGTATTAAATCCCGCCGCTGAGATGCTCAGTTGAC…	1715	85.3844	2.07472	0.247336	8.38825	4.93e-17	2.1e-14
comp55975_c0_seq16	GGGAGAGTGTCCATGGCATCCAAAAAGATGAAAGAAGGGGAAGATGATGGGACAGAGGTAAGGAAATGGGAAGATTTAGACCAAGATCTTCTTATAAAAATTTTCTCAAAAATAGATCAGGATGAATTGTTACTTGATGTCTCATCAGTTTGCCTCCCATGGAATTCAGCTGTTTGTGAGCTGTTGTTTAAAGGAGAGCCAGGTACCCTCAATTTAACTCCTATACAACGTGTCAATTTCGGTGCTTTTGAGTATCATATGAAGCCCAAGGTGTTGATGAGCATACTTGTGAAGGTGATGAAGAGTTATTCATGTGATGGTAATGATGGGTTTAGCTCAATTACCAAGATGGTTTTTCCTTCGCGTCTTTGTGTGCTTGACAGACATTTGGTGTATCTA…	2396	2.10466	-4.43466	1.10551	-4.01143	6.04e-05	0.00098219	0.465	0.00191871
comp55979_c0_seq3	CTATTCCGACTTCCCCAGAGCCTCCGGTAGCACAGCCGAGACAGCGACGGGTTCTCTGCCCCTGCGGGGATGGAGCGACAGAAGTTTTGAGAATTCAAGAGAAGGTCACGGCGAGACGAGCCGTTTATCATTACGATAGGTGTCAAGTGGAAGTGCAGTGATGTATGCAGCTGAGGCATCCTAACAGACCGATAGACTTGAACCTTGTTCCTACATGACCCGATCAATTCGATCAGGCACTCGCCATCTATTTTCATTGTTCAACTCTTTGACAACACGAAAAAACCCTTGTTCAACAAAAAACCAAAAGCTCTGCCCTCCCTCTCTATCTATCCAAGGGATGGAAGGGCAGAGGCCTTTGGTGTCCCCTCCAGTCAAGAATTGGGGCCTCACAATCAC…	1815	103.065	3.85686	0.32532	11.8556	2.01e-32	1.11e-28
comp56001_c0_seq1	TTCCGATCTTCATAATTCAACGAAAAACTTTGGTCGTCATATATAACAAAACTGATCATTTCCATAAATACAACCATCTCTCCTTGCAGAATTCGATAGCTCAGTGCCCATGTGATCAACTCATTAATGTATCCCGCATCTTTAGTGATTCTTTTCATTTCTTTTTGTTTACTTCTAGAAGGATCTTTAGCAGTTGATGATAATATAACAAAGAGTATATAAAATATTTTTTGTGTGCGTAAATTAGCTGCATTTTCACATTTCCACTTGTTAATTTCACACCTATCCGGTCTTATACATCACCGCATGCATCACGCTGCTTTTTCATGTATATATATAGTGAGAGTTGTAAGCTATTTTCCTTCAGTTCAACTCCATTTCCAAGTAATTAATTAATTG…	897	18.6824	2.19987	0.382591	5.74992	8.93e-09	5.74e-07	-0.424	0.00514356
comp56001_c1_seq2	GAGGAAGCATTTGTGAAATGTAGCTAAGGGAAGGGGTATTTTGGCGGGGATAGTATTGGGTTACTTGATATTGCTCTAGGAAGTTCCTTGGGCTGGCTAAAGGCTATGGAAACAGCGAGTGGCATCAAGTTGATCGACGACACCAAAACCCCTGCCCTATTTGGATGGGCTCAACGGTTTAGTTTGAATGATGCCGTTAAAGATGTTATGCCAGAGACTGGGAAACTCATGGAACTCCTAAAGATGATTCAAGCCAGGGCTAAAGCTTCTTCAAACTAGTTTGTAACATCATGAATATGAATTAGTTTGTTTTATATTCACGCACTGATGAGATAATAATAAATTGGAGGCTACTTTTTATAAAAAAA	368	11.6519	2.57807	0.471366	5.46936	4.52e-08	2.32e-06	-0.447	0.00300619
comp56256_c0_seq1	GTAATTTTGAAAATATAATAATTAATTCTTCTCAAATAATTTGAAAAAAATGAACGTCAATATGACGGAGGGAGTAGGTTACAATAATTTGAAAAAAAATGAATTAAGCGTGACATTAATGGTGTCATTTATTATACTACATGCATGTTTGTCTGGCCGCAATATTAAGTTTATAAAACTTTTTACTTTAACCGGATTCCATTTATACCAGTAATTTCCGGCTATTTATCGTGCACACATTGATTCTTAATCAGCACTCTTCATCCTCATACTAATCCTTCATCCTTCATCCTCATCCTCATACTCATCCTTCATCCTTCATAAGCTCCATCTTGAATTAAAACTAATTCATGGATACCAATGAAAAAACCAGAATAAAAGTTGTAATGTTACCATGGC…	1967	2.49521	-4.67469	1.07909	-4.33206	1.48e-05	0.000306676	0.415	0.00625829
comp56277_c1_seq2	CTTGAAAATACCAGAATCACCACAATCATTTGATTCAAATAGAGAGGAACTACCACGTTGGTGTTGGAGGTGGTGGTGTTCTTCTTCTTGTATATAATATTGATATTTTTCACAGTTCCAACAACTGAAGCGAATTGCTCCAATTATATTACATGAAGGAAGCTATCAACACTCGCATAAGCACCCCCCGGCCCTTTCATGTAGACAGATGATGATGATATGTAGAAGAAACAGTCTGCCGTCATTCCATCTTGACTTGTTACGGCTCTAAGTGCAACAACATGAGAATGTGTTCTTTGATCTCCTTGAACCCCAACTGATCGTATTGGTAAAAACACAGCAAAAGCTTGCCATATGGAATCATATATCCCAGCATCTTTGATTGACTGAATGAAAATC…	1815	12.3644	-2.18871	0.422814	-5.17653	2.26e-07	9.22e-06	0.344	0.0257722
comp56323_c0_seq6	CCTGTATAAAACTTATGTTCAAAGATGATCAAAATTTGTCCAAATAATAATTTAATCCACGAAAGATTTTGAAAATAATGAACTCCGACCTCAATCACAAAAATTTGTCCAAAAATGACCAAGGTAACTTTCAATTGTGGTGAGACGAATTAAGATTGTCATATTTCCAAAATGATACACTAGGTGGTGTTGGTTAGTTATGGAAGTCAATAATCTAATCCATCCATATCCGGCATACGGTTTGCGAGAGGGTTCTTCTCTCCTGAGAGATCCACAATGGTTGCCTCAGCTGTTGTCAATAATAATGACACACTGGCAGCATCTACTAAGGCTGTTCTAACCATTTTCAGTGGATCTATAATTCCAGCCTTCACCATGTCTACATATTCACCTTTGGCA…	2015	5.98665	4.94524	0.99019	4.99423	5.91e-07	2.06e-05
comp56377_c0_seq2	AATTTGAGGAAATCAAAAGGCCTTTTTATTCCTATGAACAAGGTTCCATATGCTCTTTGGTCTACTATAAATACCCAACATTCCCTTTCCCTTGCATTTGCATTCAGCCATATTTACACAGCCTAGCTCTTTGATCCTTAAACATCATCCTATCATCTTCTCTCTTCAGTAACTAGCACTCAGTTGTCTCTCCTACCTCAGTTGGCCCTCCTACCACAGTTGGCCTGCTATTGTTTTGCTTAAGTGAGAAAATATTGATTCTTTACCACCTACATCACTTGAAGAGATGTCAATTACTCTAAACAAGAACAAGAGCTTTGGCTTACCATCATCACCTCTAAAAGTGGAAGAATATGCACCAGTTCTGATAGAGAGTAAGCAAGGGATAGTCTCCATTCT…	650	2.20206	-4.49877	1.08375	-4.15112	3.31e-05	0.000599815
comp56407_c0_seq2	GCATTGACTTCCACTCTTTTTCCCCCACCAACCTCATGCATCTCAATAACATACAGCCAGCACAGCACAATACATATAGTAATTCAAGTTTCTAATTCTTTACAAATACTTGTTGGCAAGTTCTACATATCTAAGCCTAATTAATACAACTTCAAACTCAGCAATTTGGCACGACAAGTACTAGGCTAAAAACCAAATCAAAAGGTATCATTTTTCCTTTTCATGTATTTGCTTTCTTAGCTCTAACTAATCAATCAGTTTATAGGTTCTACTGCTCTTTCTGTACCTGTTACCTAAACTTACCTTCCACTCCTTGGACAAATTCCAGAAATTCTCACTTCCATATGACCATTAAGTTCTATCAGCTATCATCAGAGAATCGGCACGTATCCAAATGCT…	1271	18.0953	2.05235	0.352728	5.8185	5.94e-09	4.01e-07	-0.501	0.000726924
comp564926_c0_seq1	ATCACTCGCTGGCTCTTTCGAATTTGATATTTTGTCTAATTCTTTAAAGTAAGCTTCCCCCAGGGCATATTGACTAGTCGGGGTGATTGGATATAGGCTGTCTATAAAAAAAAAGTAAAAAGGAAAGTCCCACATTTATGGAATGAGATAGTTGAAAAAAGGGGCCTATCGCGCCGCCAAATAGCCTATGCACATGAACAAGAGCGCATTCCCTCCATCCATACAAGCAGGGGAGTCTGGGATCCTAAGTATGAATCCGATTAAATGTAGATTGCCACATCACAGATATGGATATGCAGATCCTCAAAGCCATGGAAAAGGGGAACTTAGAACGCTCCAATAGCCGAAATGAAATCGGATTATGTTCCCGGTATAAGAAGGAAGGTGCCTAGCAAGGCA…	482	6.10672	6.16573	1.0075	6.11983	9.37e-10	7.92e-08
comp56501_c1_seq6	TTTTCCCCTCTCCCCTTATTATCTCCCCCCATACTCCCTTCAACTTCCCAAACCCCTCCTTCTCTCTTTCTCTATTCTGCCCCTTTCGCTCTCGAACCCTAACCCTAACGCTGTTTGGTCACTAAACCGGAATCGCCATGAAAGGAGGTCGATCCAAAGCAGAGTCCAAAAACTCTGACAGGCTTTCCGTGCGCAAAACTAAAAAGGGAAAGGCTGCCAAGGACCCTAACAAACCTAAGAGGCCTCCCAGTGCTTTCTTTGTTTTCATGGAGGGCTTTAGAGTGCAGTTCAAAGAAAAAAATCCTGGAAATAAATTTGTGGCAGTTATTGGTAAGGCTGGTGGAGATAAGTGGAGGTCAATGTCAGATGATGATAAGGCTCCATTTGTAGCACAGGCAG…	837	6.33368	2.22963	0.553276	4.02987	5.58e-05	0.000922408	-0.394	0.00973357
comp56564_c0_seq1	AAACCTTTTCCTTTGGCTGCTAATTCTTCCGGAATCATAAACTGAAACTGTGAGCTGATAAACTGAAGATTGTAGAAACTGTGAGCTGATAGAGGAGAGAGAAAATGGGAAACGGAAGCTCGAAATCAGGCGTTTCAGATTCTTCAGATGAGTCTTCAAATGGTTCAAAATCATCTCGTATGGATCGACTCAAGCAAAAGCTACACAATCGTCGCCACAGTAAAACTAGCAGCAGAGGCTCACATTCTAAGAATCACTACAAACTCCGCAATTCTGAGGATTTTGCTGGAATCGCTCTCGTTACGCTCCACTCTGCAGAGATGAAGTTCAAGGACAAATGGCTTGCTTGTATTTCTTTTGGAGAACAAACCTTTCGCACTGGCATCTCTGACAACACAA…	2323	8.39	3.18037	0.575952	5.52194	3.35e-08	1.82e-06	-0.403	0.00808223
comp56616_c0_seq2	GTATTGTAAATATGCAGTTACGAAGAATCCAGCCAAAATGTAATATGTGTTTATGTAGCTATTGGTCAAAAAGCATCTTCTGTGGCTCAGGTAGTGACTACTTTCCAGGAAAGGGGGGCGATCTCCGAATCTCTAAGCAAGAAGGATTGAAAGTTTGAAAGACCTTAAGATTGCATAGTCGACTATGAGAACTCTCTTCTCTCTCTGTCTTTCCTTCTGTCAAACGTCTTGCGCTGTACCCTTAAGCCAGCTTTTGCGTCAAGGGGGTAGCGACTGTTTAAATAACCCGTTCTATCTATCATATACTGGTGTCCGCTTTTCACGAGAATCAAGTTTACCAGTTGAAAAAACGACCTTCTTTTTAAGCCTTCATTCATTTTTTGGTTACTTGTCCTCGAG…	446	11.8787	5.94915	0.979023	6.07662	1.23e-09	1.01e-07
comp56624_c0_seq1	CCGGTTCACCAGGTTCTACCACTGCAGGGCTCAATCAGACTCAATCAGGGTGTGCAGGATGCGCAGTTGCGTATCGAGTAGCAAAGGGGTGTCGCGGAAGCCCTTGTCAACAAGAACATATTAGAGCTTTGCTCGTTCGGGGGTTTTCGGCGGACAACAGAATTGGGTTCGACTCCCATAACCCCGATGTGGCGAAAAAGACTGATTCAACGAAATATGCCCTTGCCTGCGTTAAGATTTAAAACTTGTCGTCTACTTTTAGGAAATGTTTGGAACAGAGAACTTACAATAATACAACGCCGCATTCTCCGAAGATTGAGGAACAAGAAGAGATCTATTAAGAGAAATCTTTATTCGAGAGAAAATCTTAACAGTTACATCCAATTACAAACTACACGA…	1303	34.7501	3.68939	0.383475	9.62095	6.52e-22	5.67e-19
comp56687_c0_seq5	GAAAATGACATCCATCTTCTGATCATGAAACTTTTGCATTAAATCTTGTGACTTTTCGAAATGAATGCTGGTTTGAGACTCTTCACTGTCTTCCACCTTCATTTTTTTGTTTTTCAGTCGCTCTTTTCCGGCCTTCTTACCAATTGGCCTTTCCATTTCTACATGACCAGAGGCACTCACATCGTCTCTTAAATTGATCGAATCTGATGCAACTACACTTCGGCTCAAATTGGGGTGCACCACTTCTGTAATCCACTTTGGAGAAATCTTGAGCACTTGATAACAGTGTAAAAACTTGAAAACACCTCTTTCCTTCTCCTCTGTAGACCATGTTTTAATGGCTTGATTAAGCTTGTCATGGTCAGTCATTCCACTTGGATTCGCATACTCAATGCTCTG…	709	2.84034	-4.85495	1.18232	-4.10628	4.02e-05	0.000704505
comp56913_c0_seq1	CTACCAATTAAAAGAATAAAAATAAAGTAACTTCAGGCCAAAATTTAAAATTAACAAACTCGGTAAAAATAGAGAGAATAGTGATCATTTTAATAACATGAATCAAATTACATAACATGATCACTGATCACATACAGACATAGTGGGACTCTAATCTAGATAAAGAATGTACCTCAGACCTTTCTTAACAAAAACAATGGAAAAATGTTAGTCTGAGAGTAATTTTCTGGAAGTGGTTGTACCAAATCTTCTTGCAGGTATGATCCGAGATGGTGACAAAACCTCAGCAAAAGATAAATTGTACGAATCTGTCCCTAGCCGACTTTGTAACCAGCCTTTGCTTCCGGAGAAACCATCGGCCACTATCCAGGAGTTCTTAAAGCCAAGACTTGTCAGTAC…	1626	5.52487	3.47143	0.768343	4.51807	6.24e-06	0.000150839
comp57071_c0_seq3	CCTCGGTGACCGGGAAGACTAGAATAGAAGAGTCCGTCGGCTCTTTTTAGTTTTAGAAGGTTTAAATAGTGTCTGTAGACGCAAAGTAGTGTGTTTTAATGCATGGCTTTCTTTGTCTTTGTTTGGTGGAGATCTACTCCTATGCTTACTGGTTCTGGAAGACCTATCTATGCTAAGTGTCTTTGTTTGGTTTTCTTTTTTGTGTTTGCATGTATGTATGGGCCAAACCCTAGTCTAAAGTGTTCAATGCTTATGTTAATATAATAATAAAGAATCGTAAAAATGTGCTGAAAATTCATGTGAAAGTTGAAATAAGGTGTAAGCTAAGTGTACTGGAGATGTGCTTATGTTGCCTTTCCAGCTCTGAAGCTTCCTTCTTCCTTGAGTCTGCGCCGTCTG…	628	2.89269	5.08689	1.07382	4.73717	2.17e-06	6.22e-05
comp57143_c0_seq2	TTGGTTCAAATCCAATAGTAGGTAGAACTTATTAGATACTATTGACCTCGGTATCTAATAAGTTTTTATACCCATCTTCTTTTATGGATATTGATTTTTTATCTTTTCTATTTCATTCATTTTTTTTCGTTGCATCAAAATCGGATTCCGCTTGATTGTATTTAATTGTATTCACTCGACAGAATCAAATCAAACAAAAAAGTCGGGTGTATAAACCGAACCTCTTTTGATTATTCGGGCACACCGACTAGTTCCGAAATCGCATTGATCGTCTCTACTCGTGTCCTAGCTCGTCGGAGAGCTAAATTTGCCTCAATTTTTTGTCTCTTTCCTTCAGCTTTTCTTAAATTAGCTTCCGCTATTTCAAGCGTTTGCTGGGCTTCTTGTGAATCGATGTCA…	2370	61.2161	3.55039	0.332473	10.6787	1.28e-26	2.4e-23
comp572821_c0_seq1	GACGTTTTGAAACGTATGACCCTTTCTTTAATATGGAAATGGAATATTATTTGCCTGGCTTCCGTAGGGTTTGTTTTGTTGAAATAAACGACGTGTCTGCATCGGTTGAGTCGGCCTTTTCGGAGGAAGTTCCTTTTGCGGAGATCAAAATCCCTGCTAGCGGCCCCTTGCTTAAGGCAGTTGGTTTAGGTGTGATGGTTGCTTTCTTTCTTACTGTAGGAATAGTTCCTAACATATATGGTGATATAAATGTACAGATATAGGATGATTCTTTGATGAAGACCGGCTGGAGCAGATGTTCCCAGCCTTGATTCACGTCCAAAATGGAATGAAGAAGACGTTGAAACATTCGAAATTGCGGTCAATGCGATCGATGCAGAGCTTGAGGAAATAGCTCTG…	695	5.33846	4.76448	1.01044	4.71523	2.41e-06	6.81e-05
comp572934_c0_seq1	GACAGCCCTTGGCTGGTTAAGACCAAAGCAAAGGGCTGCACCAAGAAACAATTACCTTAGACTCCCCCGTGCGGTCTCCGCTCCTTCGTCGCTCCTATAGTAGTAAGCCTATACCTGCACTCGTTCGTATTGACATTGGCTGATTGAATCAATGAGGGAAAGCCGGGATTTGTGAACGTTCACTGAAATGGGGCAGCTATCTCAACTCCTAGGTATAGTAGTACTCGCTCGAATCTAATCTATAAGAGGAAGGCTGTCAAATAAGCCAAGCAAGGCTAAGAAGAAGCATAAAATGAGACAGTGCAGTCATGATAGTACTGTACCTGAAAGTGGGCAGTGATGAGAGTATGAATAACTGTACCAGAGAGCCGACAGGCTAAAGTACAGTACCGGTGCTTT…	471	9.13605	3.94913	0.691235	5.71315	1.11e-08	6.92e-07
comp57355_c0_seq1	AATTAATAATAATAATAATAATAACAACAACAATATTCTCAAGTACAAAAACATAAGGGTTTTTTTTATTGAGATTTAAATATTGAGGTCCGGTAAGCATTAGCCTCCCAAGTTTTGCATCATTTTTTCTAACAAACCTTGAAAGTACACCCAGTCTAACACCAAAAAAAAAGTTTGATAAGCCCAAAAGATGATGATGATGGGCCAATCTTTTTGGAGGGTATGATCAAACACGACCATTTTGAGAATGAGCGACAACTTTTTTGGGGTCGGCATCGGTACGAGAAGGAGAAATCTCTGCCAAACCCATCTCCCCTTTGCTTTGTCTTGCCGCAATCTGGCGCTTTGTGGATTTGTAAAATGTGGCATACAATATCAGCTGGGCCGTCGCAAGCAGTA…	1110	6.70945	-2.25051	0.543881	-4.13787	3.51e-05	0.000629977	0.418	0.00582558
comp57389_c0_seq2	CTTCACTACAATTAAACCTGTTTTCAGCTTAATTCTCAAGGCCTTTTCTTCTTTACTCGTCTTAAAACTTGGTATATATATATTTCTCTTTATATTAATTTTATCTTGCTCAACTTCAAATGGATTATCGCAATTCATTTGCAGCCATTGCTCCTATCATAATATTTCTGTTCTTGCTTTCTAACACGCCATGCAACGTTAATGCGCAATTATCTCCTACATTTTATGACGCTACGTGCCCAAATTTACAAACTACGATTAAAACTGCCGTTAGGAAAGCCATATCGGCTGAGCGTCGGATGGCAGGATCCCTCATTCGCCTCCATTTCCATGATTGCTTTGTTCAGGGTTGTGATGCATCAATCTTACTTGATGATTCCTCTAATATCACAAGTGAGA…	1389	343.696	2.01927	0.308332	6.54899	5.79e-11	6.83e-09	-0.394	0.0099031
comp57444_c0_seq1	TAGCTGCAATCAAACTAAAGCGCTAACGAGCAAGAAAGGCCCCTTACTATAGATAGGGCGTTAGTGCTTGACTAATAACATATATAGTTTCTGCTTGATCGGAATCGATTCTATGATTGAATAGCAGAAGTGCTACTTAGTAGTAGAAACTCGGAGAGACAGACAGAGAGGGGACTCTTTCATACCTGCTAACTCCTAGGATGAGAAGTAGGTCCCTTGTTTTTGGCAGGAAGAGTTCCAGCCTTTGTTGCCCCTCGGTAGAGTGAGTCTACTTAGCGAACTGGCAGGACGCGGAGATCGACTGATCAATATGAATCTCGAGAGTGGATGGTTGATCGCCGCCTCCTTGTTCTGGAGGCTCTCCGGCCGGGGAGGGGCTTGCTATCGTAACCCTTTCTC…	499	16.0911	4.19289	0.582137	7.20258	5.91e-13	1.08e-10
comp57444_c0_seq3	TAGCTGCAATCAAACTAAAGCGCTAACGAGCAAGAAAGGCCCCTTACTATAGATAGGGCGTTAGTGCTTGACTAATAACATATATAGTTTCTGCTTGATCGGAATCGATTCTATGATTGAATAGCAGAAGTGCTACTTAGTAGTAGAAACTCGGAGAGACAGACAGAGAGGGGACTCTTTCATACCTGCTAACTCCTAGGATGAGAAGTAGGTCCCTTGTTTTTGGCAGGAAGAGTTCCAGCCTTTGTTGCCCCTCGGTAGAGTGAGTCTACTTAGCGAACTGGCAGGACGCGGAGATCGACTGATCAATATGAATCTCGAGAGTGGATGGTTGATCGCCGCCTCCTTGTTCTTAAGTATATAAACTCACTTATTTGATTCAATGAACTCTCGGTACTC…	881	7.92414	2.01871	0.476987	4.2322	2.31e-05	0.000445581	-0.322	0.0377658
comp574867_c0_seq1	ATTTTTGCATATAGTGAGTAGTCTTTGTTTGATTTATCCGCTCCACAACTCAGGGGCAAGGTTGATTTATCTATATCTATTCAATAAATGTCGGCTTTAGCCAAAAAAAACACTTTGCTAGCCCTTTAGGGGTCTGGGTGGCACTCCTCATGGCTACAGTTACTAATCTGAGGCACTGGCTTCAGAAGCAAGTTCAACCGGCTTACAAACCTAAAAATCACAGCCTTTTCATAGAATTTGATCAAAAAGTGGTGGGTTCAAAAAGGAGTCCCCCTGACGTTGCTGCTTCCTTTAATCAAGTGTTTGGAATGGTTCTAGGTGTCACATTCTCCAAAAGGGCAGGACTACTATAAAACTATAAATAAGGGGTCAGATATCTTACTAGCTCTTAGATATCCT…	511	3.42657	5.33158	1.05185	5.06876	4e-07	1.49e-05
comp57527_c0_seq9	GAAGATGATGAGATATCATATCTCAGACAGAAGGCCAATCAGCTTAAAATTCTTGGATCTGTTCCTAATGCAGCTCCCAACAATGGCAAAATGAACAACCATGATGGAAATGGAAATGGAAATGGTGGGAAGAAAGGAAACCCAAATCAGAACATGGGAATGAAAATTAATCCTGGTGGTGTAATTGATCAGAAAACTCTGGCTGCACTGAATCTGAAAAATGCCCATTTGGGTGGTGGAAACATTAATCCAAATGAAGTCAAAAGAGGAGGAAATGATATAAATTCCATGATCGGTAATTTTCCTGGTTATCATGGAAATGGATCTGCTAATAATAACATTGCAGCTGCTGCTTTAGGAGGGAATCCCAATGGAATGAGAGGAATTCATCAACTCCAG…	974	10.5376	2.15585	0.442358	4.87355	1.1e-06	3.47e-05	-0.485	0.00112671
comp57541_c0_seq3	GCTCCGTTCTCGGTCAAGCCGCGTGAAGGGCCTCTGAGAATGACGTAAATAGAGCTCGTTCCGCTACTCGCGCTAATCCATGATCTAATGTTCTCGCTTGGGATGGGAAATGAGGGAATTTGGATAGCAAGGATGGGCTAGTTTCCTCTTCTCGCTATGGTCTACATCTATATGTGGCTCCTCCCGCTGTGCTCGAGTCACTTGACGCTCCTTTCGCGGTGTTAGATGTCAGAGTGGTCCTGAGGCTCATCCCTCGATGTGAATTGACCCTTTGCCTTTGATACATCATCTTAGTAGTTTTGCCTTGAGCCTGCCAATGCAAACTGATATTTTAAATCTGACCTCGCAAGCAAGAGAGGGCTGAGGTAACAGAGTGAAATGGCACGACTATCAGAAGAG…	446	3.00474	5.14112	1.07708	4.77318	1.81e-06	5.34e-05
comp57550_c0_seq1	AGAAGGCCCTATGGAGTAAAGGGAGCGTGTACGTTGTCACACTCCCTGCCTTCCAAAGGTGCCTAGAGGACGGGCCAGACGCAGCAGAGCGACGACCCGGGAGCGGATTCCCCACCGGCAGGGGGACAGGAGACGGCCATCTCAAGGCACATCACGACCTACAGGCAACACCGGCGAGACCTGGGAAGGCAACCCGATTGGGAGTCAGAGGATCCATAGTACCTGCAGCCTCCCGGACTTCATATTCATCATTTTTTAAAGCGGGGGGAAGGGATCTTTTTTCTGCAACGGAAAAAAAACGGAGCAGATTTGACTCGGCACAACCTAACGATACATCCAATACCAATGATCTGTGCCTAGAATGCCTTGCTAGATCTCTGCTCTAGAAAGCTATACAGG…	1185	34.423	2.06596	0.279677	7.38696	1.5e-13	3.18e-11
comp57550_c1_seq1	TTTGAGGCAGATAGTTCACAGTGCCCATTCTATAGATAACATTTTTTTATGATTAAAAGGTGGTTATTTGCAGCAATTCGGTATCTGGGGCGACTGCTATTGAAAAGGCTTTTTTTCTTCCTTTCTTGTTTGCTTTGGGACTGGGCCTTGACTTGGGGAGTCTATTTCTTTGGTCCATTTGTGTACTTTATCGATTTTTTGCTTTCGGCCATGGAAGGCGTTGCTGCCTGGTACCAACCACCCCACCTGTAGCCCACGGTAAGATGCGATCCGAAGGGCAGGCACCTTTTTCGAACGCCTTTAGTGGAGTGGCTAGCACAAGTGCTGCTTGGGCTCCAAAGTGTGTTTATGATGGGTTCCAAACCTCCGCATGCTACTTACTTACGAAGCCCTCTCTCA…	2226	46.9214	2.25718	0.262839	8.58769	8.87e-18	4.39e-15
comp57555_c0_seq2	AATCTATTGATTTGTCAAGCACAGAGGAGGAGGGCATGTATGATTCTTTGAATGAATCCATCCTTTAAATAATTGGCGGCAGAACAAGTAAATACTAAATACAATTAGACTAGACAATGAAGTGAGTCTGTCTGTCATCTACATAACATTGCACAAATACACAGACAGCGCATCAGTTCCTGTTAACTCTCTATGGCATCTCATCTTTCCTTCACAATTATTAGATGTTAGGTTCAGGAATAGGGAGACCCTTGATTTGCATCTGCTTATACATCCATAGCTTGTTCTCGGGTGTCACATCACCGCCGAGGGAACGAATCACAGACCCGCCGCTGCAAGAGCCCACCTTGCAGCACTCCTCGAGGGATAATCCTTTTAACAATCCATATAAGAATCCAC…	1521	104.145	2.06333	0.23188	8.89827	5.67e-19	3.39e-16	-0.406	0.00762791
comp57651_c0_seq3	TATATATATATATATATATATAATAAGATCAAATTGAAGGTTTGGAGCTGAAAAGGGAATGGCAACTGTTGGTGGGATAATTGGTTGTCATGGGTGTTGTTCATTGTTTGAGATGAAGAAAGATCTGAAGAAGAATAAAAGAAATGAAAGCAATGGATTCAGGGTTAACTGTGTTTCTACTGTGTCTGATCCATACAAAACTCTCCGGATTCATCCCGGCGCTTCTGAATCTGAGGTCAAGAAAGCTTTTAGACAACTCGCTTTGCAGTATCATCCAGACGCATGCAGAGGGAGTAATTGTGGGATCCAATTTCACCAAATAAACCAAGCTTATGATGCTGTGATGAGCAATTTGAGAGAGGAGGACCCATCAGAAGCGGATGAAGGAATTGATGAACC…	919	9.85872	-2.27007	0.463936	-4.89306	9.93e-07	3.18e-05
comp57732_c0_seq3	GAACTGATAAATTCACCCGACTTAATTGTTCTATCTTATGACATACCCACCCAGTTGCAACCACCATTTTGGAAAAGATCTTGCTTTCCACTGGAAAGTCTAGTTGCTTACTCAAGGAGATCCAAGTTTACATCAGAGATCCTTTCGTTCAAATGCTTACACCCCCTAAACTGCAACTTTATAAATACTGGAGTAGAATTTTTCATTTTCCATGGCAGAACCAAAAGCACAAAGTTCCTAATAAGCCATACCAACTTACAAGTTCAAACAACAGCCACCTGTTTTTCAACCATAACATTTTCAAAATCAAATTACAACTTCAAACAAGAACCTCATTCAACGCTTAACACTAAATAATAATAATGTAGACAAAAGAAACATTCCATCTTCTACTATATT…	1223	10.7264	-2.90613	0.529368	-5.4898	4.02e-08	2.11e-06	-0.436	0.00392907
comp57744_c0_seq2	CGAGTTTTTCTCTTAGAATCTTGATAAGATCTGTAATTCGAAGTATATTGAAGAACATAGTTTTTATTACATTATCTAGAAATGAAGCTTACAAGAAGGTATTTATATATCTTCTATTCTATCTATACTTAGATGAAGGAAAATAACAAACAGATAAAAACTAGAGTACGTATCAGCTGCGCTATCCCTATTATCAAACTATGACTATAGCTCCACGTGCAACATGTGCTAGGCATTGCCATGTGCTAGCTAGACATTGCTGCAGTAACCGATGCTTCATTTCTTGTGTTGAATTAACTTGGATTACAATCAGTACTTGTTTATTTCCTTGAGTCTGTGCAACAGTAACTGTAGCTTGTATATCACAAGTTTGTTTAGGACAATATTCTCTAATATATA…	2528	38.1862	2.64366	0.345583	7.64988	2.01e-14	5.34e-12
comp57761_c0_seq7	CGCCCACATACACATTTTTATTATTATTATTATTCTATTACACAACTTCACTAATTCCGTTAATCCAAACCAAATAAATGACAAAAGATCAAAGAAGCCATATAGATAGATATTCAACCCTAGTTAGATATCATTTCAGGGGTAACAAAAAGCCATTACCAAACAAGAGGCAGTAATTAGTCTTCCAGATAATGCATTGCAGTTTCTAATAACATATGGAAATTAAAGTTCTGGGTCAAAATCCAACTTTCAACAAGAGAAATACAAATTAAATCAACTTTTTAAAATGATGCTACTCTTCTTTAAAACAACTCTGCAGAGAGATCCAGATTCTGATACTCATTTCTTCTTCTCAGCACCACCACCAGCCCTCATCTTGCGGAGAACATTGGACATCTC…	889	17.8831	3.1163	0.440189	7.07947	1.45e-12	2.43e-10
comp57828_c0_seq1	AAAAAAGATAAAGGATTCGGTATAGTTGACCGTAATAGTGTAGTGATTCTATTCGCCCCTTCTTTTCCTCCCATCCCAAAATAAAAGGTGCTAATTAATTACTAGTTAACAGAGTCAAACCTAAAATAAAAAGGTGTTGACAAAAAAGATATTGCGGAGACAGGATTTGAACCCGTGACCTCAAGGTTATGAGCCTTGCGAGCTACCAAACTGCTCTACCCCGCGCTGAAGAGAAGAATTGAAAACCAATAGACAAACAAAAATTGAATGCGCCCCTCTACCATATCTGTACAAATAGAATAGCCCATTTATACAGAATGGTAAAGGGGCTTTCTATGATCATCGATCATAGAAAAGAAATGAAGGGATATTTTAATCCTTACCAACTTGATCTTGTCG…	1417	20.3905	2.36276	0.337014	7.01088	2.37e-12	3.82e-10
comp57886_c0_seq2	GCCGCTTGCTACGTGAAGTTAAACTTAGCTACGGAAGCGGTGCCTTCCTCACAAAAGCCGGCGCTTTTATCCGAGTATAAGGACGAATCGAGATCATATATTCTCAGATTTAAAAATGCTAGAAAATATAGGTTATTAATAATGCGTTTGACCGTTACTATCAACAAGTATCAAGGTTCAAAACTAGGGACCTCCTGTTAGTCCACGTTTTGCGGACGATTGTGATTTTGGAAAGGGTTAACTCCACATTCATCCCCGTGAATTGTGAAGAAGAATGAGCAAGAGACCTCCGCCAGATCCCGTGGCAGTGTTGAGAGGTCATCGGGCTTCAGTCACTGATATTTCTTTCCATCCATCTAAAACCTTGCTGTTCAGTGGTTCTTCTGATGGCGAGTTGCG…	1292	2.42676	4.84224	1.09373	4.42729	9.54e-06	0.00021375	-0.37	0.0159265
comp57891_c0_seq16	GTTTGTTTGTTTTTTTTTCATAATCCCAGCATCGTGTTTGTAGAAACAAGTAGTCTTGAACACGCCGTCTATCCATTTTCACATTATCAGTAAACATGTCAAACAGATTTTGGAATAATTCAATGTGACAATGTTTATTACATGCCCATGACTTAAAACTAAAGTTACCTAAGAGCTTAAAAAGTCTCACACCAACAACATTATTGCTAGCTTAAACATTTAATTTTTTAATCAAACACAATATTAATAACCAAGTAACACCTAGTTGTTTAAATTAGTCTGATTCAACTACATGTAGTTTCTTCTTTTCTCCAGGAGGAAGATAAGAAAATTAAGGAAACAGGCAGAGAGCCAGGTTTCCGAATAGCGAGCAGCCCGATCAAGTGAACAAATTGGTTC…	1888	3.78965	-5.27735	1.00995	-5.22538	1.74e-07	7.34e-06	0.459	0.0022127
comp57891_c0_seq2	TTTTTTTTAATTTAATATTTTCTCCTTTACTTAATTACTTATAACAACATCCTTTTGAGAAGGGGAAGAAATAGATTTTGGCATAATTCAATGTGAATGTTTATTATATGCCCATAACTGAATATTAAAGTTAGCCAAGAGCTTAAACATTTAATTGGCCAAATCAGGCAAGGAATACCTTCTCCTGAATGCCAGTAGCAAGCAGTCAGCAGAATTTCAAGTCTAGTTCCAATCATAACTAAACAAGTTTTTAATCAAACACAGTATTAATAACCAAGTGACACCTAGTTGTTTAAATTAGTCTGATTCAACTACATGTAGTTTCTTCTTTTCTCCAGGAGGAAGATAAGAAAATTAAGGAAACAGGCAGAGAGCCAGGTTTCCGAATAGCGAGCAGCC…	1911	8.33911	-2.33223	0.525639	-4.43694	9.12e-06	0.000206185	0.397	0.00927852
comp58080_c0_seq3	CGCGGCGCCAGCTTAGCGCCCCAGCGCCAATAGTCGCGATGCAGCGCCAGTGACTTCACGCCCCAGCACCAACCTTCGCGCTGCAGCGCCAATGCTTTAATGCCAGAATTTTCACCTTCGCGCCGCAGCGCCACCCAACACTGGGCAACTCGCGCCGCAGCGCCAAACTTAGCCTCGCCCCCTGCGAACTCGTGCCGCAACGCTAACTAACAAAGGCCATACCGCGTTGCGGCGCCAACTGCGTGTTTTTGTTTTTTAAAACTGCTTTTGGAGAGCAGTTTGTGCCATTCCTCTCCATCTTCTCGTTAGCATTCGGCAGCACAAAGGAGTCTAAGCGCCAACTATCGCCCCGCCCCAACATCCCTATTGATCGAGAAGCACAACTCCTCAACAATCCAT…	2241	3.92076	5.52486	1.19577	4.62034	3.83e-06	0.000100584
comp58083_c0_seq1	AGAAATGGCATGGCGTGGTTCGTTTTCCAGAACACTAATGTCCTCGGTAAGGTCTTCATCCTTCCGCTCATCGTCGCCACCTCTCCCCCGCCTCCGTCCGCCGTTGTTATCCGCCCCTCGCGTCCAATCCCGCCGGATCTCCTTCACCAATCCTAGGAATTTGGGTGAACTCGGATGCGCTCAGTCACTTTTACCGTTACTTGCCGGAGCTCGCCTCACATCCCACCTCACCGTCAGCGCCCGGTCGTGTTGCGAGCTGTCTCACGGTACCTTCTGCCAGACTTGTCAAGATCGCTAGTAGTCTCTTTGTACATGAATGTGCTATTTGATTAGTGCAGCATGTTATGGTGCTCGAATTGGTCACTAAGAGGAGGTGTTTCCTGTGGAAATTCAGCTTGT…	831	14.2862	2.17599	0.359701	6.04944	1.45e-09	1.17e-07
comp58245_c0_seq7	AATTATCTCTTAAAGTACTGATTGTAAGGTTCAAACTCAAAAAATTAAGAAACTGGGCAATCCTCCTTTACTGAACTAATGCCGACTTTACTCAACTTGGTCCAGAAAAAGCTCTGTTTCAGGGCGATCTCATGGCTACTCACATTTTGCTCTCATAGTTGCTCTCGTCGTTACCGTTCTCGTTAACCTAACTCCGGTTACGGTTTGACATCGTGTTCGAAGAAGGTTACACAGTGAATACAGTTTTCAACGGCAACAAACAAGGCATAAACCCTCACTCCGTGCTTCCTCTGTCAATATCTTCCCCCGATCTCATCATCCTCGATTTAGCCGGCAGTGCCTTTTACACTCTCATTTCCCAATTCTCAAGAGAGCGTGATCAAAAAGTTTTCTAGACGT…	2002	2.11546	4.64263	1.11815	4.15208	3.29e-05	0.00059811	-0.349	0.0236908
comp58276_c0_seq2	CGACTTCTTCAAATCAATTTGTGGGCAGGAGGAGTATAGGGATAAGAGAAGGTTCTTATATGGAGAATCGATGGGAGGAGCAGTGGCTCTACTTATTCACAGAAAGGACCCTGCTTTCTGGCACGGCTCTGTACTTGTTGCGCCAATGTGCAAGATATCTGAGAAGGTGAAGCCACACCCTGTAGTTATAAGTATGCTAACTACAGTTGAAGATATTATACCGAAGTGGAAAATAGTCCCTACAAAGGACGTTATTGACTCAACTTTCAAGGACCCTGTTAAGCGAGGTACGTGGAAACAGGTTGATTTACCAAGACAAACCCAGGCTGAAAACAGCTCTAGAAATGCTCAGAACTAGCATGAACCTTGAGGATAGCTTAAGCCAGGTGACAATACCGT…	1080	29.1179	2.11089	0.476166	4.43308	9.29e-06	0.000209164
comp58276_c0_seq4	CGACTTCTTCAAATCAATTTGTGGGCAGGAGGAGTATAGGGATAAGAGAAGGTTCTTATATGGAGAATCGATGGGAGGAGCAGTGGCTCTACTTATTCACAGAAAGGACCCTGCTTTCTGGCACGGCTCTGTACTTGTTGCGCCAATGTGCAAGATATCTGAGAAGGTGAAGCCACACCCTGTAGTTATAAGTATGCTAACTACAGTTGAAGATATTATACCGAAGTGGAAAATAGTCCCTACAAAGGACGTTATTGACTCAACTTTCAAGGACCCTGTTAAGCGAGGTACGTGGAAACAGGTTGATTTACCAAGACAAACCCAGGCTGAAAACAGCTCTAGAAATGCTCAGAACTAGCATGAACCTTGAGGATAGCTTAAGCCAGGTGACAATACCGT…	1097	30.4873	3.4825	0.484795	7.18345	6.8e-13	1.23e-10
comp58279_c0_seq1	GAGGATGTTTCTTGAAAGTTCAGTTTGTTTGCAGAGCACAAAGATGAGATTCTTCTTGATGTCTTTGAATTTTAGGATGAGACAAAGTGTTCCAAGTTTAGGAAGATGTGCGTTAGATCGAGGTTCGGTTGCCTCAACACCACAGAGTTTGCAGTTTCCCGAGGTTAAAGCTCAGAAGCTGGAGAAAACAACTCGAATTGGTGTTCTTGGAGCTAGTGGTTACACTGGATCAGAGATTGTTCGGCTCCTTGCTAACCATCCGTACTTTGACATTACTCTGATGACTGCTGACAGAAAAGCTGGTCAATCAATTGGATCAGTATTTCCGCATTTGGTCACACAAGATTTGCCAGATATGGTTGCTGTCAAGGGTGCAGATTTTTCTGATGTGGATGCTGT…	1726	5.76032	3.52715	0.742216	4.75219	2.01e-06	5.84e-05
comp58426_c0_seq1	TTTTAACCAGAACATATTTTTAATAATGATAACCAAAACAGAAACAACTTGTATGGCATAAAAATAAAGCCAATGCATTGTCAACTATACCTGGGCTAAAAATAAAGCCATTCAAGGATAAACAAAATGAGATATTTGCTTGCACCCCTTAATGGCATAAAAATACTGCCCGTATACTGAACACGTCAGTCAGTCGGTTATTCCAGTCGATCAAAAGTTATAACCAAATTTAAGCAGCTTCTGCCTCTGCCTCTGCCTCTGCCTTTAGAATGAAACATAATAGTCTCCTACCAGCACCACATACAACACCCTCTTCTAACTACTATAAATTCTGATACTTCAGAACATCTGTCGTGTTCAAATTAAAGGAGTTGCAGATATCTGATATACTACGCTTGC…	1176	6.58555	3.21272	0.792589	4.05346	5.05e-05	0.000849278
comp58439_c0_seq9	AAATTTTTGTGCCATTTTTGATCCACTACATATAAAGTTTAATTCAATTTAAGATAGAAGATCAAAAATGGCACAAAAATTTAGCCCAAGTGCCCAACTACGTACCTTCTTTGCAATCTCTCTCATTTTTATCCTTTTTGCTAACACAGAAACAATTATAGGTGTTGAGGGAAAACTATGTGAAAAAGCAAGCTTGACATGGTCCGGGAAGTGCGGAAACACACAGAACTGTGATAAGCAGTGCCAGAACTGGGAATCTGCAAAACATGGAGCATGTCACAAACGAGGCAATTGGAAATGCTTCTGTTACTTTGATTGTTGATGATTCAATTAACGGCGCGCGCCAAGAAATAAATATATATCGATCAGAATCTTAAATCAAATCATGCATATGCATGC…	1017	2.34601	-4.57834	1.11053	-4.12267	3.75e-05	0.000666166	0.352	0.0224236
comp58483_c0_seq3	AAAAATAGATCAAAAGCCAGAGCAGGGCGTTGATTGTTCGCTTCATTTTGGAGAGACAATGAAGAAGGTATTGGTGACCGGTGCTTCCGGTTACCTAGGTGGAAAACTCTGCAACGCCCTACTCAGACAAGGCCACTCCGTTCGGGCGTTCGTCCGCCGTACCAGCGACCTCTCCTCACTCCCACCGCCCTCCCACGACTGCGCTCTCGACTTCGCCTACGGCGACGTCACCGACTACCAGTCACTCCTTCAAGCATGCTCCGGCTGCCAAATTATCCTCCACGCTGCGGCCATCGTCGAGCCCTGGCTTCCAGATCCTTCCAAATTCTTCTCCATTAATGTTGAAGGTCTGAAGAACGTATTACAAGCATACAAAGAGACGGGGACGATAGAAAAGAT…	1794	2.2047	-4.49973	1.07448	-4.1878	2.82e-05	0.000524947
comp58502_c0_seq1	AAAAGTTTAGCCAATTTATTATGTTTTGAGTGTGTTTTTTAATTATTAATTACTTGAGCTTTAAGACTAGGGTCCCTCCTTTTGTAGGGTGCACGGTTTTGGCCTACTAGGGGACTTTCTCTCTCTTATATCCACAGGCCTATATATACACACTTCAACTAGCTTCAACCAGAGCAAGTCCATGCCATTTACATTTTACTGCTGATATTTCTCAATCTCTCTCTCTCTCTGTGAAGTGTATTGGAGCTTTTAGGAAGAATCAATGGCTGTTTTCATAGTTGTGCTTGGTGTGGTTTTGGAACTCAGTCTCGTAAGTACAGCTTTGTTGAGATGGAATGAGGTGAGGTACAGGAAGAAAGGTTTGCCTCCAGGTACTATGGGTTGGCCAGTTTTTGGTGA…	1861	129.863	-2.07304	0.262461	-7.89845	2.82e-15	8.67e-13	0.321	0.0378888
comp58664_c0_seq2	ATTTCCACCACCACCGCCGCTGCCGATGAAACTTTGCACCAAATTCTGCCCAACCTGCTGCGCAGCCCCTTCCACAAATCCCTGAAGTACCACATTCATCAAACCACCGCCCACCGGTGCATTCCCACCACCGGCTGCACCAGGAAATGAATGGTGGTGCTGTAGCGGCGGTGGCAGTTGAGCCACCGGCAGCGGCATAGCAGTGGCACATTCCAAATGAGCGTCAAACTCACACGCGCCACACCGGTATAACCACTGTTTAGAGCCGATTTTACGACAAATATCGCAAGAGAATCCCTTTGTATGGTAGGGATTAGTAAAGGCGAGGGTAATTGGGTGAGGGTGAGCTTGATGGGTGACCGACAGCGGCTTAGAAGCACAAGCAACGTGAAGGTCAAA…	793	32.8321	2.2047	0.326214	6.75844	1.39e-11	1.86e-09	-0.412	0.00669125
comp58728_c0_seq13	TTTTTTTGAGACTGAAATAAGCAGTAAGCTGTAAGATATAGACTGCATAAACAATAGCATTCACATTCATTACACAACTCATCATATTTCATGGCCAAACAACAAGGGAAGTTGCTAAATGTGTAGTACCACTAAATAAAAGAATAATTGAACATACAACACTCAACTGAATATCACACTATTCACTCCCACCTTTCTCTCTATAGCTTCATTTATGTCCTCAACTGTATGAACTCATTATATAACTAATTAAGGTTCTCTTACACTTCTCCCAGTGCTTTCTTGATGTCTGCCTCAAGAGATAATGGCGAGGTAGTTGTGCCATACCGTTGGATAAGTTCCCCATCCTTGCCAACAAGAAACTTGGTGAAATTCCATTTAATGCTAGATCCAAAAAGT…	855	3.82129	4.26207	1.05098	4.05532	5.01e-05	0.000843894
comp58733_c0_seq5	CCCAGCACAGTTTGAATTTTTAAGCACTGTCACCACCACAGCAAATACCATGACGAAAACCAATCCTTTTGTTGTGTTACAACATCAGTCGGTCATTCATCATTTCATCACATCCACCATTTGTCACAATATTATGAAGCTTCAAGAACGTGACAAAACCCCTTTGGAGCTTGGCACAGTCCCAAGACGACGTGGGTCATATTCTGTTGCTTGGCGAAGAGCTCTTGCAAAGGCCTTGTAGGTTGCCTCAATTATATGGTGAGAATTTTTCCCAGCTAGCTGCCGGATGTGAAGTGTCATACCAGATGTATTGACCAAAGACTGAAAAAAGTGCTCCACCAGCTGAGTATCATATGTTCCAACTCTCTCAGTGGCTATGCGCAAATCGTAGCTTAAATG…	944	2.30845	-4.56295	1.0755	-4.24264	2.21e-05	0.000429044
comp58737_c0_seq1	CTATTGCATTATGAATCGAGTTATTACATTGATTTGATACAAACATATATTTTTATTTAAATGAGATATCATAATTTTAACACAATTCGTGTATCAAATTTTAACTCCTAATAGCATAGCATTTCAATCTGCAAGCAAGCCGTGTACAACTTACTAGTGCAAGTTACATGGAAGGGTCCTTGTAGCAGTAGGCCTTTGTTCTTTGACAATTATGGTATCATGTCTCCCTATATATCCTTTAGTTTTATAATTAATTATCCAAAATTACACTCACCCTTTCACATTAACAGTGTTGTTTTGATCTAAATTAAACTCAATTTATCAAGATCTTGCAATTGAAATTAATTTCATTCATGCTTGTCACTTAGTGTTGAAAACAAACATCAATTTAAATATCCG…	1574	9.16856	-2.50754	0.596936	-4.20068	2.66e-05	0.000500261
comp58742_c0_seq7	TTCAAGAGCTAAGCTACTAGACTCAAATCGTTTATAGCATCTCGTATGGGACATATATAGTCTTTACCCGAATAGAGTACTTCATTCTGACTTTCTCATAGCAGGCAATCCGTGCGAAAGGGCTCTCTCATCTGCTATTTGTACCAGAAGACGAAAGCAAGGAATCCTAGACTTCCGAGACGATAGGAGCGAGGCTGAGCGTTATAAGGCGGCTAAGGCAATCAGTTAATCTCTTTCTGAAATAGATCTCCCTTCGTCTGGCTTAGCTCATGGAATAGTAGCTCTTCCGCTATACTCTGGAGTGAAAGAAAAGCCCAGTTTTGCCCGCCTTAGTAAGACCCTCTTTCTGAGCCTTCCCCTCCTCCTTTTGAGTCATCTTGGATGAGAAGACAGAGACCT…	723	36.6197	3.45748	0.380203	9.09378	9.57e-20	6.42e-17
comp58765_c0_seq1	ACCATCACCTTCCTTACCTTACTCTTCTCTCTCATTTTCTCTCTCCTGCTCTGCCTTTCTAGTTCCAAATCAACATGAAAATGAGTACTTGTGGGATTTTATTGGTGGGTTTTCTTGCAATGGCCTCATCTGTTAACGGGTATAGTGCTGGAGGTTGGACCAATGCTCATGCCACCTTCTATGGTGGGGGTGATGCCTCTGGGACAATGGGCGGGGCTTGCGGATATGGAAATTTATACAGCCAGGGATATGGTACAAACACGGCAGCTCTGAGTACAGCTCTGTTCAACAATGGATTGAGCTGTGGGTCTTGCTATGAGATTAAGTGTGTGAATGACGGAAGATGGTGCCTGCCCGGCTCCATTTTGGTCACGGCCACTAATTTCTGCCCACCAAATA…	1517	123.503	-2.97854	0.323487	-9.2076	3.33e-20	2.44e-17	0.338	0.028462
comp58779_c0_seq4	GTTGCGTTGTAACTTATTATTTGATGAAATAAACTTACAGAAGAAATCATGAGATGCATGGTTTAATATATGGATAACTTGTTTCTACTAGATACTAGAATCAAATCAATTCTTGTGAAAAGTGTATATATGACCATGAGTTAGTTGAGGGTCATTATACCAAAATGTGGTAATGAAAGTTCCTCGATCATTTCCCTTGGTACGTACGTACGTAGTTTGTTTTAAACAGGTGGCGTGCCTTTGGCAATAGCCCGACCACAGAGCAAGGCATTTTTGGGAATGGGGTATTCATCCCTAAAAGACTCAACCGGAGAATAAACTCGCAAGTAAAATTGTTGTCCAAGGTACTGTCGTGCCCAAAACTCGCTTCGTAAGTTCCACATTCCCACATTATCAAGC…	1968	11.7873	2.0353	0.444116	4.58281	4.59e-06	0.000117312	-0.36	0.0192957
comp58912_c0_seq1	ATGAGAGCCGGGGCAGAGGGGACTACTCTATTAGTCCAATAATTATTCAATTCCCACCTAATTGTTTATGTGATTCCCATCACATATATCTTGTTTGGATTTTTAACTCCATATGTTATTTTAATACAATTTGTTTATTTAGAATTTTTCATAATCATCATCAATCAATGCCTCCACGTTACCTAGTTAAATCCTTGGCTACAAGCAAGCAAAGCTCTAGTAGTTCAAGGTTGCCCATATATATAATATACACACATGATGGGGATCCCATTTAATTATATTATATGCTATTAGTATTCTTTTAATTAACTACTTTCCAGTTTTTTAATTGGTGTATAGTTTCTTCTATATATCTGGATCGATCGGTTGATCTTTGGTGTTGAGGTTTGTTTGATGGCG…	937	9.61091	-4.10226	0.705148	-5.81759	5.97e-09	4.03e-07	0.388	0.0111268
comp58936_c0_seq4	GGGACGGAGGGGTGAGATAGTGCGTTAAATGATACGACACTATTATATTAATTAGTTAGATACATCTTATGTCATAACATATAATTTTTTGAATATTACTGCTGATTGTTGTATCTAACGTACAAATAAGGTATAGCCATAAAATTTTTACTTATTAGATAAACATGTGTGGGACACCAAAATACAATTTATGAATGGACTTGGTGCCTCTCTCTCTCTAGAATTTATTCTGAATTTATTTAGAACTACATAATTTTTGATATTATTCCCAATATTATCTCAGTTGAAACTAAGTTGGTACTTTGACTGCTGACTCGGTGTGAAAAGTCCAAAATGTTTCTCAACCTCATCCCCAGCCTTCTTATCTTCATCAAACATAGCAAACAGATAAGTCTCTAT…	1455	12.3456	-6.9868	0.95668	-7.30318	2.81e-13	5.62e-11
comp58951_c0_seq2	GCTACTTAGACTTAGTATCGGCAATAGGTCTGAAAAAGTATCTAAAAATATAAAATTTAGATATTTGTACCCTGTCGAAGTAAGGAACCATGGCATATATGTTTGGAATAGATTCCATTTTGAGAGAGTTGAAAAAGCACTATCTCGTTGAAAGGTTCTATACATCTGCCCTTTCTCAACGCATTTCTTTAGACAAAGACTCCGCTTTTTCCTCTTTTCGGATGGTAAATATTTCTCAGAACATGGAGTGTGAATCAAACCCATGTTTGAATTGAAATTGAGATACTGATGCGAGTTCTTCCCTTCTGAATCAGATAGATTCATATCTGAAAGAGGTTGACAATAAGTTCTTTCAAAATTGACTATTTGTCCCTCTGTTAAAGGTGTTCCAGAAATGTC…	2394	52.52	3.57529	0.342622	10.4351	1.71e-25	2.48e-22
comp58965_c1_seq4	CGGGGATTGTGGCAACATTCGGACTAAAAATCTCCATCTCAGCTTTCACTCATCTTTTTCGACATTTACATTAGCATCGACTCTTCTATGCGGACGTAAAAATTGGACCCTACGAACGTTGTTACAAGTGCAAGAGATTTGATATCAAATTCCAGCCCATCCATGTCTTTTTGTCAGAAGGAGTTACAAAATTGAGCTGAAACATCTCCTTAGAAACATGCTCCCCGGATTCGCAAAATCCGACGAGCTTCGCAACAATTTCAGCACTCTCTCGAACATGTTGCATGTTAACAACTTGTTCACCAGTTGCAGCCTCCTCTTCTGTTTTCCTTCTGGTGGGATATCCCATTTTAGGTAAAGCATTTCTCTTTCGTCTCCACTTAGTTTTGAGCTAACCCT…	1249	6.75234	2.84326	0.677039	4.19955	2.67e-05	0.000502298
comp58997_c0_seq3	CTGTGTCCTATCTGCTCAAGGAAAGCTGTCCAACTCAACGTGTTACGCATCAGCGGCATTTGCTACATAATCCGCATCTCTTGTCAGAATTTATACTATAAGGGAGGACAAAAAGTCTGCTTAGTATTCTCGGACCCGGGGGTGATTCCATTCACTTCTTCAACTGCTAAGAAGAATAGCTTTTCTTCCCAGATCGGGATTCCTATAATAAAATAAGTATCAAAATAAGGCTCAGGCCAGCGATGAGGATTAGTTGGCAATTGCCTTATTAAATGGAATTGAATGAAATTCAAGGAGGAGATGCGAGGAAGAGCTCATTAGATCCATGCCACTTCGAACTCCAAGTCTTAAGCAAACTGGCATCTACCTTGCCTTGCTCTGTAGCCGGAATAGATAGAT…	2341	21.9414	4.50599	0.543114	8.29658	1.07e-16	4.38e-14
comp59049_c0_seq4	TAGATTTCGAAAGGGAATAAAAAATAAACCTCACAGATTTTTAATGCTTGAACCCTGATATGAAATGAGTCAATAAAGTAGAAATTAAATTTTGAAAATAATAAAACAAGCGGTAAGTGCGCAAAATGTGACTCGCCTAAGGCAAAATTTTATTATGCATAGTATCTCGTTAGACAACCACTATGTCTATATTTTTTCTCATATAAAGTGCGTATATACTGCAAAACGCGTTGCAGAACGATCTATAAAACAATTGATACGGTTTGATTCCTCAATCAATTAGTAGTACCTCTAGAGTCCACTTCTTCCCCATACTACGAGTGAAAGGGAAAATGTAAAGACTACCATTAAAGCAGCCCAAGCAAGACTTACTAACCAAGTTGCTAGCTGAGCTTCGCT…	2537	178.634	2.1241	0.235489	9.01995	1.88e-19	1.19e-16
comp59088_c0_seq5	GATCTGGTTTTGCTCTTAATAAGTCCACATTTATTACAAGTTATCCAGTACCTAATAATTACTCCCTCGGTTCCGTATTAATAGACGTTTTAGGAAAAAATATTCGTTCCGTATTTATTTTTCTCTTATCTTCCTAACTTACCCCTAAATTATCTCATCTTCGTACTCCTATTTAATTTCAACTTACGTTCCCAATTTTTTTTCTGAAGACTCCTCTTTTCCTCCTCCACCCTTCCTTACACAAACAACCCGGACCACCGCTTACAAACAAACCTCCATAACCACCGCTTCCTCCGCCACCGCCCCCAATTCCCCACTCCCTAACCCCATTTTCGATGCACTTGTCCACTACGCCTCTGTCAACTCCACGATCCACTCCCACATGTTCGCCACTGACAT…	595	16.3339	2.07312	0.372163	5.57045	2.54e-08	1.43e-06
comp59101_c0_seq6	ACACGGTGAAGGATGAGAAGATTGGTTCTAAGCTCAACCCAGAGGACAAGAAAAAGATTGAAGATTCCATTGATCAGTCTATCTCATGGCTTGATAACAACCAACTTGCAGAAGCTGATGAGTTTGAGGATAAGATGAAGGAGCTCGAGGGTATCTGCAACCCTATCATTGCCAAGATGTACAGTGCAGGCGGTGAAGCAGGTGGCTCTATGGATGATGACGCTCCTTCTGGTGGTGCAAGTGGTGGTGCTGGCCCTAAGATTGAGGAGGTTGACTAGAATAGTATTCCAGTCATTGATTTTCAGTATTAGTTTCTAGCAATGAAGACTTCTAGGTTACATTAAAATTTTGGACCATTTTAAAACTTTATAACGAGAGTGAGGAAAGATTGATTATGCC…	1275	6.11426	-5.96735	1.0146	-5.88148	4.07e-09	2.87e-07
comp59199_c0_seq7	TATATATATATATATATATGTGTAAGTATATAATATTTGTAAGTACAAATTAAAAGGAGTTAGTTCATCATTATCATGCTAAAAGAATTAGAATGATGATCTAATTCTTCTCTACACAATGGGTTTGGGATGTACATATGTGGATTTAGGATAAATAAACTAACTACTAAATCATTTCCTAAGGCCGTTCTTTCTCTTCCACAGAATTTGGAGCAGATGTAGCTTTGATGAGCCTGGTATATTTCCGGTGACGCCTCTCTCTTGCATAGACTACCCAGAATATTAAAGAAAGCATTACTGCAGATGTGGCTAAAGCCAATCCGATGTAGATCCATCTGCTGTAATGCCTCAAATCAGGACAATAATCATTATGTATCCCACTGAAGGTGTCTCGAACAA…	1915	45.4704	2.30151	0.336704	6.8354	8.18e-12	1.15e-09	-0.375	0.0143472
comp59298_c0_seq12	GGATCACCTAGTGCTTGTGTCATCAAATTTAGTAATATCTTTAACACAATGTGTTATTGAGTGTTCGAACAGGGGATCAAGGTTTGACCCAACACTAACAGTTAAGGAGCCAACCCACCTTCAAAGTGCTGTTCCAATCACCACTTCCCTTCCCACACTGCCATGAATGATGTAATGAAAATTAACATTTTTTGTACCAGGTAAAACTATGATTCTTGCACAAACCTTTAGCAAGGTGGAAATTGCTGATCAATATTGGATTTTGATATGTTCCATTTCTTCTCGAAAATGCCAGTTACTAAGGGATATTATATTTCAGTCTTTGTACTTACTTTTTATCGTGACACGAACTTCTGATGTCAGAATTATTTGCTTCCACAGGTTAGTTTTGAGCAAGAC…	1698	8.24252	-2.07754	0.499835	-4.15646	3.23e-05	0.000588824	0.338	0.0288074
comp59298_c0_seq19	ATTCGGTTCGGTTATAACCGAATGCTCACCCTAGAACACAGTCTCTGATCTCTAACATTACTGCGTAACAAAATTACTGTGTTTTATTAATTATTTTATCGGTCCAAACTCCAAACTCACTTCTCTAAAAACTAACGGATGATTCATTGTCAATTCATAAACTCCGACGAGAAGAAATTTCCGGCGATATGCGAGATATTTAGCCACCGATTACATGGTCTCAGCATTTTCTGCCCAACTAGTTTTCTCTGGCTCTATTCGTGCTTTCCAGGTCGCTCCTTCTTCTTCTAGGGGATCAAGGTTTGACCCAACACTAACAGTTAAGGAGCCAACCCACCTTCAAAGTGCTGTTCCAATCACCACTTCCCTTCCCACACTGCCATGAATGATGTAATGAAA…	1580	2.23482	4.7182	1.09407	4.31252	1.61e-05	0.000329942	-0.309	0.0465344
comp59323_c0_seq4	AGATGAAGATGAAGATGAAGATGAGGAGGAAAAGGATACTGGATATGCATCAGGTAATGGACCAACGAAAAGGCAGAAACTGGGACAGGCTGATGCCTCTGTGCAATCATCAAAACAAGTTGATGTTGGTAATTACTTCTTATATACTATTATTTCATCTGGTTGATTTGGGAGTTTCAGTTTTTGGGGAAAATCTGGTTGATAGCACGTGGTGGCATACTGCATTGCGTATGCAAATACCTATAAGTACAGGATACCTACAAATATATGCGGGTGCTGTTGCATATGCACTTAATAGCTGCTATAATATATAAGGTGCTTGAGTAAGTTTATATGCTCATTCATTCTCTTGTTCATAGTTGTTCTGGTTTATTGCTTGGCTAACTTATCAGTTGTCTT…	2179	13.6428	-2.1298	0.429796	-4.95538	7.22e-07	2.44e-05	0.318	0.0402788
comp59338_c0_seq1	ATTTGGGAGGAATAAGAACCATTCCAATCGAAACCAAACACAATTTTTTTCATTACATAGGAACGAGTCATTTCATTCCCACTTTTATTATTCCAATCCAAACGTAACATTAATGTTAACTCCTCTCCACAAGCAAATAAAGGGAACCCAAATGCTTGATAAAGTCATTTCACAACTTTGGGATTTTGCATGTATCCCATATATAAATCAAACAACAAGAAGAAATAAGATGCCCACCAAATGGTAGAAATAAGACAACCAAGTTCAGTAAGTTTTTCAACATGAATATCAAAGAGAAAATAATATAAAACACACTCAAATAAAGTGAAACCCTTTTAAATAGACGAGGATGAAAAAAAAATTGGGGTTGATCAAGCTTCAGGAACAGAGGCTGCTGGG…	1614	15.5864	-2.58473	0.396085	-6.5257	6.77e-11	7.72e-09	0.474	0.00150013
comp59338_c0_seq4	ATTTGGGAGGAATAAGAACCATTCCAATCGAAACCAAACACAATTTTTTTCATTACATAGGAACGAGTCATTTCATTCCCACTTTTATTATTCCAATCCAAACGTAACATTAATGTTAACTCCTCTCCACAAGCAAATAAAGGGAACCCAAATGCTTGATAAAGTCATTTCACAACTTTGGGATTTTGCATGTATCCCATATATAAATCAAACAACAAGAAGAAATAAGATGCCCACCAAATGGTAGAAATAAGACAACCAAGTTCAGTAAGTTTTTCAACATGAATATCAAAGAGAAAATAATATAAAACACACTCAAATAAAGTGAAACCCTTTTAAATAGACGAGGATGAAAAAAAAATTGGGGTTGATCAAGCTTCAGGAACAGAGGCTGCTGGG…	1538	14.5123	2.20708	0.366943	6.01477	1.8e-09	1.41e-07	-0.416	0.00617791
comp59468_c0_seq5	ATCAAATGAAACATTAACACTGAAATTTGATCCCCACTGGCCACTGATTCATGATAAAATCAGAAAGTCATAATATCTACACTTTTCAATTTGTCAACCAAGAACTTTTCATAACAAAAATGCTTACATATACACAAATACAATTTTTTATATACCCTCACTAATTTTCTTACCGTTATCTTCTCCCTCTTTTTTTTTTCCACCCCGTTTTTACCTGAAATTAGAAAGATATAAAAAGAGTGGACCCATCATTTTAAGAAGAATAATCAATACTGCAGTAGTACTCAAAACGGAACCACGTCGCTGCAGCCGAAATCATCAGCATTGTCAATCGAGTCCTCAGGCCACGAATTCCGGAGCAGTTTCAGAAGCATTTGCGCTTTTCTCTTCGCTCGCTCC…	2221	205.665	-2.05043	0.29074	-7.05245	1.76e-12	2.93e-10
comp59509_c0_seq2	CTAAGCTTTGGACCGCTTTAATAGCATGCATGAGTTGCAAGGACAAGCAAAAGATAAATAAAATTGAACAAATCAGTACCGAGAAAAAGTAGAGTTTGAATGGTTCAATTCCGATCTTTATAACTCGCAAAACAATATAAAACCTACTTATTTTCTCAAGTAAATGGGAGGGAAGCTAAACAGTTTATTGATACATCTATTGTTCAAGAGGCATCCACTCTAGTTCTACATCCATTTCTCCTGATTCTACATTCTGGAGCTTCAGCGACATCTCCTGTTTCACCTTCCCCTCAATAATGTTTACTGTGCTATCGTCTATCAGGGCATTGTCATGAGATTTTAACCATTTTCCAATCTGCATGTTCCCAAACATACCAGCGTCTCCAAAAGCGATTGCAG…	1595	10.6557	-2.10677	0.428774	-4.91347	8.95e-07	2.91e-05	0.544	0.000197819
comp59541_c0_seq1	TTTTTAGTTTCTTAAGAGTCAGGTTGCATGGCAAAGACTATGACGTCTGACCGGCCAGTTTTTGGCTCGGATAACTTGATGGATTTAGGAACTATACTAGAGTTCCGCAGTGCATACCACCCAGATGGTCAAACGGAAGTCGTGAACCGCTGTTTGGGAAATTGGTTGAGGAGTATTGCAGGGGAAAAGACAACCACTCAGTACTGGGGGATCTGGCGATACCCCAAGCGGAATTCGCTTATAACAGTTCGATAAATCGGTCTACTAGGAAGTCCCCATTTCAGGTCGTGTATGGCAGGTCACCAACAGTGTGTTAGATTTTGTGCCTTTACCCTCCGGGTCTCACTAATCCCAGTTGGAGACAAAGCAATAGGAATCCGGATAAGTGCCATTGGTACC…	1176	23.353	3.88474	0.468404	8.29357	1.1e-16	4.45e-14
comp59658_c0_seq1	GTTTATTTTTAGATAATTTGATCAATTAATCAAATAGAGTGCTGAGTGCTGACACGCGCAAAATTATATATGTATCGATATTCTATTGGCCAATTGACCAAATTATTAAAAAATAATTTCATGCTAACAGAATCCGTAGATAGTAAGAAGTTAAATAAGTAAGAAACATCAAAACAACAAGGGCAAAACCGTACAATAAAAAATGGAGTCACAGTTGCGATCAGTAATTCGGATGAAATCTTCCGAAATGAGCAAGCTTTCGTGATCTGTTTGCGCGAAACGCCGCAGCAACGCCGAGGTGAGGCTTTGCCGGAGCCCTAATTTCGCCGGGGAGTGTGGCCTCCGGCGGCATTCCTTTATGGTTCCAATGACTGTTGGGGATGGCGCGAACCAATGGAC…	1158	3.57237	5.39976	1.19126	4.53283	5.82e-06	0.000141963
comp596890_c0_seq1	GCAAATTCCTGTGGATGTCTATTTGCCGGGCAGCCCACCTAAACAAGAGGAAGTTATAGATGCTATAACGAAACTTCGTAAGAAGGTATCTCGAGAAATCTATGAAGAGGGTCCTAACAGGAAGCTCGATGTTTTACTACCCATAAAAACTCTCATGTTGGACGCAGTACTCATACTGGAAATGACGATCAAGGATGACTCTATAAATCGCCATCTACTTGAAAGATACCTTCTGAAGCATTTTTCAAATACCAGAGTTCGGTATCTTCCCACGAATTAGTGAATCAGGCAGGATGTGCGGAATAACAAACAGCGGGTCAATCTTCATAAATTTCATCGTAAATGTGAAATACTCAAAAGAAATGTGGGACGTGAAGGAATGCTGGTCGTTCATCTGCT…	530	4.15429	5.00146	1.02268	4.89055	1.01e-06	3.22e-05
comp59726_c0_seq3	GTTCAGTTGAAACTCCATATGAACAAACAAAGATTATGTGAATAATGAGATAAGATTACAAACTAACCTCCAATGGAAATAGGAATGTTTAACCTTTCACTAGTAGTAGTTAGTATATATATTAGAGATCTCTGTGGCACCTATGCTATGAGACCTACTTGTTGCTGCATTGAAGGTGCACAGATTTGTAAGCACATGAAATTTTCCAGACAACTCACAGTTTCCTTTACAAAGTGTGCCTGTGTCATTGGTGTTTCGATGTCTTCAACGTGTTCTCGAGCGCAATTATCACCAACCACTTTCAGCTAGCTCTATCTGGATTGGTACTGTTTTTATGCTCAGAATTGGGAACGAGTACATGCATATTAAAAATAGGATCATGATCCGTTAACTTTAGGG…	1652	19.0534	2.24614	0.408649	5.4965	3.87e-08	2.04e-06
comp59747_c0_seq9	TGATCTCTCCGCCTGCGTGTCAGTTTTAATGTATTTATACTGTTGGAGATTTTTCTTCTCATCCTTAAATAATAATTTGTATTTGTTATGAATTTTATCTTTTGATCATCATATGTTGATGAATTTTTTTACAATATACTCTATCGACTCCATCATCATGTCATTCATATTGCAAGGATCCAACTAAGAAAAAGAAAAAACAGTGGACTTGGATGATTAAGATTGCAAGTTTTCGATTAAAATACTCTCGAGAACTCAACATTTACATCTATTATGTACAACATAATTAGGATACTAAAATTGCAGAGCATATCATCAATAACTAGGAGGAAAAGGGTGCTCATTTCCAGCAAACCTTAAGCAAGAATATTGATCGGCTTCTCCTCCTGCTCGTGCACA…	1721	405.772	-2.19143	0.186458	-11.7529	6.82e-32	2.96e-28	0.333	0.0310837
comp59798_c0_seq31	ATTTCCAACAATATACGCAGCGGCTAAGCTGATACCTTTTGAGTTTTGAGCTTCCTCCATCCCAACTTTCAAACTTTCAATAATTTAATTTATTACCCCTTTCCCAACTTTCAAAACCCTAATCTTCGAAGTTCTCTCCGCGACTCCGTCTTTGAGTAACAGCTAGCTCCCAATCCCATCAACCTTTCTCAAGTATTCCAAGGAACAATGAGTCGCTCAAGTAGAACCTTGTATGTTGGTAATCTCCCTGGTGATATCCGTGAGCGGGAAGTAGAAGATCTCTTTTACAAGTATGGACCAATTGCTCATATTGATTTGAAAATCCCACCAAGACCCCCCGGCTATGCATTTGTGGAGTTTGAAGAGGCTCGTGATGCTGAAGATGCTATTCGGGGACGT…	1599	2.49924	-4.67685	1.11357	-4.19985	2.67e-05	0.00050174
comp59815_c0_seq3	TATGAATTCAAGAATTTCAATGCCCTTGACCGATTGAGAATTATTAAAGACTGTGATTCACAAAATCATTCGACCAAACTTTGATTCCTAGAACTGGTGGTACAATATGACTTACCGAGATTTGGTCTTTATCATCTATGATCCTCGAAGGTATAAATTCAATTTTGCATTGATGATGATTAAGCACATGGCAAGTTGTTTGCAAAACAAAACAAAGTGCTATCTTTATGGTGGTTTTATTACTACCATTTTGAAGCATTTTAAAATTACATTTGAACATGAAATAGTTTTTAAACTCAATGAATTTATTGATGAAGAAGTGTTTAAAAACTCTAAACTTGGGATCACAGATGATGAGAACTTATTTTGGGATATTATAGAACACATTATTCCTTCATC…	981	6.539	2.29739	0.557096	4.12386	3.73e-05	0.000663644	-0.319	0.0397
comp59839_c1_seq3	ACTAGAATAGAAAGGATCGGAACGGGAGCTGTTGAGAGGTTCCATATTGCCGAGCCGAAGGGCAGCACTTCTGTACGTCATCGTAGTATGTCACGTCGTCTCGTCCCCGCTGCATCGAAGAGTACCTATGCACTATGTTCCAGTTCACTGATAAGGAAGATAGAGTCGGGGTGGGGGTCTACGATGTGATACTAAAGTATGACCGGGGGAGATACCTGCTAACTATGGGTAGAAAGCAGGAACCATTATGTAAATAATTTCGGGGGGTTACAGATCTCTTATACTACCATCGATCGACAGAGCGGAACGACCAGAAAAAGAAGTGAAGTTAGAAAGCCGTATGATAGGTGGTAACTATCTTGTACGGTTCGGGGGGTAATCGGCGTACTCCGATCAGTG…	1095	8.80026	6.09988	0.994441	6.13398	8.57e-10	7.33e-08
comp59839_c1_seq6	ACTAGAATAGAAAGGATCGGAACGGGAGCTGTTGAGAGGTTCCATATTGCCGAGCCGAAGGGCAGCACTTCTGTACGTCATCGTAGTATGTCACGTCGTCTCGTCCCCGCTGCATCGAAGAGTACCTATGCACTATGTTCCAGTTCACTGATAAGGAAGATAGAGTCGGGGTGGGGGTCTACGATGTGATACTAAAGTATGACCGGGGGAGATACCTGCTAACTATGGGTAGAAAGCAGGAACCATTATGTAAATAATTTCGGGGGGTTACAGATCTCTTATACTACCATCGATCGACAGAGCGGAACGACCAGAAAAAGAAGTGAAGTTAGAAAGCCGTATGATAGGTGGTAACTATCTTGTACGGTTCGGGGGGTAATCGGCGTACTCCGATCAGTG…	3464	240.872	2.53879	0.240392	10.5611	4.52e-26	7.31e-23
comp59839_c1_seq7	TTCCGATCTCAGGAACCACCGATTTACAAATATTATTAACCACAGAATTTAGTGAGCGGCGCCAAATCTTTCTATGGATTGCTTTTTTCGCCTCTTTCGCCGTCAAGGTGCCTATGGTACCAGTTCATATTTGGTTACCCGAAGCTCATGTAGAGGCACCTACGGCAGGATCCGTCATCTTGGCAGGAATTCTTTTAAAATTGGGAACCTACGGGTTTTTAAGATTTTCAATACCCATGTTTCCCGAAGCGACACTTTGTTTCACTCCTTTCATTTATACTTTAAGCGCGATTGCTATAATATATACTTCCTTGACCACTTTAAGACAGATCGATCTTAAGAAGATCATTGCTTACTCCTCAGTAGCTCATATGAATCTGGTGACTATTGGTATGTTTA…	3198	259.678	2.97938	0.256329	11.6232	3.14e-31	1.16e-27
comp59858_c0_seq14	TTCTTATCTAAAATCAATTGAATTCTTAAAAATAAACTTTCAAATGTAAATATTTATCCTGTAGATACACAAAAAGTTGCCTCAAAAATATAATAATTAATTATATGCAACTGTCTCAAAAACAAATAAGAATAATAATAACGTTACAATTTTTATGGTGATAAGCATACCTGTAGTTGGAGCGACTCCAAGTACTATTCAACTGCTTAGTCAATGAAAGCTCCTCCTGATCATCGAATCCATCCTCTGCAACTTCAACTGGTTCTTGAATTTGTTGATGAAATCATCAGCTTTTGCATCAACACCCTCGTCATCCTCGGTTACTCTAGCACTCCTCTCCCTCACCGTTGCTGGCCGGCGGCTCTCCACAATGTCCCTCTCCTCAAAATGCCCAAACGC…	1361	10.3334	2.81545	0.5073	5.54987	2.86e-08	1.59e-06	-0.394	0.00976897
comp59861_c0_seq5	GATATTTATAGAAAATTCATTTTTATTCATAAAAATTATACTCTTACACAAAATACAAAAGCTTGAAATATGAATTGCATTAATCCAGTGGGTTGGTGTATATTACAATTAATTAAAACATGTTTAGAAGGGTATTTATTTCTACAAATCATGCCGTTGGTTTAGCCCACCAAATAAGTGATTTGAGGTCATTGTTCTCCATCGGTTTCCAATTTAGCATCCGGCGTTTAAGCTTGTGCTTCTCTTTATTCTCTCCATTTTTCAGCCTACTAGCCGCATAGAAGAAATACTCTTTACACCGAAGTTGTAGCTCAATTGGTGGACTAGGCCTCCTGAAATTGAAATAACTGATGTTGAAGTTTTGGATGCAAGACAAGGCCATCCTTAACTGGAGTTGAA…	1073	11.1732	-2.95995	0.505427	-5.85633	4.73e-09	3.29e-07	0.451	0.00269967
comp59861_c0_seq7	GATATTTATAGAAAATTCATTTTTATTCATAAAAATTATACTCTTACACAAAATACAAAAGCTTGAAATATGAATTGCATTAATCCAGTGGGTTGGTGTATATTACAATTAATTAAAACATGTTTAGAAGGGTATTTATTTCTACAAATCATGCCGTTGGTTTAGCCCACCAAATAAGTGATTTGAGGTCATTGTTCTCCATCGGTTTCCAATTTAGCATCCGGCGTTTAAGCTTGTGCTTCTCTTTATTCTCTCCATTTTTCAGCCTACTAGCCGCATAGAAGAAATACTCTTTACACCGAAGTTGTAGCTCAATTGGTGGACTAGGCCTCCTGGAGTTGAAAAACTAGTCCTTTTTGAAACATTGGAGGAAGCCTCAACTAAAAAGGGCATATATTT…	1017	10.0948	-2.53474	0.495995	-5.11042	3.21e-07	1.24e-05	0.48	0.0012925
comp59926_c0_seq1	TTTTAGAGGATATTTAATAATATTAACTGGGCAATTTAAATTTTTTAGACATGGGGGATAAACTCAAAAGACTCTGTTAGTCAATTCTCCATTCTGTACAAGTCCGATAGTGACGACAGAGGCACAAATAGATACTGACAGAATAAGAGAAATCGAAGAACTGGTGACAAAAGAATAATTAGACCACCATACAACTACATAATAGATTCACAACACATACATACCCAAAATATTTTTTACAATCATTTTAAACCTTCTATAAGGAACCTAAACCCAGATCTCTAGCCGACAAATCCATATTTGTAGCCAAGAAATCCAGATCTGCTACCATCTTCATTCGAAAAGCCTAGATCTGTTGTGATTAACAATTGCCGCTTATCATCTCTAATCGACAAAAAG…	1098	6.77322	2.09638	0.516794	4.0565	4.98e-05	0.000840529	-0.437	0.00381421
comp59944_c2_seq3	ATAGATGATACATCAATATTTATTATTATTACTATTATTATGAACAAGAAGAATTTCACTCAAAACTATGAACAAGTTCATCCCCATCAACGGATTTACATAACTCTACACACAACACAATACAACATACCATACACCCCATGCTCTACAAGGTTAATTACACATTTAAGGGTAAAATAAATAAATAAATAAATAAATTACCAACTAATATTGATAACAGCCTTTGTAGCGCATTTTAGGACTAATATTGACCTCTCCTGCTATCTCTGAAATCACAAATTTAGAATTAGTTATAAATATGTATAAGCATCCCTTTATTATCCTCTAATTTCTTTCAATACATATTTAGCAACACAAACATTACTCTTTTACCGACACAATTGTTTGCGACGAACGCTA…	1924	2.55487	4.91186	1.14893	4.27517	1.91e-05	0.000379877
comp59969_c1_seq2	TACCTTCAACAAATGGCATCTGATTTTGAACGGAAAAGGCAAAGAGAATTCTCCCATAATTTCAGTTGAGTCTGAGATTAAGGAAAATTCTTGTCATCGGCGTATCCCAAGCAAAAGATGCAGTCATTGTGAGATTACAAAAACACCACAATGGAGAGAGGGACCAATGGGGCCGAAGACCCTTTGCAATGCATGTGGAGTTCGTTATCGGTCAGGCCGTCTCCTTCCAGAGTATCGTCCCTTAGCTAGTCCTACTTTTGTTCCATCTTTGCACTCGAACTCTCACAGGAAGGTTATACAGATGAGGAACAAAGTTATTCAGGAATCTTCTATGCCTGAGATGAACCCTGCAATGTTATCACCACCCGAGATCTTTCCCATGAAGGTTATGCAGATGAG…	956	6.98952	3.82544	0.815576	4.69048	2.73e-06	7.55e-05	-0.387	0.0112406
comp59997_c0_seq9	AATTTACAAATCACACTTTGATACATTTAAAGATGACCTATAAGAAAAAACATGTATATAGTATAAACATAAGCATTGCCATTGAAGATTCTGTTTCTATGTACTTGTCATCAATTGGAATACAGACATTGTTTTATTTGAAGTTCTATTCAGTCCAGACGTCTCAATAGATATTCAACTTGAACTTCCTTTGTCAATGGCATGATCCAGATTCCATAGAGATCAGCAACTAAGCTCGGTTTTATTTTGTACACTGGCTCAGCTTTATCTTCCATCACCTCTTTTCCGTAACTTCTGGTTTTCATCTCTACTCTCCTTTTAATTGCCTCTTCCACTGCTGGGTATGTTAGCAAATTCATTAGTTGGGCCCTGTCCTGCAGACCCAATCACCATTACTAT…	1373	12.4456	2.34645	0.451206	5.20039	1.99e-07	8.28e-06
comp59998_c0_seq1	TCTCTCTCTCTCTCTCAGTCTCTCTCACACACACTTACACACACTCAATTCAAATTCACTACTACTACTACTACTGCTAGTACTGATTATTGTTATTATTATTCGAAGTAGTATATGATTCTACAGAGGTCTAAAATCCCAACTTGCTTCCATTGGATCTGGGGCTTTTCATTTACACCCAGAGGGTCTTGGTCGTTATTTTAACCTCTGTGTAGAAGAATCCAAGGAGGCGACCCATTTTCTTCTGTGGTTGAAGTTAGGATCTAATTACTGAAATAGTTAATTAAAATGGAGAACGGTGATTGCTTTTATTGTCGTTGTATTCTCAAGAATTTGATGATTTCGGTTAAATCATGTTAGTTGGATATTCAATATATTAGTACGTTAAATAATTTAAGG…	698	13.9375	2.79977	0.540736	5.17769	2.25e-07	9.18e-06
comp59998_c0_seq2	AAACCATCCTCTGTTATTGTAGCTGACTCTGGGGAGCCCTGAAAGCTTATAGTCGACGAACTTCTAGATGACACTCCTTGAAAAAGTATGACAAGACAGAATATAATGGTGAAAAGCATGGCAAATATATTTCCACTTGATGATGATGCCTTAGTAGTTTTCATTTTCTTCAGTGCCTTCATTCGCTCGATCCTGGCCCGTTTCATCATGGCTAATTCAGCGATCTCTTTGATTAGCTTCTGGTCAGCAGCATCTAAAGATAGACCTCGAGGTGGCCGGGGAGGTTTGGGAGGCTTCTTAGCACTTGACTTTTTACGTTTCTCCTTTCCCATTTGGTTCTCTACATGATCTCCAGCCTCTTCTCCCTCCACCTTT	375	13.199	3.44922	0.62674	5.50343	3.72e-08	1.97e-06
comp60016_c0_seq5	CGCCGAGAGAAACATGTTGTAGTATTAGCTCAAGTTTCATCCAATATGCATAATAATATTAATCAAATTATATACAACCATCTCAATTAATCAAAATTATGCCATCTATAATTTCATACCACTTAACAAACAGCAATTCAACATGACATAATGGATGAGGAGTACATAATAGTTGCTGCTGCTTGATCTTGTTTTATAAATACTATACTATACTATACTCAGACTAGAGCGTCCCCATTTTCCATGTGCTCCTTGTATCTCCCACTTAAATGTTTGACACCTAACCTCTTACTTAACACCAATTAACTTTAAAATTAAATAAGAGGTCAGGTGTCAAAATTTAAGTGGAGGACACAAGGGGGATATGAAAAATGGGGACAGAAGATCTGCTCTCTACTC…	1878	587.966	2.00069	0.340094	5.88276	4.03e-09	2.85e-07	-0.347	0.0243293
comp60027_c0_seq7	ATATTATCAAGGTTCCTCCTTGCATTAATTTCCATCCATCCATCCTCGCAACTTAACTCGGAGAGAAAGATGGAGTATAAGGGGCATGGTTTCTTGGAGGAGTTGCTATCCCTAAGGATTGACGACCCTTGGGAATTAGCTACTAATAATATTCCAAAAGGGGTAAATGATTTCTACACTAATGTTGATACTTTTCTTGAAAACCCTTTTCCCCAAAATTATTGTTTTGATGAGTTTCCCAAATTCCCATTTGATCGACAAACCTTTAATTGTTCCCCAGAATTTTATACCCCATTTGGAGATGAAGCTTTATCAGCTCCAGAAGTCACCGATTCATCTATCAACAAACTTGATACTCCACAAATTTTTCAAGAAGATTGTTCATTCATGTCAATTATT…	1491	31.6991	-2.26827	0.317765	-7.1382	9.46e-13	1.66e-10
comp60081_c0_seq1	ACTACTAAGATTAAATGAACATTATAGTTTTCAACTAAATGCTCGAAGGTTTTTAAATCTGGGTTGGTTGAAAGGTAAGCTTGCTTCTCAATCCAGTAACTCCATGAATAAAGTTACATATTTGGGTTGATTGAGCTAACAGTCACAAAACCTTGCATTTTCATAAAGCAATTTTTTCTCAAGTTTTATTTAGTAGGGAAAAACCAGCCGAGGCCATACCTTTTGTGTAAGATTCATTGCGAAAATTAAGCATACACAAATTAATAACAAAGTTAAGCTTTAATCATTTAGAAAAGGAAAAAAATTAGTTACACTCGAGTCTCTGGGATATAAAATCTCGTGGCTGCTTTCTTTCTGGGAAATACCCATATTCTCAAGATCCGAGTGTCTTTTGAGGCG…	1695	8.5382	2.14392	0.496611	4.31711	1.58e-05	0.000324112
comp60087_c1_seq2	TCCCATTATTACACAATCACTACTACATTAGTATTAACAAATATAAGCTAGAGCATATTTAAAAATATAGAATTATCTATAAAAGCCGTCATTTTATTTATTTGTTTATTTTACTTTTTACGGAATACATATACAAGCCACAAATACATATATATGCGTATGTATCATCAACCAGCCACCCTTTGAAACTGGCAGAAAAGGTCAATATAATAAGCTTCTTCTTAACTTAATAGATGTAATTGTTTTTTTTTTAGTTGAAGATCAGAGCATCCACCCCGGAATAAGTCCATGACCATTTTGAGTTGATGTTACCAAATTCAGCTGGTCTGGTATGGCAGAATTGTAATCAATATGCAATGCATTATTACATTCTAGAGGCTCAAGAAAACCCTCTGGCTG…	3181	10.5195	6.95469	1.00453	6.92334	4.41e-12	6.62e-10	-0.352	0.0223059
comp60102_c0_seq2	TTCAGCTCTTCTGACTATGCTTTCTGCGGTGAACTCTTTCGACTCTTCATGGTTTGCTGTGAAAAAGAATAGGTTGTTCTCCGGTGTAAAGGAAGAGCTGCTAGTAAGAAGTGAGGGAAGGAACCCTAGGGTATGACATCAACATAAAGTAAAGAACTCTTAGCTGTGACCCAGAAAGGTAAGCGAGGAGGAGATTAAACGCTTGCTTGATCAGACAAAACAAGCCCTTAATAAATAGAGTTGTACAGGCCAAGGCAATAAAAAAGACCAAGCGCAAGGCAAAAGGCAGTAAATAAAAGCTCTTCCTGATTCAAGTCTTGGAGGAAGGGCGGGATCTTTCATCGATAGCTATTCATTTAAGTCTTCGGGTAGCATTGCTTTGCTTGGCATCGGTCTATC…	1130	25.0127	3.7259	0.436464	8.53655	1.38e-17	6.56e-15
comp60102_c0_seq3	CAGAGGGTTATACCATGGGGACAGCATAATTATAAGGATATAGCACTTCTATTATATAATAAGGAGATAAGCAAAGATAAAAGAAAATCTCCTAAATAACTTGTAACTTGATGGCACTTGTTCGGCTGCTCCTGGCACGAAAAATGCTTATCGAAGCACTTTTTTCTTCAACTGGCCTACCAAAGAAGGCAACTAGCCTGGCAAAAAGAATCAACTTCAACTGGATTGTGACCTTGTCTGAGGGGTCTCCTAAGCTAAGACAGGCTTTTTCACTGGACGGCTCGAGAGGAAGAAAGAGGTATTTCAGCTGTCTATCCTTTGCCAACGTCAAGGTAGACTGATGGGGAATACTAGACAGGAGATAGAGTACAGGGGACTGAGGGAAAGTACAAGCTTGAG…	1031	10.3589	3.34882	0.564792	5.9293	3.04e-09	2.23e-07
comp60102_c0_seq4	CCAAGCTGCCTACGTACCCTTTCTTATGTTAAGGGATCAAGTCGCACGTAGTTCTCTTCTCTATCATTTCATCAATTAGCCTGTGCCCCGCCGGGGGCAATCCGCGTCAAGGATTTAAAGAAAAAGAGAAAAAGATTGAGGAAGGCTACTTGAAGAAATAGAGTTTTCGCCAAGGCCCATTCGGGCCCAGAAGTGGGCATAAGCAGGAAAATGAGTCCAAAGAACCCAAAAAACAAATGGAATTTTCCCTTACAAAGAATAAAGAGAAAGTAATCCGTAAATTTAGAGACCCTTAGGTAATTTTCATCGATTTGCTTTAGAATAGAAAGTAGAGCAAAAATTAGGCCAAAAAACGCATAAATATAGATTAGATATAGGGCGGCTTCTTTCTTTCCTGTT…	1786	15.3609	2.43727	0.425518	5.72776	1.02e-08	6.45e-07
comp60102_c0_seq5	CCAAGCTGCCTACGTACCCTTTCTTATGTTAAGGGATCAAGTCGCACGTAGTTCTCTTCTCTATCATTTCATCAATTAGCCTGTGCCCCGCCGGGGGCAATCCGCGTCAAGGATTTAAAGAAAAAGAGAAAAAGATTGAGGAAGGCTACTTGAAGAAATAGAGTTTTCGCCAAGGCCCATTCGGGCCCAGAAGTGGGCATAAGCAGGAAAATGAGTCCAAAGAACCCAAAAAACAAATGGAATTTTCCCTTACAAAGAATAAAGAGAAAGTAATCCGTAAATTTAGAGACCCTTAGGTAATTTTCATCGATTTGCTTTAGAATAGAAAGTAGAGCAAAAATTAGGCCAAAAAACGCATAAATATAGATTAGATATAGGGCGGCTTCTTTCTTTCCTGTT…	2828	89.9608	3.17417	0.301901	10.514	7.45e-26	1.16e-22
comp60149_c0_seq1	CTCGGCGACCAAATCTTTTAGTAGACCTTCCTAACTGCAACCTGAAGAACAGGCTATAGTTTCCAGCTGGGAGTGGGAACTCGACCACACCATTAACTTCGAACCACCAGATTTGCTGGAGATACGCAATTGAGTGAAATCTAGATTCCTCTGTAAGAATACGAGTCCAGTATCTCCGATCATCAATCCCCGTAATTACTAACCCATATGAAGATATCAACAAACACATCTTTCCCGAAATCTTATCCAACCAAGCTTCCTTAGTTCCTCTATCAAAAAAATTGGGCCGACAGAGAGCAGAATATATAGCTCTCTTACACAATTTGGAAGGAAGTTTTTTAAACAATCTCCGAATGATAGAATCATAGTTCGAAGGCAATTTTGATTCCCAAACAATAT…	812	17.5298	-2.06091	0.354423	-5.81483	6.07e-09	4.09e-07	0.374	0.0146771
comp60152_c0_seq29	AAACGTGCAGCATGTTTAACAAAATACTAGTATTATGGAGAATAAGAACAATAGAATCAGATCAGTTCACAACAACATTTGCTTTAGATCATGGATCATCTTGTGCTCCATCATCATTGTCTGCACCAACTGCTGCGATTAAATGATGTACGAATTGTTCGGGTGATATTGCATTTTATTAACATCCTTACATTTGTTTTGTTTCTAGTATAATGAACTGAACCAGAAATTTCTGGTAGAGACAAAAACTGTTTCTGGTATACTGAACTGAGAACTGAAGATGTAAGAAAACATCTGTCTTCCAAGTTAAGTAGCCTTGTCTCTGTTTTTGGCAAATTTTTTGTCTTGTTTTGTGGTTTCTGATGTCTCTGTTTTTGGTTCCAACAGACTCCATTTTTT…	976	5.85028	-2.77551	0.650121	-4.26923	1.96e-05	0.000388648	0.487	0.00107212
comp60188_c0_seq4	CTTACGTTAGCTATTAATTATTATTATTATTAATTGAGTACCAAAAAAGTAAATGGGAAAAAATGTTGAGTTTAATACTTATTATAATTTGTGTAAAGAAAGAATGAATTAATTAATGATGGAGACGAGACGACACTTGCATGGAGTGCAAAATGTGAAGCTGCCACATATCTCTTTTGCATGCCAACGCCTAATACTATTAAGCCACGCACCACCTCCCCCGTACCCTCACACCATCCTCGTCATATCTCTTATACGTACGTACGTACTAATTAATTCTCTCTCCTCTATATATCTCTATCCCTTCCAATTTCCATTCATCAATCAAACCCAAACCCTCCAGCCCATCTAAATAATCATTTCTCATGTCTACCACAATCACCTAATTATAACTCCTCC…	1708	18.4364	-2.20034	0.384307	-5.72549	1.03e-08	6.51e-07	0.336	0.0296224
comp60234_c0_seq2	GCCATTTTCAATCTGCAAACAACTCTTTTAGTCCCCATAGTTCCATATATTCTTGATTATGGCTAGTACTAAGCTATGTCATCAAGATCCAAACCCTAATATGGAATATCATCTACAAGAAGATATTGATCAAGATTACGAATCTGAATTAGATATACTCTCTCTTTGTGATCTTCCGATATACAGCAGCGAATCCTCCGATCATGATCAAGTTTATAATTCCAAGGAATTACGTATGAATTCCTCGGAGTCATCATCGTTTTCTGAAGATGAAGAAAATTTCTTTGAGTTTTTTAGCGAAGAATGGAATATTAGTACCAAAACTACTACGACTTCTATTAGTAAGTTCAGTTCATCACCTCCAAATGACGAGCATTTTATTTTTTGTGGAAAAATAAT…	1027	25.3364	2.41303	0.467406	5.16259	2.44e-07	9.83e-06	-0.408	0.0073505
comp60289_c0_seq14	GAGAGAGAGAGAGAGATACATTTAACTTATATCCATTGGGAAAGAGGCATTGTATTCTTTGTGGAGAATTCTTCACGAGGAAGAAAAGGGTCTTTATTTCTGAAGCTTTGGGGCTTGGGCTTTTAGTTGTGTAACAATCAATCATGGAGATGTTAAGAGTGTCATTTTTTACGACTATTTTTGCACTATTTTTGGCTCTAGTACTTCCTTCTATCAATTCTCAGGCCCCTGCTCCAGCTCCTGCACCTGCAAATGATGGAGCAGCAATAGACCAAGGAATTGCTTATGTTCTGATGCTGCTGGCTTTGGCGGTCACCTATATCATTCACTGATTCTTTTGGAGTTGTTGGATTTTTACTCTTCAATTGAATGCCCTGCCCTGCCCTGCCCTGCCTGCCC…	2371	10.0824	2.35576	0.448785	5.2492	1.53e-07	6.6e-06
comp60393_c0_seq6	CCAGAGCTGGTCGAGTATGCTCACTCCCCAAATTGTTGGCATTAAGCTTTCCGTCTAATATCCCTCTGATTAACGTACACCTATCCCACTAACTTGCGCCATGAGCTTACTCGACCAGCTCTGGGACGACACCGTCGCCGGTCCCCGACCGGAAACCGGCCTCGGAAAGCTACGAAAACAGTCGACCCTCGGTTTCCGATCTAATAACTCTGGCAAGGAATCGAGCGATGGAAATGTTAGATCTATTGGTGATACGACGGATGAGCCAGTTCGAGTTACAAGGAGTATAATGATAATGAAACCACCAACTCAGGGAGATCAGATCGGAACGCCACCGGCATCACCCGCTGGGTCTACACCTCCGGTATCTCCTCTTTCCGGGGGAGGGTCCTTTAGGTT…	1044	34.9522	-2.85894	0.283655	-10.0789	6.85e-24	7.85e-21
comp60431_c0_seq2	TCCTTCCATCCCCGAAGCCACGATTCCGCGGTTAGGAATCGAGCGTGTTAGCGGTCTTTTCCGGGGCTTGAGAACCTTGTTTTTGATCCATCGATTGAAGAACAGAATAGTTGGAATTTACCCTGTGTAACCTGATGTTATTGTCTCACTTTCAAAGGGCTTGGTGCCGGCTTAATCGGACGAAGCGGGCAAGCCAGCCTTAGTAGCACCTATGCTAGTCCACTACTGAATGATTATGGTACGCCATCTCGATAGATTGTTCTCTACCTTGACTGGCATTACACACCAGCAGAGATCGGGGAAGACGTTCCACAGCTGCTTGTGAGCTAGACTTGCCTGTCTGATCACCTTATGAGAGAATCAATGAGAGTAGCGGATAGGTAGGCAGGAAGAGATAGT…	548	9.0563	4.21174	0.744343	5.65834	1.53e-08	9.2e-07
comp60431_c1_seq1	ATCAAAAACATGTTTGAAAAAACCACTGGATGTTGATCCCACGCATCGTAGGCCTCCCATAAGCGCCAAAGATCGGTGATGTTGTCATGAGAAGTGTGGGAAGTCGATAGTGTACTCGATGATTGAAGGACCTATCGAACAGCGGCTGGATATGGAACTGACTGAATCCACACACACCTGGAGGATCTGTCTTTTCCTCTGCAACTGATGAAACTACCCGGTCAACCTCGCTACTTATGTTAGAAATTCAATCTCGATCCTGAAGGTATGCCGCTGAAGTGATGCGCTTATGCATCTGGCCTTGCTACCGATGGATCAACCTGCCTATAATGGCCACTAGCAGCGCTACCGATCCGGCAGACAGATGCCAGTTCTGCTGATCAAAGCTTCGTCTGATCG…	1945	64.4434	3.62913	0.338796	10.7119	8.95e-27	1.85e-23
comp60431_c1_seq13	CCGCAACATTAATCTATTCATATTGTGTCACATTCATCAACCCTTGTATCATCAGCTGTCTCGTATGATCGAGCCACATTCCAGAGGGAAATCAAATGAAGCGGTGCCTATCCACGATCTAACGCGTGGGAATAGATGCCGAAGGGTTGTGATCCATACTTGCTCGCAACGAACTGAACAAAGGAAAGGGACGTAGTCGGAGATGTCTACAGGAGTAATCATAGGTTTGGTGCGTACCAGCTTATAAGAGGGCGTCCGGGGACCAGCAAAGATGTTCTTCCTGCGGTCGATCTACGGCCCGGCGCGCCATACACTGATTGGTTGCTGAACGGTTCGCATCCCCGACCCCCTTAAGTCAAATAGGCTGCTCACCTCGGCGTGCCAATACTGCGCCCCGAT…	2893	19.4802	3.33246	0.462063	7.21213	5.51e-13	1.02e-10
comp60431_c1_seq16	CCGCAACATTAATCTATTCATATTGTGTCACATTCATCAACCCTTGTATCATCAGCTGTCTCGTATGATCGAGCCACATTCCAGAGGGAAATCAAATGAAGCGGTGCCTATCCACGATCTAACGCGTGGGAATAGATGCCGAAGGGTTGTGATCCATACTTGCTCGCAACGAACTGAACAAAGGAAAGGGACGTAGTCGGAGATGTCTACAGGAGTAATCATAGGTTTGGTGCGTACCAGCTTATAAGAGGGCGTCCGGGGACCAGCAAAGATGTTCTTCCTGCGGTCGATCTACGGCCCGGCGCGCCATACACTGATTGGTTGCTGAACGGTTCGCATCCCCGACCCCCTTAAGTCAAATAGGCTGCTCACCTCGGCGTGCCAATACTGCGCCCCGAT…	2561	29.3699	3.61006	0.425311	8.48806	2.1e-17	9.69e-15
comp60431_c1_seq17	TGTCCTTTTCCTTTCTGGGAGGCCTAATTGCTTGCTGAAATGGAAATAAAGTAATTCAACTTGTGGCCCGGGGCCAAAACAGAGAAATGGGCTACTAAAGGCGTAAAGGCTCTACTTATTGAAGTTCAGCTTTCGCGTAGCATGGTGGGTGGGCGACGGTATCTTCTCTCTTCAAGTCTTAAAGGTAGTTGTTCAGATTGTTCAATTTCACCTTAGCTCCAAGCCAAGCCGTCTTATCTATAAAGCCAATAGCAAGACGCTAGCAAAGTCCACCATACTAATAAGAATTTAATAACGTGCTCAAAGGGGCTCACTAAGCAGAGAAAGTAGTGCATAAATAGGTGATAGGAACTGGCTTTACAAAGTTGTGATCTAAGCTTTTCCATCCTGACTCTCTCT…	2356	45.0204	2.01619	0.253471	7.95432	1.8e-15	5.7e-13
comp60431_c1_seq22	TGTCCTTTTCCTTTCTGGGAGGCCTAATTGCTTGCTGAAATGGAAATAAAGTAATTCAACTTGTGGCCCGGGGCCAAAACAGAGAAATGGGCTACTAAAGGCGTAAAGGCTCTACTTATTGAAGTTCAGCTTTCGCGTAGCATGGTGGGTGGGCGACGGTATCTTCTCTCTTCAAGTCTTAAAGGTAGTTGTTCAGATTGTTCAATTTCACCTTAGCTCCAAGCCAAGCCGTCTTATCTATAAAGCCAATAGCAAGACGCTAGCAAAGTCCACCATACTAATAAGAATTTAATAACGTGCTCAAAGGGGCTCACTAAGCAGAGAAAGTAGTGCATAAATAGGTGATAGGAACTGGCTTTACAAAGTTGTGATCTAAGCTTTTCCATCCTGACTCTCTCT…	2688	25.5462	2.8946	0.388731	7.44628	9.6e-14	2.13e-11
comp60431_c1_seq3	CAGGGGGAGGGTGTCCCTGTCCAAGAGCAGGGAGAGGGTGTCCAATAGCCGGGGGAGGGTATCCAATAGCAGGGGGTGTCCAAATGGGAGCCCCAGGAGCCCTGTAAAACATGTTAGGGTGTCCAAATGGAGCGAAGGGATCCCCATGCAGTGCCCTGACAAATTGTCCACCTCCTCCTCCCCATCCTATGAAATATGGACGGGGATTGTAGAACCACCAGGCGCCATAAACCCCACAATAAACCCCCCCCTCTGCCCTGCCACACCGCTCCATTGTGCAACGCTACTCCGCCTCCAAGTGAATTGGTACATGTCAATTGAACACTTGAGAGTGGTTCATTCGACAGCACTTGTACCAACTCACGAATAGTGCACATTCTGATTACTGTCATTGTCCCA…	2154	2.96571	-4.92224	1.04295	-4.71952	2.36e-06	6.69e-05	0.507	0.000609286
comp60431_c1_seq6	CTTACACAATGATACTACGTGTTTGGCTCCCTTCACCTTTCTAAATTAGAATAGTCAATCTTAAAAGTGAAATATCAGGCGGTACTTACTGTGCTCTAAAGCGCACTGAAAACGCTTTTGGCTGAAAAGCCAAGCTAAACTGAAAAGAAGCTAGCCACCTTCCCCTCCCTACGGTTACCCAGACCTCTCACATTCCACGATTAGATGTTTAGATTCATTGGAAACTACGGGTTTTCCTTCCTCTGGACCTCTTAACCTCACTAACCCCCCTTGTTGGATATTTAGAGTAAGTTGGATCAGAACCAGCAACAGATCCTACTATTAGTTTACGGTCTCTGCCTTTCTTTACTATGTGCCTATCTATCTATGGATCTCGTGTACAAAAAGAATAACAATTTG…	2885	18.2999	3.83123	0.47784	8.01781	1.08e-15	3.54e-13
comp60431_c1_seq7	TTTGGAGTTAGCTCACCCTCGCGGAATTTCCCAAAGCCCGCCCTTTTTATGTAGACACCGACGTTTTCTTGTCAAAAATGGTAGGGGCAATTACCCAGGATGCCGGGTTTAAGCGGGAGCTTAGTCTCCCTCTGCTTAGAACTGTTCATCAAACGCTTACGGACGACTTCGCAGGCATCGACGAGTTCCGGAATAATACCATTTACTCGAATCTTATTAGCATTCTAAAAGAATACAGGTAACGCGGTGCATCTTTCTTTCTCCCATGCTTTCCGTCGGACAACAACAAACAAAACAACAAAAGTTCTCTATAGTTCTTCACTACTCGTACAGGAAGGACTCTCTTTCTGTCTGGAGGGAATCCTTTGTTTTTCAATCAAGATGCCTCAACTGGATAAA…	1078	36.9649	2.77474	0.326294	8.50381	1.83e-17	8.56e-15
comp60431_c1_seq8	TTAGGGATGGGACCTTTTCTCGAAAAACTCCGGATCCCGAGAAGAGTTGAAGATGGTGCAACATCGAATCCTGTTACGTTACTTCGAATGGAATCTTAGCCCGCCTCACTTGCTTTCTTTACTGCATAAGGGATAAGCAAAGTCAAGAGATTTTCTTCTAACTAGTGGCTGAGAGTAAGCAAGCTACCTTCATTTAACAGATTTGTGGTTGAGTCAATAACATGCTCTGGGTCGGGAATCTTTGCTCTTCTCTTTTGCATTTCCGCTGCCTGCGTTCTTCTTCGTGTCCGTCCGTATTGCAAAGCTGGTCGACGCCAGCTGTCATGGTTGAAAATAGGGGGACCCCCTAATAAAGCTTTTTTCGATAAAGCAAACGATTCGTTCCGACAACTTAAGACC…	821	9.96308	3.84674	0.63595	6.0488	1.46e-09	1.18e-07
comp60435_c0_seq1	GCAAATAATTACATGGTGTCATTTGTATTTAGTCAACTATATACTGTCATATATATAGCACTAATTAAGCTACAACAATATGTTACACACACAAATATATATATATATATCCCATTTTTGTTATTAGCTAATAGTTTTTGTCATTGAGGCTTGAAGAAGTGAACTTCAATTCCTAGAGTAGTGATATTCCACACTGCTCCGAAAACAAGTAATATGCTCAAGATCATCCCTATAAACCCTAGAGCCCAGTTAAGATGCCACATTACACTAAACTTTTGGGGTTTCTTAATAACTATCCACATAAAACAAGGATATGCCAAGGTGACCGGTAATGCAATTCCTCCGATCAAACCGGCCAAGCTTGGCAGGAACGGGAACGCGAAAGCTATGAATAAAGCT…	1835	11.4407	2.13763	0.487823	4.38198	1.18e-05	0.000254121	-0.312	0.0444787
comp60461_c0_seq36	GAAAACTTGAAGGCAAAACAACACCTTCAGATATTGTTGTTAAAATGGAATCAAGATGATGAAGGCATTGTGGATAATGATGTCATTGCAGCAGTGTTAGAAGACCTTTAGCCACACCCAAATTTGAAAGAGTTAAACATTGAAGGGTATGGAGGAGTCAGTTTCCCGGCTTGGTTGATGGTTAACATGGCTGCTTGTCTCCCAAACCTGGTTGAAATCACCATTGATGAATGTAGAAAATGCCAACAGCTTCCATCATTTGGTCAACTCCCATTTCTTAAGGTTCTCGATCTCAGAAATCTTAGTTCAATCGATTTTATCCACAACAGTACTACCGAGCTTTCTTCTTATTCTTCATCATCATTATCTTCTTCTCTAGCTCGTGGATCGAGGGATAAT…	2420	14.0629	-2.16406	0.485671	-4.45581	8.36e-06	0.000191637	0.366	0.0172941
comp60478_c1_seq3	GTAGCACATGAAAGAAATCCCAGCTGCAGGGACCAATTTCATACAGCTTGGGCCTAAACCCTTGTAAAGACCTGGAACTCCTTCCTTTTCAAGTATGCACAAGAGGGCATGAAGCATGTTATTGTACTGTCTCCCATTGATAGCCCCGGCTTGCATATGTTTTCTAGCCACTTCAAGTGGGAAAGTTGCACTACTTGATATTGCACCAGCTGCTGACCCAATTAAAAGGGTTGCGAGATTTCCAATCTCATCCTGCCTGAAAACCTTCTTGTAAGCTTTCCGTAATGTATCATATGCAAAATAATTAGTGGCAGCATATGGGATCACTCCAATTAGACTTGGTGTGAGGCCTCTGTAATTCTGCTGGTCCCTCCTCTTGCACAATTTTCAAAAAAGCAT…	1676	5.6021	-4.63934	0.997133	-4.65268	3.28e-06	8.82e-05	0.497	0.000822327
comp60503_c0_seq12	TCTCTCTCTCTCTCTCTTTCACCACAAACCACAAACCACAAACCAAAACCTCTTCATAGCAACTTTACTACACCCACTTGCCACTTTCTTCTTTCCTCCTCTTTTCTTTGCAGTTACAGCAAAACCAAAATGGCAGTAGGAAAGGGACGTAACAAGCGATCGTCCGGCAATTCTTATACAACCACAGTTTTGTTTGTAGCATTATGTATTTTCGGCGTCTGGATGCTAATCCCAAATTCTCTACTTTCTCCCGACACCACCACCACCACCACTCTGAACCGCCGTCTCCCACTCCAATTCCTTCCCCGCCACCATAACAAAACGAAATCCTACTTTCCAAGACAATCCCGGTGATCTTCCTGATGATGCCATCAAATCCGACGACTCATCTTGTTTGGA…	3110	2.23935	-4.51367	1.10376	-4.08935	4.33e-05	0.000748739	0.339	0.0282322
comp60530_c0_seq3	GACGGAAATAAAAGGTGCGTGTGCGGTGGCAAAGATGTTTCTCATTATTAATTACCCGAATACATAGTCGACAGATTGTATAATATATTATGTGCATGTGCATATACATAGCCACCGATTGCATTCACATACGAGCACGCTTTCTCGAGCCATGTTGTTACATGAACATGGACATACACATATTCTTAGGAACAAGTAAGAAAGACAAATGGAGAAGGAAAACCCAAAGCAATGTCAGAGTTGACAAAACTGCAATGGCACTTTATATGTGGCCCGTGGTGAGTGAGCTGTTTAGGCCTTGCCGGACTCCTCGCAGCCCGGTGGCTTGAAGGCAATGAAGCTGACGCACTGCACCTGGCGCATGTTGTCGAATCCGATGATGCGGACATACGCGTCAGG…	888	3.04084	5.16804	1.23777	4.17527	2.98e-05	0.00054901
comp605656_c0_seq1	CCCTCGTCTTAAAGTAAAGGCGGTTTTCCATTCATCCCCCCGTCGGATTCTAATCTGATGATTACCACTTCTCAGATCAATCTTCGAAAACACACGCGATCCAGACAACATATCTAAGTCATACGGGAATCGATATTGGATGGTCATTTTGTGGATGGCCTGACTATCAACGCACATTCGCCAGGTGCCATCCTTCTTTGGGGTCAAGAGAGCAGGCACAGCACAAGGTTTGGAACCCTCTCCCTGACAACTCCCTTTTTAATCCGCTCGCGAACCTGCCGACTTCACTCTTCATGCTCCGATGGACTCATCCGATAAGCAGCTTGATTCGGAAGAGAAGATCCTGGGATTAGATCGATCTGATGTTGAATGTCCTTCATGGGCGGTAATCTCGCTGGT…	533	4.59598	5.14639	1.01468	5.07192	3.94e-07	1.46e-05
comp60578_c0_seq10	GGAGGAGGAGGTTAAACCCTGCACTTTGGCTAGCTTTGTCAAATCAGGTTGGCCCCAACCCAACCCAAATAAGCCAAATCTCATGTAAGATTTCTTTTCTTTGTCGGTATAAATCAAATGTTCAGAAGCAAGGCTTTCCATCATCCCTACCTTTCCCTACCATCTATCTAATAACATAGAAATATATCAATACTTACCACTCAACTAATTTATTTCCCTAAGTAGATCTAACATAGAAAAACATAAGTACGCACGCGGATGCACAACTTCACCAGTTTTGGTCACCTACTATTACATATATATAACATTATCAAAATATATCTCATCAAATATGCCCCAAAAAATAGGATATGAAATTAACACCAAATTTGTTATGCGTGTTATAATACCTTCTCATTC…	1075	14.5718	2.6305	0.39198	6.7108	1.94e-11	2.51e-09
comp60612_c1_seq2	CTATCATTATAGACAATCCTATCTATATTATCTATTCTATATTATCGGATTCGAATCTGAACTCTATTTACGATTCATTATTTCTATCTCATCGGCTCTTCTTATTTCTTCTTTCAGCACATCGATTTACGTCTAGCCTGTTCTTTGCATTTTTGCTTTTTTATACCTTTTCATAGACAAATTCCATAGATTTTCACATCTAGGATTTACATATACAACATATACCACTGTCAAGAGGGAATTTCTTATTATTTAGGTTATATTTAGGTATTTCAATTCAAAAAAAGTAAAAAAGCAGAATTGGGTTGCGCCATATATATGAAAGAGTATACAATAATGATGTATTTGGCGAATCAAATACCATGGTCCAATAATAAAGCATTTTGATTAGTTGATAAT…	2427	31.0247	2.34386	0.333101	7.03649	1.97e-12	3.22e-10
comp60612_c1_seq4	CTATCATTATAGACAATCCTATCTATATTATCTATTCTATATTATCGGATTCGAATCTGAACTCTATTTACGATTCATTATTTCTATCTCATCGGCTCTTCTTATTTCTTCTTTCAGCACATCGATTTACGTCTAGCCTGTTCTTTGCATTTTTGCTTTTTTATACCTTTTCATAGACAAATTCCATAGATTTTCACATCTAGGATTTACATATACAACATATACCACTGTCAAGAGGGAATTTCTTATTATTTAGGTTATATTTAGGTATTTCAATTCAAAAAAAGTAAAAAAGCAGAATTGGGTTGCGCCATATATATGAAAGAGTATACAATAATGATGTATTTGGCGAATCAAATACCATGGTCCAATAATAAAGCATTTTGATTAGTTGATAAT…	2422	12.9242	2.26922	0.414372	5.47629	4.34e-08	2.25e-06
comp60656_c0_seq3	TCTCTCTCTCTCTCTCTTTCCTCCTGAATTTTCTCTCCTTCCATTTTCCTCCCATTTTCAAACTGTCCAAAATCTCAAATCCTGTAAAAATGTCCTCTGATCAATACTTTCTTTTCTTTCCACGAAATGGGTTTTCCTCCCGATCAGGGAATTTAGAAATTTTCCTTTGTTTGGTACTTTTCGTTGCTGTTTTTGCCTTCTGGCTTTCCCCTGGTGGCCTTGCTTGGGCTATTTCCAAGGCTAAAACCAGAGCAAAAACCGCCATTCCCGGCCCATCTGGGCTCCCTCTTCTGGGTTCGGTTTTTACTTTCACTGGCTCTTTAACTCACAGAGTTTTGGCTCATCTTGCTCATAGCTTCAAGGCTGTACCTTTAATGGCGTTTTCAGTTGGGTTTACCC…	2009	73.3894	-2.08797	0.27209	-7.67381	1.67e-14	4.5e-12	0.371	0.0154292
comp60708_c0_seq5	GTTTTAGGATACCTCCATTGTTTTTAAAAACAGAGCAAGAGCAGCAACAGCGATAAAGATGCAATTGAGGCGAGAGTTCAGCGACGGCAACGCTTAGACACAGAATCACAGAGGCATGCAAGCGGCTGGCTTTGTTGATGACGACGACGAAGGACAAGGCGAGGCAGATTTGATTCGATGTAAACAATATCGCGACAATTCTGGTGCGAGATGTTTTCAGCGAGGCTTCTGACGATGAACAATGATTTTGAAAGCGATTCCCCCAAGGAAACAGGATGGATACCACAACACATCATTGCTCGGGATGAACATGAAAATATTTTAGGCGTGGTTCCACTCTACCTGAAGAGCCATTCTTCTGGGGAATATGTTTTCGATCATTCATGGGCAAATGCGTAC…	1466	4.37457	-5.49226	1.01546	-5.40866	6.35e-08	3.11e-06
comp60720_c0_seq3	AAATGCAACCATCTGAGCTCCATGCATCCAACCTATTAGCGGTTTGTAATTGGATGAGTTAAACCGAGTACCTTTAGGGTATATTCTCAGAATATTCTTTTGTGTGAACCTCACAACATCCATTCCATGAGATTTTGCTGCCTTTTCAAGAGCTTGTTCACTCAAACTAAGTCGTCTAACTTTGTCGGTCTCAACTTTTAGTGCCTTCTTCAAACCTTCTTTAGGTTTCCCAGCATGAATGGCAATTAGACGCTTGTATGCAGGTGATGAGTTCATCTTTTGGTCATCTTCATCATAATCTTCAGCATCCTGATTGTGATCATTACTGTCTCCATCAATCCCATTCATCATCATCAGAATCCTTTCTCTTCCGCGTGTTATTTCTCTTGTTAAAACTTT…	1205	29.7377	2.89686	0.382963	7.56431	3.9e-14	9.67e-12	-0.483	0.00119605
comp60720_c1_seq2	GATGGTTGCATTTAATATGCAGGGATATGGTAGATCTCTCTGGTTGATGCAAGGGATGTTTAGAGCCAATGGAGGGTGCGGTTATGTCAAAAAGCCTGATTTTTTATTGAACACCGATCCAGATAATAATGTTTTCAATCCTAAAGCAAAGCTTCCAGTGAAGAAAACTATAAAGGTGAAAGTATATATGGGTGATGGATGGCATTTGGATTTTAAGCAAACTCACTTTGATTCATACTCCCCACCTGACTTCTACACTAGGGTTGGTATTGCTGGATTGCCTGCTGATGAAATAATGAAGAAAACCAAAATAAATGAAGACATTTGGACTCCAGTTTGGAATGAAGAGTTTGTGTTCCCATTGACTGCTCCTGAATTGGCTCTACTTCGCATTGAAGT…	1178	61.5858	2.12415	0.32953	6.44602	1.15e-10	1.24e-08	-0.446	0.00309803
comp60787_c0_seq18	ACTAGTATTTCTTTACTTCTAGAAATAATAATACAAGTATAGCTTCAGTAGTATATACTGCTTTTGTTTGGAATATTTGCTTGAACATTTTGTTGGGGGTTTTATACATTAACCTTTTTAAACACTAGCTAAAAGTAGTTTATAACTTTTTTGATAGATTTTTAATTAATGAAAATGCTCTTTTGGTCTATTTACTTCGAAAAAAATACCAAGCTTGTTAATTTTAAACACCAAGCTTGAACCAGAATTAATGTCAAAATATGCTACTCACAAGCAATATATTATAAGAACACAAACTCCTACATGTATAGTCTATTCACGGATCCGGTTAGAATGAAGTCGTCTCATAACTTACGAGCAATAAGTTCAATAGCTTATTGAACTTATTGCTGGTAAGTT…	2928	1115.8	2.45244	0.328386	7.46816	8.13e-14	1.83e-11	-0.432	0.00430559
comp60787_c0_seq19	ACTAGTATTTCTTTACTTCTAGAAATAATAATACAAGTATAGCTTCAGTAGTATATACTGCTTTTGTTTGGAATATTTGCTTGAACATTTTGTTGGGGGTTTTATACATTAACCTTTTTAAACACTAGCTAAAAGTAGTTTATAACTTTTTTGATAGATTTTTAATTAATGAAAATGCTCTTTTGGTCTATTTACTTCGAAAAAAATACCAAGCTTGTTAATTTTAAACACCAAGCTTGAACCAGAATTAATGTCAAAATATGCTACTCACAAGCAATATATTATAAGAACACAAACTCCTACATGTATAGTCTATTCACGGATCCGGTTAGAATGAAGTCGTCTCATAACTTACGAGCAATAAGTTCAATAGCTTATTGAACTTATTGCTGGTAAGTT…	2734	36.1803	2.50485	0.329117	7.61083	2.72e-14	7e-12	-0.423	0.00528548
comp60787_c0_seq4	ACTAGTATTTCTTTACTTCTAGAAATAATAATACAAGTATAGCTTCAGTAGTATATACTGCTTTTGTTTGGAATATTTGCTTGAACATTTTGTTGGGGGTTTTATACATTAACCTTTTTAAACACTAGCTAAAAGTAGTTTATAACTTTTTTGATAGATTTTTAATTAATGAAAATGCTCTTTTGGTCTATTTACTTCGAAAAAAATACCAAGCTTGTTAATTTTAAACACCAAGCTTGAACCAGAATTAATGTCAAAATATGCTACTCACAAGCAATATATTATAAGAACACAAACTCCTACATGTATAGTCTATTCACGGATCCGGTTAGAATGAAGTCGTCTCATAACTTACGAGCAATAAGTTCAATAGCTTATTGAACTTATTGCTGGTAAGTT…	2775	27.8289	2.10744	0.316537	6.6578	2.78e-11	3.51e-09
comp60824_c0_seq30	ATTTCTTCTGTTTTACCTTTCAATATATCCTTTCTTATTGCAGAGGACTAAAAGAACACACTGAAAACTGACATAAACATATCCGTACCATCAACTGCCACCCAAGGTCTCAGTGATAGAGGGGAGAAGAAGAAGCAAAGGCATCACTCATCAGCTCGCCATTTGAAAAGCTGCCCGAAACATGTATTGAAATCACTTGTCCAATCTTAGCCTTTTAGAACTTTTATTGGCCGTTTGAGAATCACAAAATCATCATCTGCCTCGTCATCAGCCCTCGATCCTTAGTCCTTCATCTTCTAAATCTTTTTTCCACACGTCGCGTACATCTTCTTGTAATGCATACATGTTATGATGATATAAGCCGAGAGCATGGCATTCTAACGGGTGAAAATACCACAG…	1596	6.2671	3.99013	0.851286	4.68718	2.77e-06	7.65e-05
comp60833_c0_seq2	TTTTGAAAAGATTCCCCTTCTCTTGAAAGAAAAGATCCTGAGACTGAAACTACTTCCTCAGATACTCTTTTATGCTCCTGCCTCTCCTTTCCAGTCGAGCTATTGAATTCCTCAGTAATCTAATCCATTCCCTCCTTCACTGCAGCTTCAGGTCGACAAAAGCAAAAGGAGGAAGGCAGTAACTCCAGGACTTCACTCGACAAAAGAAAAGTCTGAGATGGCTACGGCTTTCGGACTAGGCAAGGAGAAGAGAATGGAAGAGCTTGCTACTTTATGTAAGCTATCGCTATCGCTTTCACTAGCTCTTTTTAAAAAACAGAAAACGAAATGTAAGCTCTCGCTTTCTTATGCCTTTCCATTCGCCGTTGAAGAAAGAAAAGACAACTGTCCGAACCTTGA…	1589	52.7579	3.14224	0.324195	9.69242	3.25e-22	2.88e-19
comp60833_c0_seq3	TTTTGAAAAGATTCCCCTTCTCTTGAAAGAAAAGATCCTGAGACTGAAACTACTTCCTCAGATACTCTTTTATGCTCCTGCCTCTCCTTTCCAGTCGAGCTATTGAATTCCTCAGTAATCTAATCCATTCCCTCCTTCACTGCAGCTTCAGGTCGACAAAAGCAAAAGGAGGAAGGCAGTAACTCCAGGACTTCACTCGACAAAAGAAAAGTCTGAGATGGCTACGGCTTTCGGACTAGGCAAGGAGAAGAGAATGGAAGAGCTTGCTACTTTATGTAAGCTATCGCTATCGCTTTCACTAGCTCTTTTTAAAAAACAGAAAACGAAATGTAAGCTCTCTGCTCTATTTACTTGCAATGCTATGCCTATCAAAGTTGGCGAACGCTTCTGTAACCTTAG…	3531	554.914	3.05568	0.255336	11.9673	5.27e-33	3.96e-29
comp60833_c1_seq1	AAAATTACAGCCATCAAAAAAAAGGCCTAAGCCTATATAGCCTCGGCCCATCCAAATGATGTTCAGCGGTCTAAACCCAAGTAACTGTGGCCCATGATCCAAGGGACCCGCAACCAGTCAATCATGCTATCCTTACCTTCCAACCAATCGGAAAATCACGCTATCCTTCACTTTCAACCCGATTCCGCTTCTGCAGCAGTATATAATCTCGGTCCCTTGATGCCTACAGCTCCATTTTTTTTCCAGTGATGGCAAGAATCCGCGAAATACTGCTTTTTCTTTTTCTTCTTCTTGTGTTGTTTCTGAATGGCATCATAGCTACACGAGGGAAAGCGATGCTGCCCACTCTGCCGCAAAAGGGGGCCGCTTTCTTCCCCCCCCAAAAAAACGCCAGTTCCA…	4850	217.307	2.31795	0.216485	10.7072	9.42e-27	1.9e-23
comp60833_c1_seq11	CTTTCCCGTATGAGCATTCGGTACATGTATCAGTCCGTGGAAGAGTGAAAGGGTCACCACTACTGAGGATCTCCCCCCTAATCTTAGATAGGTCGTCTGAGGGTTCGCCGCGGTTCATTGCTGTGCTTACACACTAGGCTACCCTTTTCCGAAAGCTCCGCGGGACCACCTACCACTAGTCTTCGGCCGGAGGGGTTTATTGCACAAAAACGCCGGGACGCAGGCTCCCGAAGAGGGAAGCCCAACGAATGTCAGATGCAAAGCCCCGCACCTCATTAAGATCATATTGGCATACTCTCCCAAAAAAAAAAGAGCAAACCCCATTGAAGAATATTCTACATTATAGCCTGCAACTAATTCAGCTTCCGCTTCTGGGAGATCAAACGGAGCTCGATTAGT…	2395	184.197	2.97881	0.257299	11.5772	5.38e-31	1.77e-27
comp60833_c1_seq13	AGTAGAGGCAAGCGGAGTCAAAGAGTTTCCTTCTTGAACAACCACTTGTGTAGTCTTCTTCCTGCCTCCCAGTTAGGCTTTCTAAGTCTCATTTGGATGAGGCGGTGACGCTACTAAATGCAACTCTCATTTCAACATTCTTCTCTATTGGCCCTTCCTTCTCTATCTGCCTAGAGAACCTCTCTTTCCCTACAAGGCACTAGAAGGTCGACCCCACTTTCCACACTATGTTGACTTTACTCCTGAGCCCAGTCATTCCCCGCCACTCTTTCACACAGCATCGAGGGCTTTTTCATAAGAAGCAGCACTCTATTGTCCACTTCGATAGCTTTCAAGAGTCTCTTTCATACATCGTTCCGGGGTCTCCAACCCCCTCCAGATGGCCTCTTGGTCTTCCCC…	2340	73.6044	2.60068	0.262647	9.90181	4.09e-23	4.17e-20
comp60833_c1_seq2	TAGGGTAGGATTTGGACTGTATTGATAGAATCCTCCGGATATTGATAGAATCCTCAATTGGCATGAGATCAGACTGTGTCTTGGTGATCAACATATTCATGCATATGCAATTATATATATGACATCGAGAACAAACAGCATCCGTCAGGAAGCATGCTAATACGTACTCCTCAGTTGCTAATAAGAGGAAAAAATGCCTTAATTGATACTTAGTCCTATATAAGATTTGAATATCAAGATAAGGGACAATGATAGATGCAATAATAGACTCTTTTATATATTGCATTGTAATATTAGTAAAGTACTCAAAGATTAGAGTGAGTCAAGGTTAGCAGGAGCATTGATCAAGGAAACATGAGTTAGCTTTTCAAGTGTCTATAGAATGAGCACTGTGAACTA…	3938	215.582	2.36011	0.237943	9.9188	3.45e-23	3.56e-20
comp60833_c1_seq4	CTTTCCCGTATGAGCATTCGGTACATGTATCAGTCCGTGGAAGAGTGAAAGGGTCACCACTACTGAGGATCTCCCCCCTAATCTTAGATAGGTCGTCTGAGGGTTCGCCGCGGTTCATTGCTGTGCTTACACACTAGGCTACCCTTTTCCGAAAGCTCCGCGGGACCACCTACCACTAGTCTTCGGCCGGAGGGGTTTATTGCACAAAAACGCCGGGACGCAGGCTCCCGAAGAGGGAAGCCCAACGAATGTCAGATGCAAAGCCCCGCACCTCATTAAGATCATATTGGCATACTCTCCCAAAAAAAAAAGAGCAAACCCCATTGAAGAATATTCTACATTATAGCCTGCAACTAATTCAGCTTCCGCTTCTGGGAGATCAAACGGAGCTCGATTAGT…	1188	14.935	2.0786	0.381294	5.45143	5e-08	2.53e-06
comp60833_c2_seq1	GAGATATAAAGCGAGTGCACCGGAGAAAAGAAGGGGAACTGGGTATGATATGGTTTCTAAGCATAAACTATACCTGCTGCTCTAGCATTAGAAAATGTTTTCTTGGGAGTTAAGCGATGAGTTGGCTAAGCCTATCTATTAATGCGCTCCGCTTCAGGATGTTTCAGAACAAAAGGTCAGGACTTTCCTCCTAACATTCAAAACATTCCGGCACCGTCTCCTGCTCCAAAAGAAAGCCGGTCACCGTTTGGTCTAAGAGAACTAGATTACTATTGAAGAAGAAGAGTAAGTCTAAGACGAACATTTACTCCATATTTGACTCAATATTGATAAGTAAATGTTAAGTGTGATATAGAATAGTAATTTGCTTAATGGCTCATATATCGCCCAAGACGTTAA…	1946	24.7108	3.70291	0.442306	8.37184	5.67e-17	2.39e-14
comp60833_c2_seq2	GCTAGAAGAAGCTGCTCTTGTTTCATACGCAAATGTACCTGGTGGTTTCGTATGTAGAGAAAGGCTGCTTTTAGCTCTTTTCATGACTCTGCTGCTATTGACTCATCCGCTGGGATTGGAATGCTTGACTCGCTTTCAAAAGTGTGACATTCAATGAAGCCAGAGAATGTTCGCCTTTTGATTTACTTTCCGAACGAAGTGGTTGGCCGACGAATGTGTGGAGCCTGATAGCTCACTCAAGTGTGGGTGGACTCGATTTATTCCGGTTTGAAGCAATCCCTCTTTCTCATGCTTCACCATATGGATTACCTCTCTTTCGGTTTCCGGTAGCAAGTAATCAGGTATGTGTAAAGCAAATCCGTCCTGGTAGGCGCAGGAGATCTATTTAATACTGATTTC…	1352	30.7592	2.99592	0.354095	8.46078	2.66e-17	1.2e-14
comp60833_c2_seq3	GAGATATAAAGCGAGTGCACCGGAGAAAAGAAGGGGAACTGGGTATGATATGGTTTCTAAGCATAAACTATACCTGCTGCTCTAGCATTAGAAAATGTTTTCTTGGGAGTTAAGCGATGAGTTGGCTAAGCCTATCTATTAATGCGCTCCGCTTCAGGATGTTTCAGAACAAAAGGTCAGGACTTTCCTCCTAACATTCAAAACATTCCGGCACCGTCTCCTGCTCCAAAAGAAAGCCGGTCACCGTTTGGTCTAAGAGAACTAGATTACTATTGAAGAAGAAGAGTAAGTCTAAGACGAACATTTACTCCATATTTGACTCAATATTGATAAGTAAATGTTAAGTGTGATATAGAATAGTAATTTGCTTAATGGCTCATATATCGCCCAAGACGTTAA…	5616	123.21	2.01116	0.244893	8.21239	2.17e-16	8.21e-14
comp60842_c0_seq2	ACAACGACCTTTTTCCACAAAAGCAGGGTCAGAACTCTTCGAACTCGACCCAGAGAACTCTGCAATTTTGTAAGGAGAAAATTTTCCTTGCTGAGTGAAGCGACGCAAAGGTGCCCCAACTTGCAACTTCTCAAATGGTGGTGGACCGCCAGAATCACCATTCTGTGATGACTTTAAGGATGTGCGGGAGAATCCTGAATACTTTTGGTTCATCTGCCATTCTTCATAGAGTGACTGAACTACACCTCCTAATACAGTTATAACTTTTAGATTCAAGCACACGATACCATTATGTATGACACCCTTATTTTCAAATCGGACCTTGGTACCAGGAACAATATCATCTGGAATGGAAGGTATATGAGAGTACTCTATAGCAGTTATCTCAGAGTGCCCATC…	802	6.56838	-2.75287	0.614012	-4.48342	7.35e-06	0.000172602	0.41	0.00701628
comp60900_c0_seq8	TTTTTTTAAAAAAAAGTTGGCATTTTATTTAAATAACATGCTAATATTGATTGCAAATGCGAACTAATTTAACACCAAAAGTTAACCACATGCAGTTGTTGTCACTGCCAAAGCATCATCACCTCATCTGTATTCTCATTTGACACTGTCCAGGGCTTTAAGTAAATTACTCAATATTACATACATATTGATAAATACATCTAGTATCAAATTGATAAACTATTGTTACAGATCCTGTCCAAAAACGAGAGTCCTAGACTCCTAAAACGCACATAGGCAAGCAAACATAAATGACTAAATGCTATAAAAATAGAAGAAACTTAACATTCTTCTTAATCATTTGAAGAACAGCGAACACAATGACACTGAAAACCAAACCCTTGGGACAAGAGAGTTTGC…	1097	2.11443	-4.43898	1.10667	-4.01111	6.04e-05	0.000983339	0.452	0.00266757
comp60906_c1_seq23	TTTTTATTTAATAAATGAAATTTTTGTGTGTGAAATAGATGAATATTTAATTTATTATTAATTCCATACCTGTGTTTGTACAGTAGGTTCCAACTTCCAACCATATGTTGTTTATTTTTTCCAAAAACCCACCAACACTTGAGCACCTTCAAGATCTAGAGAGAGATGGGAGCAGAGGAGGAGGAGGAGCTGGAGGTTAGAGCCCTAGAATCTACACCAACATGGGCATTGGCTACAGTTTGTTTAGTCTTGATCACAGTTTCCATACTTCTTGAGCATTCTCTCCATCTTTTAGCTAAGTACTTCAACAAGAAGAGGAGGAAATCTCTTCTTACAGCTCTGGACAATATCAAATCTGAGTTGATGCTTATGGGCTTTATCTCTTTGTTCCTCACTGTG…	1966	7.37719	2.972	0.618222	4.80733	1.53e-06	4.62e-05	-0.377	0.0138541
comp60925_c0_seq8	GAGAGAGAGAGAGAGAGAGAGGAGTTTGGAACATTCTGGTGCGCCATGACACCTGTAGCTGCTACTAGCTTCATTTCTCTTCTAATCCCACCAATTTTTTCAATTCCCAACCTTTCCCTCTCCTCCTCCACCACCACGCCTGTAAACCCCAGTTGTCTCTCTCTTAAACCCCGTTTCGCACCACTAATAATAGTCAAATCCCACCAAACCCATGTCCCCAATCCCCAAACGAAGCCCCAAGACAACGGAATTCCCAGGGATCTCGTCAAAACTATCGTCAAATTCAAGTCCAGGCACAACTATATTCGGGTCCTAGAAGTCTCCAGGAAAGCGGACCACCCATTCGCCGGGTCAAGACTCCTCTTACTTGACGGCCCTGGCAATATCCACAGCATCTCT…	3383	5.87244	2.78431	0.642026	4.33676	1.45e-05	0.000301717
comp60939_c0_seq1	GCTATCCTTAAAAAAGGTTGTTACTTTTTTTCTGGAACAAACAATAAATAATGTATAGAACACAGTTGGACATTTTTTTAGTAGTAAATTTTAAATCTTCAAGTCTAGTATAATACTCTAATTGAAGTTAATTGGTCTTATTTTCTAAAAACCTACTACCACACCAATGATTAAGCAAAAAAGACATTCATAAAACAAAAATCACACATTCAATCCCAACAATATTTTTCAAAGAAATGCTTTCTCATAGATCCCCCCACATAGGAGATTCCTTATGCCTTCAAATAATAAAAAGGCAAGAGGAGAAACTAAACTCTTAATGGTACTACTAATTTTCCTCAACTAGAGTCACTTGAACAAGTACCTACTTTGATGACTCATTATGAAACTACCATTTAC…	1721	292.908	2.21237	0.261997	8.44424	3.06e-17	1.36e-14	-0.485	0.00111791
comp60939_c0_seq2	TATTCTCATTAATATTACTATCACCATTTTTCCTACTATTCTTATTAGATTTCTCTCTCTTCACTTTCTGGCAAATTGCTTGAATTTTGGCATCCACAGCATTCTTCAAAGCATTCAGTCTTGAACCATCTCCAAATCCTAACTTGCTCGGATCGCGAAGATTTGGAAAGTTCAAGCGAGCATATTCGCCGCGAAGCTTATAGGCAGCGCGATCATAAGCATAGGCTGCAGCTTCAGCTGTCTCATAAGTTCCCAGCCAAACTCTCATTCTGTTCTGTGGGAGTCTAATCTCAGCTACCCATTTCCCCCAATGCCTCTGTCTCACTCCTCTGTACAGTTTTTTCTTTGATGGAACCGTATAGCTGTTTTTGTATATGTAGTTCTGAAGTGGGTGGTTGG…	1013	64.6456	2.37907	0.322644	7.37366	1.66e-13	3.48e-11	-0.471	0.00164347
comp60940_c0_seq2	AATGTGACGATTAGATAAATCCTGGAAAATAAATCAAGGGACGATATTAAAATATGAAAAATACCCATAAACCCCCTAGGGTAATTAAATAGTAGTACGTACTGGCGTAATTATTAATATTGTTCAATCTCAAGAAATAATGCATAAAACTCATCCGAGAGAGAAAGAGATGTGCATTCAGCGAGAAATTAAGAAAATAAGCCATACATGCACACTTGTATATCTATCTAATTTGATCATCCATCTATCATGTACAGAATTTTATATATATATATGATGATGATGATCACTTATTTATTTTTAGTAGGATAAGAAGCCATTTTGTAGATCCCACAAATGCCTTCAGGCTTGCCAGTATTTCTCTTCATCCTGATGTAACCTTTCTCTCCCCATTTGGAG…	1407	4.07499	-5.38214	1.05379	-5.10743	3.27e-07	1.25e-05	0.379	0.0132167
comp61007_c0_seq2	TTTATATTCAAAAGCTATTATAAGAATATTCGATTTCTCGAATCGTCAGTCAGAGAATGAGAGATACAGGTAGTAACGGAGATAAAGAGAGGGACAAATGCAACAGCTCACGCGTAACATTAACGTTTGAGTACAAACCAAAAACCAAAAACCAAAAACCTTACTTCATCCCATTAGTGGATCTTTCAACGGTTAATAACTAACTAAATTAAGTAATAGACCTAATTAAAATCCAAAAGCCACATACAAACCCAAAGCCAGAATAACTACCAAAATACCAAATAAACAAAACCACACATAAATAGTAATGTATCCTGATTACAAGCAGTTGTTTTTGAAAAGTTCACTGGTTAGTGCTATAAAAATGAGTTCATTTGTATAGTTAGAGAGCTGCAATTA…	1943	142.238	-2.13195	0.259748	-8.20777	2.25e-16	8.49e-14	0.445	0.00316753
comp61070_c0_seq10	GAAAGCCCATAAATGATGCTCCAACTCAATCATCGGGAGGGGCCCTTTCCCTTTCCCTTTCTGTTCGATTGGTTGGATTAGCCAACGGTTTACAATCAGACTCCAGATACATCGCTCTCTTGCACACTCTTTTCTTTCATCAAAATTTTTGATGTGAGATCGATCGATTGATCTTTGTGGAATCCAGTGAGTTTAACACTTCACTATATTTTTTTTCTCAAATGGAGATACTACTACTTCAATCTGCTTCATCCTTCGTCTGCATCCCTCAAAACTCTCCATTTCTAAATCTCCCCAAACAATTTCATACCACGAATTTAATTCACAGTATTCCTAGAACCTCTTCCAGGATGAAGAAGAATTTTAATTTACTTGTCAATGCCAGTGACGCCAGCGGCG…	3155	2.31998	-4.56716	1.08137	-4.22351	2.41e-05	0.0004613	0.558	0.000125126
comp61081_c0_seq34	TTTCCCGTAGCTTTGGTGTTGCTCACCAAACACGAAACGAAAAGGAATTGATATGAAAAATCAAACTGAAACCTCAACTCACTCCCTCAGTTTTCCCTCTATCTACTTCAGAAGGCCGACGATCAATTTGGAGTATGGAGTTTCTGAGAAATTAAAGAGTCGAATCAATTGAGAACGCTCAGGCAGTGGCGATTGATGATTCTAGGATGGATGACATCTTAAAGGAATACTTCATTCCTGATTACATACTTCTACCTAAATCAGACATAACAAAAGTTTCCCATGTTCCTTCCTGTCCTGTGATAGTATTCATTAACTCGAAAAGTGGTGGCCAGCTGGGAGGAGAACTCCAAATGACATATCGTCTTCTTCTAAATAAAAATCAGGTAGTTGATTTGG…	2299	8.03954	2.94296	0.61079	4.81829	1.45e-06	4.41e-05
comp61119_c0_seq9	GTAGTTTTGACAGAATTCTTGTTTCCAAACACATGAATATTCATTACGTATTAAAATTCATGCCAATAGTTAGGATCTGAAAAATCTATATAAATTGAACTATGTGCAAATGTTGCAATTTTTGGAGTCATAAGAAAGTGAGCATCAACAAGTAAGCTGCTCATATAAATTCTAGCTTTCAAACAGGTACATCCCATAAAATTCTTAGACTATAAGTATGGAATCAAGATTTTCTTTAATGAAGCAAGTTCTAGAAAATTGGTCGAAACTATTGGTCTATACTTTGCCTTTTGGTGGAGATGTCTTTTCCTTTTTTTACTCCAGTATTTCCTCCTTTTTTCGTTTACAAACTTAGATTGTTCTTCGCGATGCTAATTTCTGAATATTTATCAATGAATT…	2094	11.7023	-6.90197	0.998873	-6.90976	4.85e-12	7.17e-10	0.453	0.00257631
comp61212_c0_seq6	TTCGGCCCTTCTCTCCGCCCTCGCAGTCCAGCTCAAATCGCATAGCAGGTTTTAAGAGGTGAACTTTTGTTTAAATGAGTGATTTGTCAAGGAAAGTTTCAGGGAGGATGTTAGCAATACACTTCGAATACTTGTAGCCACAGATTGTCATCTAGGCTATATGGAAAAGGATGAAATACGACGACATGATTCCTTTCAGGCATTTGAAGAGATATGTTCAATTGCAGAGCAAAAGAAGGTGGATTTTGTACTTCTAGGTGGCGATCTTTTTCATGAGAACAAGCCATCAAGGTCAACATTAGTGAAGGCAATAGAGATTCTCCGTCGATACTGTCTCAATGATCAACCAGTACAATTCCAAGTTGTCAGCGATCAGACCGTCAACTTTGCAAACATATT…	2877	23.3187	2.50152	0.323578	7.7308	1.07e-14	2.97e-12
comp61215_c0_seq1	GGCCGGGCTATGACGATTGGATCACGAAAGGTATGCAACCACGCCGTTGTATGGAAACCCTAGCATGAAGGGGATGGGGAACCAAACAATTGAAGGCGAAGAAGAAAGCTGAATAATGGAGAAAAGAAAAACAGAAAAAGAATCAATGGCTGAAAAGAACACGAAGAAGACTGAGGGTTGTAGAGGAAACCAGGTCTTCGCTTCTTGCACTTTCGAAAGTCTCGGTCTTCGCCATTCCTTATGCAAACAGCTCAAAGACAAGTTGGGTTTCGAAGTTCCAACCCACATCCAGGCTCAGGCTATTCCTGTTATTCTCTCTGGGAAACACGTGCTTGTTAATGCAGCTACCGGGACTGGCAAAACCATAGTATATCTAGCTCCAGTTGTTCATCACTTGCT…	1932	4.10921	-4.16304	1.01564	-4.09893	4.15e-05	0.000722821	0.495	0.000858981
comp61256_c0_seq11	CCCATCACCAAATTTTGAAATATTGCAATCTAAAAATTAAAGTAAGTCATCAAAACAACATTTATGGTAGCTGATCCTCATAATAGCATGTGTACAGTTGCATATATAGGGCTAGTGCCAACCTTCTAAAGTTTACAGATCGCTCCATTGCTGCTTCATAATCTCCAATAGATCCGCAATTGAATTTTATCCAAAACTATATTACTCATATCCATTACTTGCTGCAAACATCCCATTTGCGGACTCCAACAAGCTGAGCATGAAGTGCCTTCTGGACATCCTTCCGGTTCAGATAATTTACAGTTTCGTCTTCCAAGCATACATCAATTCTCTCCGTGAGTTGCTGGGGGCTAATAAGCTTGGATTGTGAGAACACTGATGAAATACAGACATCAAGGG…	834	6.04493	3.60845	0.820782	4.39636	1.1e-05	0.000240068
comp61272_c0_seq7	CGCGCACGCGATAAACAGCACTTCTTGGGGTGACTTTAAAATGAAACTTTAATTTTTGTAAAAAACTGCCAAGGATTTTGCCCAAGTTCTTTCAGGCTAATTATGTCAGGATCTGGATAAAAGACTAAAGGTTGTACAGTTGTACCCAGTGCTCCTGCAAATAGCAGGATCTGGGGAAGGCCGTTAGGATAGAAGACTAAAACATTTATATTTACAACTGTGTACAAACTATAAATACAATTCGATGTATTAACATATCAAGTGAAATACATGAAAGAAGAACTCCCCACACATTATATCTTAATCTCCAATGTACAAATATTTATATTGTTAAATAGGACAAAGAACTGGAGGAAGCAAATATAGGAATTTACAATTACTTTTTTAATTGTGGAGTCC…	1682	7.85068	2.35018	0.49479	4.74985	2.04e-06	5.89e-05	-0.312	0.0444489
comp61285_c1_seq2	TGTTAGTAGATTTCTTCTGCCTTCTCCGTGGATTTTTCTCCGATTTGGGTTTTTACGTAAAACCTTGTGTTATTGTCTTTATTTTTCTGCGTTGATTTATTGTATTCGTCATAATTTGTCATAACACATGTATATATATTCCGGGTGAAACTTGCTTTCTGATCTTATAAACAAGGCCCTAAACTACACAAGAAGAGAGAAAAATTAACCAACCAATTAGGGAAGATATTGAGCAGTCCTCTGCAGAACAGGTCCAACTTTCTACTTTGAACCGAAACACAAGTAACCGAACAAACTGGAGAAGAATTCACATCTTCATCTTTATGCAAAGAACCTAATACAGTAATACACAGAATAAGATTTACAAAATAACAGTGGAAGAGCAGTACAGGAATGAAA…	3044	10.4969	-2.71788	0.499482	-5.4414	5.29e-08	2.65e-06	0.361	0.0189229
comp61338_c0_seq2	TGCACACTCTCTGATATCGTGTTTTTTCATCTGAAAATTTTCTCTCTCCTCTACTTTCTCTCTCGACAGTGTACTCTTAGATTTGCTCTTCACTTCTTCTTCACTTTCAGATGAACTGCCTTCAGAATCTCTCAAGGGCGTTAAGAAGGCTACTGATCTGCATCGAAGTTATTCTGTGAAGGCAACAACTGGCTCTGCACCGAGTACCAATATGGAAGGTGCTGAAGCAGAGGAGGAAAAGTCTGAGATTTACAGTAGTAACATGACTGAAGCTATGGGTGCCGTATTGACATATAGACATGAACTAGGAATGAACTACAACTTCATTCGTCCAGACTTAATTGTTGGGTCATGCCTGCAGACTCCTGAAGATGTTGACAAGCTTCGCATCATTGGAGT…	1504	5.34354	-3.17617	0.741001	-4.28633	1.82e-05	0.00036429	0.411	0.00679318
comp61341_c0_seq4	CGTCGCTCAATGTATAACTTACATGCTCTGATAACATAAATATCTCTTTGACATTATTAACTTCCTAAGATAAAGAAGACAAAAATAAAACTTAATTTATATATTAATAGGAAAAGGAACTACTTTTATTATCTCCATGCTCTATACAAGCACTAGGATATATGAAAATTGTTTCATCCTTGTTTATAAATTAAAAGCACATGTTGTATTTCATATTCTTTAACCAAAGAAAGAGTATTCTTTTATTATATGTAAAGAAGCAAATAACCGCGCGAGATTTTCATGGAATCGTTGTCTCATGATGTGCTTCATCCATGCTTCAAATACTTTCCCCATTTGTAGCTTGATCTTGGAAGTGGTGGAATACTTTGTTCATGGCTGAAAAAGTTATCAGGATCA…	1992	56.1645	-2.24953	0.211477	-10.6372	2e-26	3.67e-23	0.324	0.0364448
comp61354_c0_seq4	GAGCCAACAAGTTCAACGAGAGGATCACTCAAAACGGTCACCTGTCTTATCTAGAGAGAGAAAAAACAAACTACTCCATTTCAGTATTTTCTGTGTGTTTTAGTGTGTGTGAGAGAGAAAGTTGAGAAATGGAGGGGAAAGAAGAGGATGTGAGACTCGGAGCCAACAAGTTCAACGAGAGGCAGCCCATCGGCACGGCGGCTCAGACCCAGGACAAGGACTACAAGGAGCCACCACCGACGCCGCTGTTTGAGTCAGCTGAGTTGAGCTCCTGGTCGTTTTACCGAGCTGGAATCGCCGAGTTCATCGCCACTTTCCTTTTCCTCTACATCACCGTTTTGACGGTTATGGGAGTCTCGAAGTCGCCGTCTAAGTGCGCTTCGGTCGGAATTCAAGGCA…	1409	36.9304	8.76823	1.00456	8.72846	2.58e-18	1.39e-15
comp61363_c0_seq2	CACACTGGGACTGAGACACGGCCCGGACTCCCACGGGGGGCAGCAGTGGGGAATCTTGGACAATGGGCGAAAGCCCGATCCAGCAATATCGCGTGAGTGAAGAAGGGCAATGCCGCTTGTAAAGCTCTTTCGTCGAGTGCGCGATCATGACAGGACTCGAGGAAGAAGCCCCGGCTAACTCCGTGCCAGCAGCCGCGGTAAGACGGGGGGGGCAAGTGTTCTTCGGAATGACTAGGCGTAAAGGGCACGTAGGCGGTGAATCGGGTTGAAAGTGAAAGTCGCCAAAAACTGGCGGAATGCTCTCGAAACCAATTCACTTGAGTGAGACAGAGGAGAGTGGAATTTCGTGTGTAGGGGTGAAATCCGGAGATCTACGAAGGAACGCCAAAAGCGAAGGCA…	569	616.226	2.02224	0.18216	11.1014	1.23e-28	3.29e-25
comp61363_c1_seq10	CTAATCCACAATCAGTGTCTACTTCAAGATTTTACATTGCCATAATAGATGATAATGGAAGAGGGTCTTTCCCGGCTTTCTAAGAAAGGTAATCTTAAGATTTTGCCTGAAATAAGCATTAGCATAATTACCCATCTCCTGCACTACTTCCAAGTAGAACCACCTAGTACAATAACCTCCTCAGCACCATTAACCCTATTAGGAGGGTTCTCTTTCCCAGCCTCCTTTTGGGTGCCCAAGTCACCGTACAGATCTTTAAGCTTGGCCAGATTGCTAGATGCAGATGTTCTGACCTGGCCTTCATCCTTATGCGGACTTGGGAGGTGATCATTAGGAGTACTCCGAGCATGAATGCTCTCATTTCTGCTCCTGCTCCTACTCCTGCTCCTGCTTCTACGA…	2825	374.048	2.57819	0.197084	13.0817	4.19e-39	1.73e-34
comp61397_c0_seq1	GTGCAGAGAAATCACAAGTACTTATTTTCAAGTTAAAGCTTGAGGCAAAAAGAAGAAGAAGATATGTCTTTATTTGGGCTTCAAAATTCACAGCAAACCAATCTGAGCTATTATTTTTCAATTCTATACATAATTTTCGTCCAATACAGGGGATGTTGAGGATGTCCCTCGTCATTTTGAGGGTATGTTAATATATACAAGCTATAGAAAGTTGTATACAAAAATGAAAATTCTATAAACAATGAATTTGGGAGTGAGGTTTTATCATATATGATCAACTAATGGTTTACAAAAATCATATCATCTTCTCAAACTTATCAATCATCTTTATCCTTTGCATGGACCGAATAAGCAGAGTCAAGAAAACACCTGCACCAATAAACGATCCGTTTGCTATAA…	2577	38.1915	-2.02824	0.261354	-7.76048	8.46e-15	2.41e-12	0.552	0.000150251
comp61404_c0_seq4	GGGATAAATAGGAGTAGAGAGATATCACCATCAGGTAGACAGCGATTGCCGCCCTCGTCAGACACTTTTCACCTCCTACAGTCCGAGAAGGTGAAAGAGTCGTTTTCCTGGATCTTTTTGAGTATACTGGTAAGAAGAGCTATGCTTCAGATCAAATTGAGAAGCACAGGTGGTCCGTCCGCAAAAGTTGGTGGAGGGGCAAAGTCATCTCCAGGTGAGACAGTCACAGTGGCATGCCCCGACCACCTTGTAATCGCTGACCTTCCTGTGGCTAAAAGCCTCGGCTCAGTAACTGTTTCTTCTGTTGTTAAAACTGTGGGTCGTAAATCACGTCGCCAACTTGGAGAGCGGGTTCATTTTTGTGTGCGTTGTGATTTCCCCATTGCTATCTATGGACGT…	1718	9.1087	2.37271	0.467718	5.07294	3.92e-07	1.46e-05
comp61408_c0_seq1	CATATATATTAATTATTTAACGATTGATACATATTGATTGAACGCTAACCATGTAAGGAAATGGAAATGGAAATGAAATCCATAAATGAACAAGTTCCGATCTTTGAAGTAAACTGAAACTTGGTATACAATAATATTTTGAAGGCTGACCTTCTAATGCAGTGAGATAAAATCCCAGCATTGTGGGCACCCTATCAGTTTAGATTAAATCCAAATACAATGTGTATGACTCAAGAGAATTAGTTATTCACTTATATATTAAGGTCATTATGATATCTAAATCTGCATATGTTCTTGAAATATCTTCATGGCAGAATCAGGCAATCCCAGAAGCACATTAATGCTTTTTCTTTCCTTTCCATGAGATAAAAACAATATCACTTCCTTCTCCGGCAGAGA…	1764	4.93583	-3.86067	0.924203	-4.1773	2.95e-05	0.000544527
comp61438_c0_seq20	CTCAAACAACAACTACCCCTCAGGCGGCTTCTGTCTTTCTATTTCTCTCATCTCTTCTGGAGTTTGTTCTTCTGTATTTATCCTCTTAATTATAAGTTTATAGCTACAAGGACAAATCTGTTGATGTCTATCGGGAGAGTCTATCTATCGGAGACTGGTGTTGGTTTTGTTAGACGATTCTATATCTATCAGAGAGACGGTGTGTTCCTTTTGTGACGAATTTATTGATCTAATCCTATGTCTATTTATTGGAGACTCCGATGGACATGGGTTGGATCAATAATTTTGTGTAACATAAACTTATCTATCTAGATCTATAATTTTTGTACACCACCACCACCACCATCCACTTACTTTTCTGTTCCGTTTTAGGTTTGTTGATTTTCTCTCTACATATAA…	1050	4.73373	-3.34969	0.81975	-4.08624	4.38e-05	0.000757408
comp61472_c0_seq1	GACAGATCAAATTCTAACGCCTGCACTACTTCTCTGACTAATCCCCTCCCAGCTGTACACCCCATAAACTCAAACACCCTTTTGACAAACAATCTTTCTCATCCTTCATTTTCTGTGCGATTCATTTGTAGAAATTAAGTTTGAAAAAATGGCAATGTTTACAGGAACAATACAAAAGTGTAAGGCATGTGAGAAAACAGTTTATTTGATGGATGAACTCACTGCTGATAACAAAGTCTATCACAAGGCTTGTTTTCGATGTCACCACTGCAAGGGTACCCTCAAGCTGAGTAATTATTCGTCTTTTGAGGGGGTACTGTACTGCAAACCTCACTTTGATCAATTGTTTAAGATGACCGGCAGCTTGGATAAGAGCTTTGAAGGCACTCCAAAAACAAT…	760	5.83199	-3.02842	0.750505	-4.03518	5.46e-05	0.000905425
comp61490_c0_seq3	ATCATCACTCCTAAGCCGTGAATCGAATTCTCTGAGGTGCCTCGTGCCTGGCCTGGGCAACCGTAAATATCAGCCGTTACTTGATCGTCCGGTCCCACAATTCGGAAAGTATGATCATTTACCACCAACATACACACTACAATACAAAGTCTACAAACTACAAATATACCTACTCCGCCACTATGTAGTATGTACTATGTAAGAAAGGAAGCCAGTTTCCTCCCTCTCGTTTGAAGATTCTACGGTCCGAGCACCTTGAATATCGATCGAGTTCATTATATTATACTATAAGCAGCCAGCCTCTCTGCCACAGTTTATTTTGCATCAATGGCAACAACTGTGGCTGCGTCAAACTGTGTGTTGAGAAGCTCGCAACTCAACTCAAAAACTTATGGATCA…	1463	2.86906	-4.24852	1.05024	-4.04529	5.23e-05	0.000873539	0.447	0.00299922
comp61583_c0_seq3	GAAAAAGCGAAGCCGTCTGCAAGTTTCGTGAACTGAATGCGACCAAAAAGCCGACGCCTTGGCCCCTTTCTTTCTTTCTCTCTCTCTAAAATTCTCTCTCCAGCCTACAAATATGGGGATGCTTATCAATTTTTCTTCCAATTTCCTCTTCTTCTTCTACCATACTTCTGACTTTTATCACCATAAATTTGTTTTGATTTGAATTAATCACACCCAGGATTGACCCTCCTCTTTGATAATTACAAGAACAGGAATCTTGTTTGGTTGGAGATTTATTGCTGTTTCTCAGATAGTGCTCATTGTCAATAGTTTGATCCATTGATTTTTAGCTAGAATTTGGAATATTGAATTGGAGGATCTCTTGTATCAATGGGTGAAGCTCCTGCCTTCTTGATTGAT…	2594	12.0854	2.32494	0.460753	5.04596	4.51e-07	1.64e-05
comp61584_c0_seq3	CACAAAAATAATTCAATAAGCTGAATTGTTGAATTTATTCATAGCTATATGCATGTCTACAAAAAATCTCCAACTTATGATTTGTTTCAACATTATCAGTTGAACTTTTAATGATACGCGCGCACCAAGTTTACATATACCTAAATATGGGACAAAACAAGAGAATTCTGCTTCAAGGATGCCTACAATTCATAGTTTAGAACTTTCAGATAAATTCACCAGATAATTTAGAACTCAAGTTCATTATCTAAGCAAACTTGGTACTCCAAATCAAATGCGGGTGCTTCACCATTTGAGGTTTCGTCTGGAGTAAACTCGGAATTGCTTTTTTGTCATGCACCAAGAACCTGGGAAGGTGCTCAAGTTGCTGACAATCTTTGCCCCATACCATGCAGAATC…	1898	11.1387	-2.08651	0.412912	-5.05315	4.35e-07	1.59e-05	0.333	0.0313565
comp61589_c0_seq18	AGATGAAACTGTCGAAAAGTCTATAATTGATATACCCGTAGCAACTATAAAAATGAGTCATTTGCTGCAAAAAGAGGAAGGTGACCATTTAGTTAGTCAAACACATTTACTAGAAAGACAACCATACCATCAATTTATTTTGATCAGCAACTTTACTCTTGCTTATCTCAATGAGCTGTTGAAACTGAATGTCAGCAGTTAATTTTGATGAGGAATACAACTTACAATTAGTTTGGTGCCAAACCCCACAAATAAAAAAGAAAATAGTTCTTCAATTACCTGTAAACTGCAACTACGATCACTTTGCAACTATACAAACTGGACAAGTCATTTGTGATAAGCCTATGACCTCAATAGAATTCTACCACCTTTAGACATCAAACTGCTTGCACGGGAGGA…	2508	2.30301	-4.5609	1.06752	-4.27243	1.93e-05	0.00038385	0.451	0.00271519
comp616016_c0_seq1	GTTTAAAGACCGTGTAAGGGCCCGAGGGAGGAAGAGCGAAGCGAGGATAGAGATTGCCCTGTAGACCATCAATGGGCGACAACCCGCTTTTTGAAGCCTGGGATTAGTTCAACAGAAAGGGAGCTCGGGACAAGAGAAGGAAAGTTATGGGAAGCGAGAGCTTGCTTGACCGGTAGTAAGGGAGAGTCATATTAGTAGTCAGCGTAGTAGCTAGTTTTAGTTAGTTAGTAGCATTGGAGGTAGAGTTCGCAAGGCTCTTGTATCAATT	268	2.68781	4.97932	1.09425	4.55044	5.35e-06	0.000132297
comp61605_c0_seq22	CTTGAAACTATTAGTCCTGAAATTATAAAATAATTTAAAATATGAAATTATTTAATAATCCCAGAATTATAATCCTTACAAACAAAGATGACCTAAGTAATCTTACAATTACTGTGCCTCAAAACATAGAGAAAACAGCTCGAAAAACTTGCATACGAGCAGCCAAAGTAAATTTGGACCTTACGATCATCAATCCTTCCAATATAATTAAATAATGTACAATAAAATTAGTTTCCAAGAAACATTATTTGTGCATCTAGGACAGCGGCAAGTGTAGTCTGCTAAATAATGTTTGAACATTCAAAACGATTGATTTCCACTGGTCATTAGGGGAACCGAGTCATAGACTTTCTGCAAATCATTTCTAGCAACACAGCACATATTGCAATTCCGAAACTT…	2254	12.3934	-2.20023	0.443609	-4.95984	7.06e-07	2.39e-05	0.323	0.0368291
comp61695_c0_seq3	GTTTAAACCGCACTAACTCGGACCACAGTTTCCCTACCTTATCTTGAACACCAGCTGCATCAGTCATAAATTGAAACCCAGCACCACCAAAGTTGGTGGAAAAGGATTAATGATTCAGTTTCTGGACTTGCCCGTTTGTTGTTTTAACAGCATTTGCCGGCGTTTACTGAGATCTCTCTGTTTTTTGTAATAAATACGTAGTAACCACCTTGTAACACCAATTACCCTTAAATAGAAGACAACACTATTGATTGGTGGGTGGAAAACAATGGATCTTAATCAGAACAGTAGCTTTCAAGATGAAGAAGAGGAAGAAGATGCCCAGCCAGTTAGCCCTACTGGGCAGTACTTCAACAGCTCGGTGCTCTCGGTTTCTGTTCTTTCCGTCTTGGAATCCGA…	2205	3.90408	-5.31729	1.0191	-5.21762	1.81e-07	7.62e-06	0.386	0.0114897
comp61719_c0_seq13	CTTGACAGGGCGGTGCTCTGACCGATTGAACTACAATCCCAGGTGTAAAGCCTAAAAATTCTTATTTTTTTCTCCGTATCGGGTATTTCTGAAGGACAAGGGGGTTATACCATCTCGTGGTATATTGGCGAATTGTTGGGCCGAGCTGGATTTGAACCAGCGTAGACATATTGCCAACGAATTTACAGTCCGTCCCCATTAACCGCTCGGGCATCGACCCAGGAAGAATCCATTTGAGGTTTATTGGTAATCCATGATCAACTTCCTTTCGTAGTACCCTACCCCCAGGGGAAGTCGAATCCCCGTTGCCTCCTTGAAAGAGAGATGTCCTGAACCACTAGACGATGGGGGCATACTTACCCAACAGCCATCATACTATGTTCATAGTATGAACAGTTT…	551	5.85192	4.90504	0.997146	4.91908	8.7e-07	2.84e-05
comp617562_c0_seq1	TAGAAGGTATGGGGAGGCATGCGGATACACTAATATCGATATCCTGTTCAGTTTGTGGACAGCTATGCCGAAATGAGGCATGAAGGAAGACTGCGCGATAGCAAAAAGACAGCAAATAAAGCTACTACCGCGCCAGAAAAGCGGGGAAGAACTTAAGGCATTGAAATAAAAAGACGTGAACCGAGAGCGGTGGACGGAAAATGAAAAGTATGGCAGTAAGCAAAGCAAAGAAAGCTATAGCGCGACCCTCAACAAGCGCTAGCGCATAGCACAACCTAGAGTGGGGGGTGGTATCATATTATCTTATAATAGGAGCACGCCTGCTTTTAGCTCCTAGTTTCACTCTTTCTTTTTCCGCTTTTCATGAAGACGTGTTGGCAAGGAAGGTCCCAAGTGACC…	480	2.79987	5.03782	1.09863	4.58556	4.53e-06	0.000115961
comp61774_c0_seq1	GTTTAATCGGGGTCAAGCATAAAATCGATTTTCGATTCAACCAGTTGAACCGATTGATCCGGACCGAGTTTAAAAACAATTCATGAAAGAAATTAGAGTCAAATTACATAAACATATTTCTACTAATTAAACCAAACCAAACCAAAAATGTAGAAAATAATTACAACCGGTAAAGAAAAACAAAATTACCAACTAGTTTTTCTTTTTTTTTAGCAAACCAACTAGTTAAAATAAGTAGAAAGTGAATATGATCAAAATTAACGTTGCTCAAGGATTAATCATTTCTAAGAACCTCTGCTCAGACTCTTGCCTTTGTAACCGCATGTCCTTGTTGAACTTGCTAATAAACGCTTCAACTCGGCTGTTCAACTCGTCCTGACTCATTGACAGATCCCTCCT…	1885	12.738	-2.08096	0.393939	-5.28243	1.27e-07	5.67e-06	0.368	0.0166182
comp61776_c0_seq15	GGGAGGTGACGTATGTACAGCTGACGAGAGTGAGGGGTGGTCCCCTCTCTACTGGACGTGGAAATTCTTGCTCTCGTTCTTGCCGGACGGCTCGTAGGCAAAGGTGAATCAAGTCCATTCTCTCTGTCCCGATTATCGCGTGAGCTGAGGGGGGGAACTCGGCAGAAGATCGGTCTGCAAGAAAGGCCTACTTATCCACGGGTTCATTTGCTTAAGACGGCTGTGCAGGGCAATCGGGTGTAGTAAGTACCGCCTCTAAAGGTTTTTAGCTCTTCTCTTCCTTTTTCCGATTGGTTCTGTGTCAGGCGAGCGGCGGAACTTCTTCCTGTCAGGCAGAGCTTTGCCAAGGCGTATTTTCCTACGTGTGATCGGGCCGGAGTGAAACAAGGGATCAAAGCG…	1860	28.2139	5.41101	0.622608	8.69086	3.6e-18	1.9e-15
comp61776_c0_seq9	CCTTTCACTCGTGCAGTTGGACTGACTAGTGACTTTAAACCTTGAGACCGAGCCCTGCCTCTCACCTTTCGGTTCATTGCAAGGAAAGACTCAAAAGAAAAAAAGGCAGCTTTCGGCGAACACAAGCCCTCGGGACTTGACACTTGGACACCGGGAAGCTTGCCCCTTGAGCCTGGGTCCTTCGTTTGGAACTGCCCTTTTCCTTTCCACTTTGGAATTCCTCGTTGCTTTCCCCTTTGACCTGTGTCAAACTCCACTTTTGCTGTTGCCAGGTGGAATGATTCATTCAACCTCGGTATCGGCAACCAAGACGCCCTTCTCTGTCGAATGAATCTTCAAATCATCATCTTCAAACCACGACTCCGATCACGGTTTCCAGTTTACTTTATCTCAGGTGAC…	1136	16.4239	3.54263	0.49748	7.12116	1.07e-12	1.86e-10
comp61800_c0_seq1	AATTAGAGAAAGAAACAGGGATGCATATCAAGCTACCACCTTAATAAACAGATCAATCCAGCGCCATGATACTGTCAACTTCATAGTTGACAAGTATCATTCTCCATTTATATATTTCATGAAACCTTCCTCAGTTTTTAATTCCGTTCCAAACTAATGTTTCAAGCAAAAGTTCAATTCGGCATCAATATTTATGCCACATATCTCTTTGATTTTGTTTCTCCTCAACCCTAGTCAATGCCCGGAAGGGGGGAAACAAGATCATCCAACTCCAGAAAATCTTCTTCTTCTTCTAAAATAGCTACAATTTGCTCGGCAGTCAAAGAATCAACAATCAAGTCCCTCCCAATGGAAAGTCCAGACGATGTTATCTGACCGACCGGCCCACTAGTAACTTTA…	2828	37.1875	-2.00198	0.260324	-7.69032	1.47e-14	4.01e-12
comp61800_c0_seq3	AATTAGAGAAAGAAACAGGGATGCATATCAAGCTACCACCTTAATAAACAGATCAATCCAGCGCCATGATACTGTCAACTTCATAGTTGACAAGTATCATTCTCCATTTATATATTTCATGAAACCTTCCTCAGTTTTTAATTCCGTTCCAAACTAATGTTTCAAGCAAAAGTTCAATTCGGCATCAATATTTATGCCACATATCTCTTTGATTTTGTTTCTCCTCAACCCTAGTCAATGCCCGGAAGGGGGGAAACAAGATCATCCAACTCCAGAAAATCTTCTTCTTCTTCTAAAATAGCTACAATTTGCTCGGCAGTCAAAGAATCAACAATCAAGTCCCTCCCAATGGAAAGTCCAGACGATGTTATCTGACCGACCGGCCCACTAGTAACTTTA…	2905	4.92316	-3.8627	0.923797	-4.18133	2.9e-05	0.000536615	0.331	0.0320875
comp61802_c0_seq6	CTATAAAGCACTCGGGGGCACCAAATTTTGGGGCACCCTAGTACTGCTATTCTATATAATGACACAAAAACCCATATACCTCTTCTCTAAATGAATGAGGCAATGGGAATGGATAAAACTCTTCCTCTCCATTCATACCAAGTGCAGAAGCTTTGTCTAATCATCAACAGACTCCATACTTTCCTCCATTTTATAGCTCTATCATTTTTATTTTATTACAGAGTTTCCTTCATCTCCCAAACCCTAAGAACAAAACACACGCCAATCTTACCCCATGTTCTTGTGTTTGCTTCTGAGCTCATACTCTCCTTCATTTGGCTCCTCAACCAAGCTTACCTTTGGCGCCCCATCTCTCGAAAGGTCTTCCCCGAGAGATTGCCGGAAGATAAACAACTTCCG…	2810	44.8834	-2.74411	0.304741	-9.00472	2.16e-19	1.34e-16	0.44	0.00356608
comp61817_c0_seq1	ACCTGTACGATCATCCCGGGATTGACTTCGTATTCCTAAACCAACTGGATACGCGTTTCCCTATATGGATAGTATATATTTAGCATTTAGAAAATTAGAAAGCATAGGCTTTGTCTTATTGCAAGTATTCATTCACATTCTCAAAAGCCAAAGTTAAAAGAAGCCTCTCCTCCATCTCAAAAGTTTCAGAATTCCTAAATAATTGTGGGAATTTTCCTGTTTGGTATCTCTCATCTTCAATATGTGTCCTATGAGGTTTCTCTTGGTGTTCTTCTCCGCCGTATTGGCAGGATATATGGCCTGGAAGACGGTTCGCTCAATGCCGGAATCTGATAATATGTTTTCAGAGGATTACACAGGAGAGAAGGTTTCCTCAAATGGCCAACAAAAGTTTAATTT…	944	36.8641	2.66492	0.429675	6.20218	5.57e-10	5.05e-08	-0.329	0.0334801
comp61860_c0_seq11	AAACGATCTTCATTTCTGCACGGGAAATGACTTATATCTCGACAAATCTCATGATAAAATTGGATTGCGAGAACTCTAAGTATGAGTATGAGAATAGAATCAATTAAATTAGGTCCCTTCTTAATTTTCCCTTATATCCACGTAGGCCGGTATTTAGTGTCAATTTTTGTCACTTATAGCAATACTGTTTATGTGTACTATAATAAAAAATCCCTATCTTGAATCTTTTCACAAGTGGTCTAATATTGGCCGAAGGAGACAAAAACAGCTCCTTGTCCCATCTTGATAGGGATAGCACTAGAAAAATAACATTTTGCAAATAAGAAAATTTTTGGAATTCAGAAACATGTATACCACTTCTACTACTGTCCAGATGGGAAACAATCCAGATGTTTCTTT…	2202	16.3577	2.07581	0.450904	4.60367	4.15e-06	0.000107786	-0.333	0.0311698
comp61882_c0_seq24	TCTTGCAATATGATTTTCCTATGAAACAAACACATGATACTAGGGTATCTTCTTTCTGGCAACAGATCCACGAGTTCCATGATGTTTAAGATTTATTTAGCAAATAACACTACTTTATGCCTCTTTGATACATTAATATTTACCTTAAAGTGGAACAACAATACTCATAGGGTTGATCAAAGGAGTAAAGGAAGTCTTTACCATTCTATAAGCGAAAAATTTATGTGCTGTCTTTACAAAACCATATCAAACACAATAAAAGACCCTGAATATTTAAAAGAAGGCCACAACTGCAAACACCTTGAGCACCAATCTAAACTTCATATGACTCACAATCTCCAAAGATCAAACCACTAATAAAATCACCAAGCAACAGTTCCCTCCAGTGGACATGAAGAA…	1875	5.53702	-5.22236	0.997314	-5.23643	1.64e-07	6.97e-06	0.527	0.000340368
comp61882_c0_seq5	AGCAGTTCCAAATATGTTTTTGATTTTCCAAATAGCAGAGGTAATCTTTCTGGCAGCAGATACTCAATGATACATTAATTAATGGATACCTTGAAGAAATGTCAATCCTCATAAAATTGATCAATGCTATAAAGGAAGTCATTATTATCTTATAAATGAAAAAAATTATGTTGTCTTCACATTACTTATATCAAACTCGGCAAAAGACCTTGAGTAATTTAAAATTTAAAGGAAGACCATAACTGCAACAACTTGAGCACCAATCTAAACTTCATGTTACAGCCAATCTCCAAAGAGCAAACAACTAACAAAATCACAAAGCAACATTTCCTTCAAGTTGACACGAAGCTTGTCACTCAGCCAAAGAAGTAAATTGTGATAGCCACCTGTAGTTGCAAA…	1762	11.4627	-2.42078	0.437843	-5.52887	3.22e-08	1.76e-06	0.498	0.000799199
comp61906_c0_seq49	GTTATTTCAACCACTGCATTAAAATTCTAACAATGGTTCAAATTTCTATTGAATGAATTTGAACGGAGTTAGCTCAATTCCGTGTTGGTTGGTTAGAGAAAGAATCACGTCAAAGACATATGTAAGCTACTTTGAAGCCATCTTAGCGGCAAACAAGCAGTAAAATTCCATTTCCTTCCTCGCGCCAAATAATCAATAAAACGAAAAAAAAACAAATCACCCGCGAAATTTGTATTGGGTGAAGAAATCTTCGCGCCAAAATTAGTTTTATCACCACCAAAACTCCCCAAATTATATCTATTCCAACCACTCTCTCATTCTCACTCTATTTTTTCTCCCCGTTCCTTACAATTCTCCATTTTTCTGCAAATTAAATCAAAAATTTGCCTTTAGGGTTAG…	3917	9.13117	3.49334	0.624983	5.58949	2.28e-08	1.3e-06
comp61929_c0_seq2	CTTGAACATGATATGTAAATTTAATTAGGAGATTAAACGTTAATAATATGTATAATTTGAGAACTAACAAAAAGGTAAACCCTTTCTATTATCCATCCATCCAAGATGAATATCTCATGGACCTGCTCATTCTCTGATCAGTCCCAATTACAAAATACATTCACAACTCAAGTTGCCACTCAATGGCAAAAATAAAAGCAGACGAAACCTAACCTCCAAGAGAAGTTTATGATAATATGACGAGCACAAGTGAATACAATCTATATAGAAGAATGTGTGCAACTATGTATTACACTATTAGCATCACATAAGATTTCATTTATGACAATGAATCTCAATCATGGTAATGTCAACGTATACACCGAACTAAGAACCAGCACAAACAGATTTCCTTCATTC…	2283	31.1111	-2.97699	0.356732	-8.34515	7.11e-17	2.97e-14	0.394	0.00979502
comp619541_c0_seq1	GTTTAGTGTCAATAGCATTAGCTCGAGTCATTTCTAAACGCCTTCAATCCTGCCTTTACTATAGCGAGAGTTCGTTTGGTCTTCGTGGGGGCGTGGATGATCGCTCTTTCTACGGTTCATTACTCAGCTGGGGTCCGTGTGAGATGGCATATAGGCTAGACCTTTCGCCCTGCCTTTATCCATAAGAGAGAAGCGCAGCCGCCCCTCGTTCACTAGGGAAAATCCAGAATCGCATCTCTCATGGCCATGCGGTAGTAGCCGGACCTGAACCTAGCCTTGAGGCTGATCGCAGGGCATTCCTAAATTTTAGCTAAAGCTAATCCCGTTCCATAAGATGATGATCGTACTCCTTCCTTTTCAACTACTCTTCTTTTCTTCTCCTTTGGTCAGGCAAGTTAG…	432	3.42657	5.33158	1.05185	5.06876	4e-07	1.49e-05
comp61981_c0_seq1	GTGCAACCTAATTTTATTTCAACTTTGAAATTTTCTTTTCCCGTTTTATATGAAAAATCGACGTATCTTAATAAATTGATTCCTAGCACAGTGGTCTTTGGTTATAATTTTCATCCTGAGATCCTTGTTCTCTCAGCTCTCAAATCATTAGTAGCAGAACTGAGTTAACCCCATCCCCATGGAACCCATGGATCTAGATAGATCTTCAGCTCCAACCAGAAAGGTCAGGTTTGCTCCGAAAGGACCTCGTTGCAAGAAGGCGGTTGCCCCGAAAACTGAAGAAGATCCTGATGAGGCCGACGATAAAGCTGCCCAGGATCTCCTCCGTCGAGTCAAGGATCACCTGGGGCAGGGTCGAGGACCAAAAGTCGAAAAGAAATCTTCAGTGCACGTTGCTTT…	1356	2.44475	4.84835	1.07442	4.51253	6.41e-06	0.000153982	-0.368	0.0165655
comp61990_c0_seq3	CTTAACTCACACTCGGTACAAGTCTTCTCTCTTTCTATTTGGAAATTTCCCCTAAAACCCCACACTCCATAGACACACAGGCCACAGCTCTCTATTTCTCTCGATAGCTTCGCTTTATCTCCATTCTCGTGCCAGTTCTCCCACTTACCTTTTCCTCTACGCTACCCCCCTTTCCCCCCCAAATCTCACTCTCTAATTTTTATATTCCTCCACATATCTATATGACCCGGAGTTCAACCTGAATAATCTCTCCCGGCCCTAATCCCGGTTTGCCAAATGCATTCCACCGCCGCACAACCGCCACCGTCTCCGGCCCTCACCCTAGACCAAATCTCCGAACTACTCTCTCACCTCCTCCCCTCCTCTCTCGCAGTCAAATCCTTCACCAGCCGCTGGCAA…	2628	116.35	2.24929	0.284253	7.91298	2.51e-15	7.77e-13	-0.542	0.000209174
comp62004_c1_seq5	ATAGAATTCAATCCAAGGTCATCCTAGCAAAAGCATTCTCCAAAACTCTCTTGTAAACTTTTCTTGTGTCCAATATAAAGAATTTATTCTTAAGTGCTCTCTTGTTCCTTGTTAAGTTTTCTTTCTAGTTCTTTTGGTGTTTACTCGACGCAAGGCTTATGTAGAAACTTTCTAGGGAGATCGTTGTCTAAGGCCGCTTAGATTTCTCTAAGACCATGACAACACTATGCCCGAAGACCCAGACAATATATTCCTATCGGGAGATTCGACCATTGGCACATCAATATCTGAATCGTTGAGTACGAGCTCAACCCAAGCATATTTGAGTACGTGATTGTAATCTTGTATTTCCTGTTAGACAATAGACTAAAACTCAAAACGTCAGTCGTGGGTCAAACA…	1044	37.5073	2.56315	0.533428	4.80505	1.55e-06	4.66e-05
comp620205_c0_seq1	GGCAGGGGAGATAGTGATTTGCTCTTTAGGGCTAGCCCTTGCTCTGGTACCGTAGGAATATTCAAAAGAGTTAGTACTCCGGGAGGGTTGACTCTTTAGCTGGAGCCCTTGCTTTGATACGACTAGCTAGTCCAGTATTCCTCCTATTCATACTAGTAGAGTAGTTATCGAAACCAACGAGCGGAGTCAAACGAAGCGAGTCTAACGCAAAGGAGCTCATCATTCATAGGTCTTCTCCTTCTCTTTCTCGGAAGATTAGCAACATGGATGACTCCGGAACCACTCACCAGTAGGAGGAACCAACAACTGTTCCTGGTAGCTGCAGTTTGTAGTTCCCCACTTGAGGAAAGAAGCTACCAGACCAACTTTGCTCTACTGACCAGAGACTCTACTAGTACT…	565	5.23407	4.73462	1.01226	4.67725	2.91e-06	7.96e-05
comp62044_c0_seq3	TCTCTTTCTTTCTTTCTTTCTTCCTTCCTTCTAAACTTTCTTCAACTCGGAGCATTGAAGCAATGTGGTTGTAGAAGAAATTCACAATGCTCATAAGCAACTTGACAGTAAACATCAGTAAGATCATTCTGCTCGTATTTGGAGCAGCTCTCGTATTCCTTCACAAACCGTCTTGATCTGGGCTTTGATTGATGCAATCAGGCTAGTATACTCCTCTATTTGCCTGGTTAACTTTTCTTCTCTTGCCGATATATAGTTTAATGCTTCAGGCCAAGTGAATTCTACGTGAAATCCTAGTCCAACATCTACAAAAATGCGTCTTGTATCCGGCACATCAGCTTGCACATAAACTTCAGAACCAAGATTGACCAATGTCCTCAGACTGGTTACGCTATTCTT…	632	2.20388	-4.49939	1.09779	-4.0986	4.16e-05	0.000723377	0.334	0.0305005
comp62087_c0_seq7	GATTTTCGTCCAATCAGCCAATTCGCCCCTCGTTCAAGCTAGAAAACCAAACCTGAAACGAAAACTCGAAAAGATTTTACTACCTCTTCAACCCTAAACCCTAACCCCAAAATTCAATCTATCGATGGGAACTCCGGAGACATCTCGTGAACCCTGCCCCGATCGCATCCTCGACGACATCGGTGGCGCCTTCGGCATGGGAGCCGTTGGCGGCTCCGCCTTCCACTTCCTTAAAGGTATCTACAACTCCCCCAAGGGCGAACGCCTCATCGGCGGCACTCAAGCTGTGCGAATGAACGCGCCGAGAGTCGGCGGAAGCTTCGCCGTCTGGGGCGGCCTCTTTTCCGCCTTTGACTGTACTATGGTTTACGTCCGTCAGAAAGAGGATCCCTGGAACTC…	1393	9.26481	2.74709	0.502443	5.46747	4.56e-08	2.34e-06
comp62099_c0_seq2	GGAACATATACTGACTACTAGCTATACAGTGTTTACAGCCTAGGGTTTAAGGAAAGAGAAAACAAACTCCGACGACAATGAACAAATTGAGCTCCAAGCAGGTCTTACAGGAGAATAATACTACTGACCCCAACACAATTACATCTCTTACTCTCACCCACAAAGCTCTCTCCGATGTTTCGTGCTTGAGTGATTTCAAAAACTTGGAAAGGCTTGACCTTGCCTTCAACAATCTATCGTCACTAGAGGTCTTGAAGAATTGTGTAAATTTAAAGTGGTTATCAGTTGTACGGAACAAGCTTCAAAGCTTGAAAGGGATTGAAGGACTTACTAAGCTCACTGTTTTAAATGCTGGAAAAAACAAGGTTAGATCAATGGACGAGGTCAGGTCACTTGTGA…	2163	3.14515	-5.00799	1.03412	-4.84275	1.28e-06	3.96e-05	0.381	0.0128332
comp621252_c0_seq1	CTTTATATATGTATCCTGAACAGTATGGCAATCTCTTCCTCTTTCGATTGGCAAAGAAGCAATAATAGTAAAGCGATAAAAGAAGCCCACATAACCCACCTCCCAGACCAAGGGAAGAAGTGCTCTCTATAGCCTTTATTTACTATGTGTTAAGAAAGTGTGGGCAAAAGGGATATAAGCAGCAGTGGAATCCAGCGGCAGGATAGACACGAAAGCGGGATTCAATTACTTATGAAAGTGAAG	243	2.14547	4.65506	1.12291	4.14554	3.39e-05	0.000612208
comp62137_c0_seq3	TTTTTGTTTGAAAACGTCCTATAAAAATGGCCTAGCGTTCGTCATTCTTGCATTCTTCGCTTTTGAGAAAGTACTGGAGTGAGGATTGAAGAGATAAGAGGAGACTACCTGAGGTCGTTCCAGATATGGCGTCGGTGCATACTACTTTGACATCATTGACCTGTAAGAATGCCATCCATTCTGCTTCCTCAAAGTTGCAAAATACTACATTCTTGCCTGGGTTTGATGTGGTTGGGCATGCTGCTACATGGAAGAAGGAAATATATCCCCCTTCCTTTTCGGGACCTAGAGCTACGTTAACCTTTGATCCTTCGTCAGCCAATAGAGAGAAGACGACTAAACAAAGTAAGCACACAGTTGATCCTGCATCCCCTGATTTTCTTCCCCTTCCATCCTTCG…	2730	18.8859	-2.13674	0.37217	-5.74131	9.39e-09	6.01e-07	0.515	0.000477056
comp62150_c0_seq8	ATTTTTAGCTGTGCATATATGGGCGGAATCCAGAGTGGAGAGCACTTCCCCCTTTATTCAGATTTCATTTTAATGGTGTAACCTAGGGTTCTTCGCCGGGATCCTGAAGATTGGAATCCGACTCCGTGATAGCAATCATGGACAATCCTTTTGGAATGAACAATCGATCTACGTTTTGATCGTTTCGTCAATGTTTATTTGAGAAAAAGAACATGCTTGAAACAGCATAGATGTTTAAAAGACAGACAAATCGGCTGTGGCTGGGAAACATTCGCGCCTTTAGGTGCTCGTTCTGATGTTCTTCTGCCATCAAAGATAAATCTGCATAATTTCTGCTAAATTCCCATTCATGAAGCTGCATAACAGGAACAACTAATTTCGCGAGCTAAAGTCGACAAG…	1362	8.44151	2.14309	0.497461	4.30806	1.65e-05	0.000335052
comp62155_c0_seq10	TTTTTCCATAATAAGACCAGTGATTAAAATCTTATTTATATAAATTTGATTTAATTCAAACTTAAAATTTGACCCAAAATTGTTTCACAAATTATCTTTTACAATTTAACCATCTTCTTTTATTCATGATGCCCATCATCATCTTTTAACCATTTGATTTTTAACCCATCTTTGAGACTTCACTTGTCTCTGTTCTTCATGGGTAAAACTGTAAAAGTATTCATCCATCTATAGCAAACTTAACTTGATTTCTGCTCTGATAAGTGGCAAAGTATTTCGGTTTCAGAATCCACCCTACTGACATTCAACATCCATAAAAATACATAAACTTTAAAGCCGTATATATGGTTTTCATAAGAATCTTCCGAAACTAAAAGAAAACTCATATATCATAATGTC…	1321	6.90449	6.34774	1.22724	5.17237	2.31e-07	9.39e-06
comp62166_c0_seq2	CATATACCCCTTTGTTGGGCATTAGTGTTCAAAATGAAATTTGGAAGCGCTGGAGCAGCATTATCCCTTGGTTTATCACACTGGTTGAATGTGATCTTGCTTGGGATTTATGTGAAGTACTCATCATCCTGTGAAAAGACCCGAGTTTCCTTCTCAAAGGATGTATTCATAAACATCCGGGAGTTCTTCCGCTTTGCAGTTCCTTCTGCTGTCATGGTCTGTCTTGAGTGGTGGTCGTTTGAGCTAGTTATATTGCTTGCTGGGAAATTACCAAATCCCCAACTTGAGACTTCAGTTCTTTCAATATGTTTTACAGTTACTACGTTACATTACTACATCCCATATTCTATTGGTGCTGCTGCAAGCACACGAGTATCAAATGAATTAGGAGCTGGGAAT…	1152	2.86485	-4.87513	1.19802	-4.06931	4.72e-05	0.000803017
comp62168_c0_seq10	GACGAACAGTAAAGGATTAAATTATGGCTTTTAAACCAGTAAGTAAAATCTTAATTTAAAAGTTAGAAAAAAAAAGGAGGAGGTTGGAAATGCAGTCCGCCACCTCGATTGCTCCATGGCAACACGTCTGCTATTATCCAATACCTAACTTTCAAATCCATCGTCTTCATCATCTCTCCCACACTCCCAAAATCAGCTCTTCTCCTCAAGCTCTCAATTACCAAGCCAAGACAAACCTCCACCATTTTCTAAACAACGATTTGTTCCCTCTTTCTGCAACCACAAGCAGTTGTAGCAAAGAGCAAGAAAATAACAACAACAACACTTCATACCCACATCAAAATCATTCCTTTTTAGAACAATCGTGCTCCTCAAATCAAACCCAGAAAACCCAAAAGG…	1395	2.47483	-4.6679	1.05682	-4.41692	1e-05	0.000222516
comp62182_c1_seq10	AAAGTTAAGCTCTTAACTTTGCATGACGGTCTTCAGTCTAGCATTCTTGTAGTTCAAGAGTGAATAAGGAAGTGCAAGGCAGCAATCATCTGTAGCGGGCTAGCTCACTGAATCGATATCTGTATTTGTATACATATAAGAGATGCTTTTTGCTTTGTCTTTTCATTTGAAGCCGGATCTACAATGTATTGGTAAGGATCTCTCCCCTGCCTCTTTGGAGGGCTGACAGTTGCTTGCTTGTCTAGCTCAGCCCCTACTGAGCTTTCCGGTAGGCATCAGTTTATTATCAATTCCCACTTACTTCTGTAAAAACTTCTTCCCCCTTCAAATGCAATTCCAACTCGGCCAGAGAATCAAAGGGCAGATGGTATGTCTTTCTATCCATCCTGATTGTTGGAT…	3436	37.3488	4.90501	0.501444	9.78178	1.35e-22	1.29e-19
comp62182_c1_seq4	TGAAGTCGTAACAAGGTAGCCGTAGGGGAACCTGTGGCTGGATTGAATCCTTCGCGATGGAAATGCCCTCTTCCCCCAACCAACATAGGGGGCTAGCTTGCTTCCACTGGTGGCGGGCGGGCGAGTCACAAAATCCAATAGTTCCATTTTCCTTCTTGTTCATCAATCGGAAATCAAGACAAACCGGGCACTACGGTGAGACGTGAAAACACCCGATCCCATTCCGACCTCGATATGTGGAATCGTCTTGCGCCATATGTACTGAGATTGTTCGGGAGACATGGTCCAAGCCCGGTGAAGAAATGCAAATGGCAAAGATTCTGATCGTGAGCGTACTTGGGAGATTTTTACAACAGCTTGGTGGAAAACGGGATACAAAGCCCGTTTTTCGGGCAATTA…	4389	183.214	3.22807	0.260839	12.3757	3.54e-35	3.65e-31
comp62182_c1_seq7	TGAAGTCGTAACAAGGTAGCCGTAGGGGAACCTGTGGCTGGATTGAATCCTTCGCGATGGAAATGCCCTCTTCCCCCAACCAACATAGGGGGCTAGCTTGCTTCCACTGGTGGCGGGCGGGCGAGTCACAAAATCCAATAGTTCCATTTTCCTTCTTGTTCATCAATCGGAAATCAAGACAAACCGGGCACTACGGTGAGACGTGAAAACACCCGATCCCATTCCGACCTCGATATGTGGAATCGTCTTGCGCCATATGTACTGAGATTGTTCGGGAGACATGGTCCAAGCCCGGTGAAGAAATGCAAATGGCAAAGATTCTGATCGTGAGCGTACTTGGGAGATTTTTACAACAGCTTGGTGGAAAACGGGATACAAAGCCCGTTTTTCGGGCAATTA…	1067	38.0186	2.14681	0.248962	8.62303	6.52e-18	3.28e-15
comp62182_c1_seq8	TATTGCAGTTGCCAGATTACACTAAGCCATTTGAAGTACACACGGATGGGTCAGACTGTGCCATAGGCGGTGTGCTAGTACAATAAGGTAACCCTATCGCATATGAGAGCCGAAAGCTCAATGAGCCAAACAAGTAAGGGAGGCGCGGTCCAAGAGAAGGAGATGACAGCAATAGTGCACTGCTTGAGAACGTGGAGGCGGGTCACGATTCGTGGTCAAGACGGAGAATGTGGCGACGAGTGACTTCCTGATCCAGAAGAAAGTCACGCCAAAACAGGGACGATGGCAGACAAACTTGCCAAGTTTGATTGATATTGTGCTAGAGTATAAGCTTGGACGGACCAGCCAGGTCGCGGATGCCTTAAGTAGTAAGGCAGAGCTAGCGACATTTAAGTGTGA…	557	5.22192	4.73224	1.00834	4.6931	2.69e-06	7.46e-05
comp62182_c1_seq9	TTTTTAAAAAGAAAAAAACGAAAAAAAGTAGGTTGGTTGAAGGCCTACTACCTACTTAGTTCAGTATTCGAAATCTCTCTTCGTGGGCGCTTAGGTTAGCGGATCTTCCGGTCGAGTTTTCCCTCGGTGCCTCTTCCTGGCTACTCCACTCCAAGCTAAAAGCTAGCCGAATCTTAGCTCCTTCGTAACCCAATGAAATCTCGGAGAATATAGAGAGGAGGGAGAGAAATGTATTGATTGTATCGTTTCTTCGAAAATTCCCCCTTCTCCCACTTCTGCTGATCTTATGCTGTCTGAGCTTCGTTTTCTTTTCTTCTCTTATGTAATTTTAGAATCTTTCGAAAAGTATTCTTTCTCTATGATGATTCTGATTCGACTAGGCTCACTAGGTGACTCCTG…	1447	52.1688	3.7102	0.356784	10.399	2.51e-25	3.45e-22
comp621849_c0_seq1	GGAAATCGGGAGCCCCACCTTTTAAACCTCATTTAGGTAAACGGCATGTTCGGGGCCATAGCCTTTTGAAACATTCTAGTGCTTTTCCTATTTTTAGCTGCTCTAGAATGCCCTCTTTTGAGGTGCAGATGAGGTGGAGGAATCGGTTGTGCACAGTTCCCATTGGGAGGTATAATAAAGAAGAGGACGCAAGCACATTCATTGATGCTCTCGAATCTGCTCTTGTCGCAATTGAATCAGCAGTTGAGTAAATAGAAGCTCTGGCTCTTGCCCTTCTTAGTCTTGCCGCTGCTTAACTATGAGTACGAGTTGGAGCTCCTGGGTTCATGACTGGCGCTACTGCTATTGAATCATCTCTTTGAAGGAAAAATGCCACAAATGACTATAATGAGAGAAGTG…	841	8.72021	4.1562	0.739173	5.62277	1.88e-08	1.1e-06
comp622161_c0_seq1	TAACTAGATAGGTTGTTGAGGGGAGCGTCGAAGCACACCAACAAATGTCTCTGGGACCAGTAGCTTCAGTCGAATATCCATACCCCACGGGAGTCGTTCTAGTAAAAGATCTAGTCCGTCCAGAGCCATCTAAGCACTAATAGTTTACCCGGAAGAAGTGGATCCGACCCTGCTTCAAAACGGAAGGGCGCTAGCGCACTACAAAGCTTCTCGCTTCGGTTCAGGAGCCCATGGGCATTGTCTTTTGATTCAGTGCAGTGGCAAGGGACACAAGATCCAGACCTACAGGTCGGCAACAAGGAGAATGATTAGATCTAGAAGACTGAGATCAATCTTTATCTAGTTGAGGGCTAAGCCCGAGAGCTATCTTTCCAGCCGGTTCAACATAACCAGTTACAG…	955	9.05188	4.21122	0.74403	5.66001	1.51e-08	9.11e-07
comp62233_c1_seq1	CGGATCCAAACAAACTTGCAAATGAAGAAAGAACATTAATTTGAAATGTCTCATGATTTCATTTCCATGTCTCTCTCTCCTAATCTCCCATAAGTAACACTCACCTTCCAACTGCTCTTCACAATCCCAAGCCTTATTTCTCTCCTTGCTCTTTTTTGTCTATCTAAAAACAATGGCTTTTGCGGGCTGCATTGTTGCTTTAGTGTCAATCATGGTAGTAGTGACTGAAGCTCGTATACCCGGTGTTTACAGCGGCGGCCAATGGCAGAGCGCTCATGCAACGTTCTACGGCGGTAGTGATGCCTCTGGTACTATGGGGGGAGCTTGTGGATATGGGAACTTGTACAGCCAAGGCTATGGCGTGAACACGGCGGCGCTAAGCACGGCATTGTTCAACAA…	1310	10.4479	-2.16425	0.448253	-4.82818	1.38e-06	4.22e-05	0.397	0.00921369
comp62257_c0_seq1	AAGTTGCCCAGTCAAGCGCTGTAACTACGAACAAGGAAAGCACACCTTCCAGAACGGTGTTGCCTAGTCCGTCTTCTGCGGCAGAGGCAGACGGTAAAGACATCTCAACTCCTGTTACGGCTGTTGCTTTGCCAAAAAGCAAAGATCGTCAGATCAGTCGTTGTGAGAAGAGAAAGGCAAAACAGGCTGAGAGTAGTAAAACCATAGAGGAGAGGCCTATGAAAAAGAGCTATGCCTCAGCACTTAGTACTAAGAGAAAAGAGTCCAAGCTCATGATTTCTTTAGGGAAACCTCCAAACCATGGAAATATCTTTGACCCGGCCGATAAACCAAAGAAGTTTACCCCTAAAAAGCCAAACCCTGGACACTATAACCCACAGAAAATCACACCGAAGCCTA…	1108	40.1512	-2.07018	0.298681	-6.93108	4.18e-12	6.31e-10
comp62257_c0_seq8	GTGAAAGAAATGAAGGGCGTTTTCGGAGATATGGATAAGCAAGACGAATATGTGGACAACTTGTTATCTTATTTAGAAAGTCATAAAATTCTGACAAAATGAATATTTTATGCTTACCAGGAAGACAAGTATGATGTTAAGTTTGTTTTAATTTTTTGATAAGCATTATGTTGTGCTTAACCATATTTCATAATGGTTGAATTTATTTAAGTTATGCTTTGTGTTGTATTATGTGTAGCAGGATAATGGGTAAAATTGAAATATGGTAAATTATTGAATTGGGGCTACATTTATTAAGAACAAATTAATAAATTAAAGTAAAGGAATGAGTCATTCATGTGACAAAAGCCACAATAATGAAATTTGTACAAAGAAATATTTGTAGTCGATACGAAAGCA…	1834	33.749	-2.17261	0.301692	-7.20141	5.96e-13	1.08e-10
comp622746_c0_seq1	GGCGTCATGGGTCACCTTCCCTCTTTCCTCCCCCCAGGCGCTCCCAAACCGATCGTTATTTTATCGTTTTCGTATCTTGCTTTCTTGCAGTCTGGAATTGTTATGGAACTGGTTTAATCCGGTATTGTTAGTAGGAAGTGGTGATAGATAGCAGGAGGCTTACTTACCTGATTCCTTTCTGAAGGCGGTCCAAAGAGGAGCTAGCAGAACAATCGACACAAGAGAGGAGATGAAAGGGAGAGAGTGGTTGTCAAAGACTCAAACGACTTCAGCAGACTTTCCGGTCACTGATCACGATCAGTCATTTTTACTCTCACTGCTACAAATTATTTGAGAATCTTCTCCATCTTGTCTAAGTGCTGAGACACGCTCGTCCCCTCTTGCCCTACCGATCTATGC…	760	6.92721	4.58272	0.920035	4.98103	6.32e-07	2.18e-05
comp62317_c0_seq2	TTTGTGCACTGGAATCAAGGAGGTACAATTTGCCATCTCCTGCAAATCTTTGAATTATCATTAGAATAATATCTCTTTGCTTAGGTTATTTCCTGATTTCTTTGTTAAGCACTAATCGTGCAGAGTTCTCTGGCACAAGCCACTGTTACAACTTTAAACGTTGTTGCCTTGGTTTTCATCCTTATAGCTGGTGGATTTGTAGGTTGCACGAGTGGATGGATAGGTTATCAACGTCCTAACGGGTATTTTCCGTTTGGCGTACATGGGATACTTTCTGGCTCTGCAGCAGCGTTCTTTTCATTTGTTGGGTTTGATGCAGTTACCAGCACAGCTGAGGAGGTGAAGAATCCTCATCGAGATTTGCCGCTTGGTATAGGTATTTCAGTGTCTACATGTTGC…	1510	9.66862	2.35467	0.481071	4.89465	9.85e-07	3.16e-05	-0.392	0.0102459
comp62333_c0_seq1	AGCTTCTAAAAGAGCATCGACACCTCCTTCTTGTAACGGCCAGCACTGGACCTCAACTTTTTGAAGTCAAAGTTAGCTTCCTCCAAAGAGCTACGTAAGTGATATTCTGCCTAATTAGAAGCATGGCACCTGTCAGAATTATCCACTGTCGTGAGGATCAGGTGTTGAGTTTAGTGCTACCAATAGTCACCACAAGAACAAGAACCATCATGGAAATGATGGAAGCGGTTGGTGTCTCTCAAGATGATTTCTCTATCCACCACCTTCGATATAAACTTGAATGCTGAATGGCAATCACCGCACACTCTGATGTTCTTCTTTATCCGGATGGTAGATCCAGGAGGTGTGTTAAGAAGTGCAAATGCTAGAGCTAACTTTTCACTATGGTACTGCAACTTC…	2233	8.09897	5.98001	0.978746	6.10987	9.97e-10	8.34e-08
comp62348_c0_seq4	CTGATTTGTTTAATCCAAGCCTCAAATAGTAGTGGAGGCTACTATTATTACTAGCTAAAGTTAGAGGTGCAAATGAATGAACCTACTGCCAAGCAACTCAGAAACAAGATTTAATAAACAAAGTCAAACAGAGGGAACATCCAAAATAGTTCATAATTGGGAAAATTGTTGTATATCTATTGTCAATCATGATTCAGGGTAAATCCCAAGAAGAAGCAGGTCACTAACAGAGTACAACTATTGAGAGACTGAACCATGTACACTACATTCTTCCCTCCCAACATGGGCAAAAAATTGAGCAGCCGAGTACATCTTCAATCCACTTTCCGTGTATTCTTGGGTTGATGTGCATTCCACTGCAATAGCATCCATACTATTGACGTGCCTGATCAGAACCAT…	1659	10.6942	-2.19898	0.43321	-5.07602	3.85e-07	1.44e-05
comp62355_c1_seq73	CCTCCCTCCCTCCCTCCCTCCAAAGTGTTTGTAATTAAGCAAAGACAAACTCATAGATTTAGATATAACAAATATACCTATATATATATATATAATTGTTGAAACTATATCAGTAAAAGTATTTTGCTGCTTACTACTTCCTGAGCCCCCAGTTTGAGATTGACCAAAAATCTCAATGCCAAATCCTATGCCTTTGCAGGTTAAAAGGCAAAGATCATTGCTTTTCGGTCTCCTTCCCATGGCAATTTTTCTTTCTGCAGCTTTCGTCATAGGGAGTGCCTTCTTAGTTATAGATTATAAACAGTCTTTCTCAAGATTGCGAATAATTGATGCTCTGAAGGAAGATATAGAATCCAAAATATGCAAGAATCGATGCAGGTCTGATGGAAGTGAGTCATT…	1291	2.10956	-4.43684	1.09505	-4.05171	5.08e-05	0.00085422	0.492	0.0009367
comp62386_c0_seq2	TTTTTTTTGGTACCTACTTTCTACATAGCTCTTACTATATATCTTACCGCCCAACCTTCCCAGTAAATTTCTAATAACCAATCTCCTACAATATAAACAAATTACATATTCCCTCTCAATTGCAGACTAGAGAAGGTCAAGGTAAGACAACTTCAGAAAATGAGGGAAGATGGAGACTTCTCGTCGTCACCACCAGCAACAAACAAAAATACTAACAATTACCAGAATCTGCTTTTAACTCAAATGAAAAAGAAGAACAAGAACACTAGGAGGTTTAATGATGACCAAATAAGGTCGCTGGAGTCCATGTTTAAGCTGGAGACGAAGCTTGAGCCATTAAAGAAGTTGCAGCTGGCAAGAGAGCTTGAGTTACAACCACGCCAGGTGGCTATATGGTTT…	2038	9.12419	-2.24987	0.509706	-4.41405	1.01e-05	0.000224757
comp62413_c0_seq11	TCGGATCATTTCCTGAAGATCAAAAGATCCTAGCTACTGCACTCATGGATATGTGGGTAGAACTGTACAACTTAGACGAAAAGGGCATGCATACCCATCAAAACCTCATTGAGCTGTCGAGGAGAAATTTGGCTAGTCTTGTGCCTTTGAGATTGCAAAAGTACTGGTTAACAGGTGAGAAAGCTGGAAGTTCTGAAGTTATTACTACACATGTTATCTTGTGTTTTAATTTGCCAAAGAGTTGGCTTCATTTCGTTTGATGATAGCTCAAATGTTTATGACGACTGGTATATGCTGTTATTCATTGTCGTTCTTACCTCATTACCTGT	329	2.58323	-4.72576	1.06003	-4.45815	8.27e-06	0.000190032	0.583	5.04389e-05
comp62416_c0_seq4	AGTGTGTACACATTGATGTAATTTAAGAATTACTTGTGTATATATACAATCAATATATGTAATAGAAAATTCATTCAATGAAATAAACAATTCTCAGTGTTTACAACTTCTTTTGTCCGACATTGTTAATCTAAGTTTCAAGTTAAGTTTACTTTGTATGTCCAAGTTATTATTGATAGCTAGTAATTTTGTAAGACTTCAACCCTGTTTTGTTTCCAAGGGTATCCATTGCCATCTTGTAAAAAAGTATGCTTGCTATTCCTTTATCTGTAAACCAATTATGCAAGAAAAAACAAAAACAAGTAATCTTAAAACAGTCACACAGGCAAAACAATATTGTGGTTGCCAGTGTTATCATTATTAGTATCTGATAAGCATACATGAACAGCAACAATATGC…	1587	76.507	2.1309	0.226187	9.42098	4.47e-21	3.62e-18	-0.446	0.003
comp62424_c0_seq6	TGGACATATCATGTAACTTGTTGATCAGTACAAGTTGCTCAAAATACATAAATTAACAAAATATAATTTCTCTGATTAACATGAAGTCATAACTGTTTCGAGAATTTTGTTGGAAAAGAAAGAAAAGGAAAACAACAAAAAGAACAGAAGGTTAAAGAAAGCTCTCACGTGACTAAGAAACAACTTGAGGTTGAAAATTAATAAATTCATCAAACATAATTTCTAATTCCCATCCCATGCTATTAATCTTCTCATACTCTAGTATCAGTGTTGAAGCCACCTTTCAGCAATACAACCAAAAATTAACCCAGAAAAGTTGCATGCAGGCCTGTGAATCTTATAAATGGGAGGCAGGCTGATTTGTTAAAGCAAGCTTGGGGATCCATGCAAGTAAAACTT…	1298	4.68443	-3.32612	0.820954	-4.05153	5.09e-05	0.00085422	0.391	0.0103648
comp62482_c0_seq17	CAAACTTCATCTCTCTCCTCATCAAATATAATCCTTAAACAGACTGACTTTCCTCGTACAATCCATAAACAGACAGACTTCCGCTACTCCCTAGCTCCTTTTGGCTTTTGTCTCCATCAAAACCACCATCAAAGTAATTGAGAATGGGGAGAGGGAAGATTGTGATCAGGAGAATCGATAATTCCACGAGCAGGCAAGTTACCTTTTCGAAGAGGAGGAATGGATTATTGAAGAAGGCCAAGGAGCTTACCATCTTATGCGATGCGGAGGTTGGAGTCATGATCTTCTCTAGCACCGGAAAGCTTTACGAATTTGCTAGCACCAGCATGAAGTCGGTGATTGATCGGTACAACAAAGCCAAAGAGGAACATAACCCACTGGCAAACCAAACTTCTGAGG…	2231	6.05539	-3.09154	0.677041	-4.56625	4.97e-06	0.000124535
comp62516_c0_seq3	GCAATACTTATTGAATACAAAGAACAAAATGCATTTCGACCCCGTCGTAGTTCTCAATCCTTTTTTGGCACCGGGCGTGGCTGAACCATCTACGATGGGGGGAGCTAATGCACAGGGAAGAAGCTTAGATAAGAGAATACGTTCTCGCATCGCTTTTTTTGTAGAAAGCTCGACCAGCGAGAAAAAGTCTTTGGCCGAAGCCAAAAAAAAGTTGACCCACTTCATTCGCTTGGCGAATGATCTTCGCTTCGCGGGAACAACAAAAACCACCATCTCGCTCTTTCCTTTCTTTGGTGCTACCTTTTTCTTTCTAAGGGATGGGGTTGGGGTGTATAAGAACCTTTTTTTTGAGGATGCCCGGGAATCACTCCTAGGTAAATTAAGGAAAAAATGTTGGAA…	2816	72.3127	3.34244	0.326959	10.2228	1.57e-24	2.05e-21
comp62521_c1_seq12	AGCACAAGAGTGACTTTCCAGGAGGAAGAGAATGCGGCAGATTCAGAGAGCGACGATACGAGGCATAATAAGCACCGCTGCGGAGTGTCCTCGCCTCATCAGATTCGCTCTACAACCTCCTAAAAGTAGGTGGAATACGCCAATGGTACTGTGTACAATTTGTCAGCTGAATTCTTAAGAATACATAGCCCAGCTGCTGATAGTAAGATCAGATCAGTAGGAGGAGAAAAGGTGATATTTGGACGGCGTCATGTGGGAATCATGTCTGGAGAACCCGTCTACGGGGTTACGTTTTGATGACTTGCATAAAACTGGGATTTACACATGGGATTATTTGTATCATATTGGGAGCAACAAGTTCACCCTCATGAGAAATTATATCAAAACTTTAAAGAAGCA…	1684	3.37357	5.31822	1.03052	5.16072	2.46e-07	9.91e-06	-0.482	0.00123091
comp62524_c0_seq1	CTGCAACATTAATAGAGTAGAGAGAGTACAGGGATGAACCCAGCTCCAACTATTATTATTATTCATTTCATGACAGGTATAGGAACCATTGAAGTTACTAAAGAAACAAGAACAACAACTACTAATTCATCAGTTAATATATTTCCGAAAAGTCTTACTCGTTTGGCTTAGTAGGTAGGTACACCCCTCTCCCTCTCCCTCTTCTTCTTTACTTGGTTTAAAAAAGAACACCGAAAACATAATCTCTCTGTGTTCTCCAAGTTGCCAGCCATGGTGATTCTACAAAAGTTGTTGAACTGAGAGGAATTTGGAGTTTTCAGATTTTGTATAAATAAAAAGAAACAAGCTCCAGCCTTGTAGTAGTAGTAGTATATGTGCTATGGCTAGTTTGTGCTTTGT…	2151	15.9045	-2.24873	0.41548	-5.41238	6.22e-08	3.05e-06	0.312	0.0442869
comp62536_c0_seq2	TTTTTTTCAAAGTGCATATTCAAAACAACACATGCCAGTGCATTAACTGCCATTCATAATGTGTATCAGTCAAACAGTTGCAAGAAACAGATGCATAGAAAATGATTACATTCCCCAACCCAATAGATCATCTTTTTGGTCTTGTTACTAGCCAAACATCAATAACAAGCAATCTGGTGTAAAAGAAACATCAGCAGATAACACCAGAATAAGGTACCATATTAATACGAATTTTTTTTTTTGGGGTGTGCATGAAAATATTGAGCTAAAGGTAATAAAAAGAATATACACCAACAGTAAGGAAAGTTGGTAAGCTTTTTGATATATGACAGCAGGGATTCACTTTTTCTTTTTCTTCGACTGTAAAGATGGGGATAATAAACTAACTGCTCGCTTCTT…	775	9.46077	-2.09235	0.484833	-4.31561	1.59e-05	0.000325761	0.346	0.0250189
comp62551_c1_seq6	TCAAGTGCAGGGTCAAGTGCTGCCATTAGGATCAATCTTAATGACATTGCCTTGATTATTCTTAAACCGCGATTCTTTAGGCCAATCACAAAAGTCTTCAATATTAATTCACTGTCGCTTCCATCATCATCTTTAGTATCAACACTGTAATATGATTCCTTAGCACTAATATTGAGCCATTTTTGCACAACTACTCTAGCCCATAAGAGTTGCAGACAGGTGCAAACCAACCAACATAATTCAGCTCAATTTGATAATCTAGAGTTTCATCAGTCATTGACTTCCATTTGTCAGCACCTTGCTTTCCAACCTGGTAAATGCTACAAAATTGATCAAATTCTGTAACTTCTCCAGAGATCTGCAAGAACAAACAGGAAAATTAGCCTCAACCTATTAAAA…	954	10.8684	-3.20489	0.57593	-5.56472	2.63e-08	1.48e-06	0.544	0.000196175
comp62568_c0_seq9	ATGTCTTTCTCTGCTCTCTTTCGCAGAGAAAGAGGAAGTTCTCTATTTCCTTTCTCACCGAGTCTTCGTCTCTCATCTCTCTCTGTTTAGCCTCTTCTCGTTCCATCTGAAAAACAAAAGCTAGGGTTTGCCTAAATTTCCTGTAACTCTCAAATCTCTTGATCCATGGCAAAGACAAGGGGATGGCACACCTTTAACACCGATCGACAGTCGGTTCAACGAAGCACAGAGTCAACCTTAGCACCTAGAGAAGCTCGACGATCGACAAATGAAGGGCTTGATGCCGCAGGGCATGCTATGACGACGTCGTTGAGCAATTGGTAAGTGTACTCGGGCCTGTTGCTGTTGAGCAGCCGAAAGTTTCAGCGGTAAAAAGCAAGTGGGCGAAACCCTAGAGAG…	2728	3.51129	-4.55001	1.01593	-4.47869	7.51e-06	0.000175468
comp625857_c0_seq1	TTTCGGACAAGCATCCGGTGCATCAATAGACAGACCGCTCAGCGGGGACTTCCAAGCCCTATTCCTTCAGACTGGGAATGACTCAGAATGGACTGCTACCACTCAGGGATCAAAGCTGACTCACTTTCATTTAGCGGATAAAAAGAAGAATGAAGAATGGAAAGAAATATGATGAGTCAGAAAAAAAGCATATCGGTGTCAGAAAGAAGAAGAAGGTAAATCGGGCAAGGACGAAAGGAAAAGGGGATCGGGAGAGGGATACATAGTCGACTCCAGGTCGGTAGCTGTGGAGTCACTAGCATGTCAAGAAGAGACTGAGGCCAATCTCCATCTTTGCTGCGAGAGTCTGTCTGAAGGAAGACGTCCTTCATTACCATATCAGATAGAGAGGATAGACAA…	716	10.3622	5.18462	0.907195	5.715	1.1e-08	6.88e-07
comp62587_c0_seq7	GTAACAACTAATTTGGTAGTTGAATTCATATCTTCTTCCATGAAACTCCTCTTGCCTAAAGATGAAGAAAAAATAATAATGGATATACTGTTTTTCCCCATGCATAAAAATTGTAGCTTAATGCAATTTACTAGCATGTTTAATCTATTTAGACAGATGGCAGGTTGTGATGGAAGAAGTGCCCCCCGCATGGTTCTTTTCATGTTGCAGTTGAACAATTTAGTGTTGTACTGGGAAGTGAGAGATTACTACTTTCCACAGCTGCTCGGCTAAAGCACGCCAGAAATTCTATATTGCCTTCAGCTCCCTTCAGTGGAGACTCGATCCAACCTTTGCAGCCGAATCCAAAATTTTCTACACCATTGATGATCTTCTCACGCACCTCTTGATGAACTAAGG…	836	2.39756	-4.61861	1.09394	-4.22199	2.42e-05	0.000463769	0.439	0.00360746
comp62601_c2_seq1	AATATTAAACCCACATTTGTTCATTGCAATTGAGGCAGATGGTGATGATAACCTAGAGTCCAAGTCGTCCAACTGTTGAAGTATTTAGATATCAATCCATGTAACGAGATGAGCTCCTTCTCTACAACAAGAGACTAGAGAGAGAAAATTTAGGGGAGAGAGAAGAGAGGAGCAAAAACGAGTCAAATAATACTCCCTCCAGGTGGACTTTTCAATGCAATGATTTGGCAAGCGTGAAAAGCGATTCCAGTCGATGAAGATACTGTGAGTAACGGACTTGACTTGTTCGGTCAAGCGGAGGTGCCATCGCTTCTTCGATTGGAATGCTAAAGCCTTCGATCGAGAAAGATTAGATTCAAGGGTATGGACCTTTTGGCAGAAGCATAAGCACTTAGACTA…	2373	119.718	3.39843	0.289054	11.7571	6.49e-32	2.96e-28
comp62601_c2_seq12	AAAAGGTGGGTTAGAAAGAAAGATCGAAACAGATGCATTCTTAAAAGAAAACGCTTTCTCTTATATATCTAAATAATATGATGGGATTTCGAATTCGATTTATCGCGGTATTCTCCCTCTACTCGATTTAAGAATCAGAATCGGGCCATGGAATCTGTAACTATTACAGCGGCAGCGACTGCCGTAGTCGCTATTTCTGCCGTGCTTTTCACGGCGGCTACGACTTTTTTTTTGCAGAAAACTTAGTCTTAGTAGAAAACGACCAGGGGAAGAGGACGCCCTTTCCTTCGAGCCCGCTTCCCAGCGAGCAAGATTAGATGATGCAACTACATCAGAAAACGATCCTCTTGCTCCTGAAGTGGTACCTGAGCCTCTTGCTCCTGAAATGGTACCTGAACC…	3359	8.56687	3.05813	0.553609	5.52399	3.31e-08	1.8e-06
comp62601_c2_seq15	GTACTAGGTCCCTAAAGGCGCTTGGGGCAACCCTTCTAACATAACAATAGAAGTTCCCCGCCCGGAGAAGCGAGATCTACTGTGGTAGGATTTTGTTCTAGAGTTTCCACTGGGTAAAATGGACATAAATTCATATTCGATGCCTTGACTTGAGTTTCGGATTCATTCGAACCAAAATGAACTACCCCATTACAATAGGGTGACGGGCAGCCAATCAGATTGACTTTGTGCCGTTACGTATTTGCCTTGGCGTATATCAATCTGATACGGCTCGGTGTGGATGGCAGGAATTACTGAAAAGGCCTATAAGTATAAGTCTTGGTTTAGTCCAGTAAGATATATAGGAGACTTTTCTCTCATATTCATACCGTTCTGTTGGACCCGAGCCACTATGACCAG…	5678	102.616	3.63285	0.309839	11.7249	9.5e-32	3.92e-28
comp62601_c2_seq16	ATCCGGATGCCTTGCATATCGCCCACAAATGCTTTCTAAAGTCTTAAGCAGAAGAAGAGGAAGAACGAAGCTTTCCACTTATCAATTCTTCTATTCGGAGGTCGTACGAATGAGGAGAGCAGCTACTTTTTTACTTTCAACCTACGACCGAAGTCAAGGACTTGACTGGACAGACTGATTGAGAGACAGACCAGGCTACTTTCATAACAAACATGAGGATTAAGGTGCACGTGTGATTGAACAAACGAGTTTTGCAAGGGAATTCACGATGTTTTAGATTAAGCGACAGTGCAAAAAGAACAACGATTGGATTATGCAAACAAAACTTTAATGGAGTTTTTTTGATGTTATGGTTAGGAATGTCAAAAGATGCAAAGGATGTAAAGTCGAACAAGCAGT…	848	13.8391	3.52213	0.521687	6.75142	1.46e-11	1.93e-09
comp62601_c2_seq18	AGACAACACCCCTTGCCGCTTTCCCAACCAGAATAGAATGCAGCTCGATCCGGCTGAAAACCTTGAATCTTATACTAATGCCTTTGTTGGTTGGGCCTTTGCCTTTGATGCCTCACCACTTTCAGATTGATTAAAGTGCTAGTTTTCTTACAATGTCGATCGGGAAAGATAGAGCATCTTTTCCCCGGCCCGGGTAAGAGTAAGAAGTAAGGCCTGTGTCTATGTCTATCCATCTTATAATCCGAATCCAAGCTATACCTCCTAGCCCGGTGAAAAGTGCTAAATCCGTGTAATGAGAGAAGGCTCTTTCTTTTCTACTCGTTGTAGAGTATGTCATTACTGGTCTTTCTTTGGCTTTAGCTATTCAGGAAGATTTCCCCCAAGTTTCTAATTTGCTAT…	1743	48.7393	3.94785	0.378449	10.4317	1.78e-25	2.53e-22
comp62601_c2_seq19	ATGGAATCGACTCGATCATCAGATTATAGATTATAAGTTCATAACCCTAGCCCATTCCCATTTTGGGCGGAACAGATCTACTAATTCTTTGATTCCAGTTAGTAAGAGGGATTTTGAACTAAGAAATAGACCCTAGAAGCTAAAAAAGGGTATCCTGAGCAATTGCAATAATCGGGTTCATTGATATTCCTGGTATAGTAGATGCTATCACACATACAATCATACTCAATTCGATGGAATTGTTTGATCTGAAAGGAGATCTTCTATAATTTCGCACGTGAGGGGTTATTTCTTGGTTTCGTCCAATCATTAATAACTTGATTATTTTTAGATAATAGTAGATAGAAACAACGCTTGTAAGGAGTCCTATTAAAACCAAGAAATATAGGCCTGCCTGCC…	7668	40.0775	3.5592	0.413266	8.61237	7.16e-18	3.56e-15
comp62601_c2_seq2	GTACTAGGTCCCTAAAGGCGCTTGGGGCAACCCTTCTAACATAACAATAGAAGTTCCCCGCCCGGAGAAGCGAGATCTACTGTGGTAGGATTTTGTTCTAGAGTTTCCACTGGGTAAAATGGACATAAATTCATATTCGATGCCTTGACTTGAGTTTCGGATTCATTCGAACCAAAATGAACTACCCCATTACAATAGGGTGACGGGCAGCCAATCAGATTGACTTTGTGCCGTTACGTATTTGCCTTGGCGTATATCAATCTGATACGGCTCGGTGTGGATGGCAGGAATTACTGAAAAGGCCTATAAGTATAAGTCTTGGTTTAGTCCAGTAAGATATATAGGAGACTTTTCTCTCATATTCATACCGTTCTGTTGGACCCGAGCCACTATGACCAG…	10609	294.498	4.22738	0.354017	11.9412	7.22e-33	4.97e-29
comp62601_c2_seq25	GTACTAGGTCCCTAAAGGCGCTTGGGGCAACCCTTCTAACATAACAATAGAAGTTCCCCGCCCGGAGAAGCGAGATCTACTGTGGTAGGATTTTGTTCTAGAGTTTCCACTGGGTAAAATGGACATAAATTCATATTCGATGCCTTGACTTGAGTTTCGGATTCATTCGAACCAAAATGAACTACCCCATTACAATAGGGTGACGGGCAGCCAATCAGATTGACTTTGTGCCGTTACGTATTTGCCTTGGCGTATATCAATCTGATACGGCTCGGTGTGGATGGCAGGAATTACTGAAAAGGCCTATAAGTATAAGTCTTGGTTTAGTCCAGTAAGATATATAGGAGACTTTTCTCTCATATTCATACCGTTCTGTTGGACCCGAGCCACTATGACCAG…	4497	17.4235	2.64108	0.410368	6.43587	1.23e-10	1.32e-08
comp62601_c2_seq26	TGATTCCTGGGTGTAGTGCTTCTTTCCCTATGCGGCCTATTGGTACTAGTGGAATAAATTGAGTTTTCCGAAAAAACCTGCTAGTGGAGGAAGACCTCCTAGGGATAAGAGACATAGGGCTAAAGAGAGAGCCAAAAAAGGATCTTTCGTGTATAATCCTGCATAATCTCGAATGTTATCAGTTCCGGTACGTAGACCAAATAATACAATGCAAGCAAAAGTTCCTAGATTCATGGAGATATAGAACAGCATATAAGTTATCATGCTTGCATATCCATCATTTGAGTCTCCAACAATTATTCCAATAATTACATATCCGATTTGACCTATGGACGAATATGCAAGCATACGTTTCATGCTTGTTTGAGTAATAGCAATGAGATTCCCCAATATCATGCT…	674	7.07187	3.31435	0.662566	5.0023	5.67e-07	1.99e-05
comp62601_c2_seq27	TGATTCCTGGGTGTAGTGCTTCTTTCCCTATGCGGCCTATTGGTACTAGTGGAATAAATTGAGTTTTCCGAAAAAACCTGCTAGTGGAGGAAGACCTCCTAGGGATAAGAGACATAGGGCTAAAGAGAGAGCCAAAAAAGGATCTTTCGTGTATAATCCTGCATAATCTCGAATGTTATCAGTTCCGGTACGTAGACCAAATAATACAATGCAAGCAAAAGTTCCTAGATTCATGGAGATATAGAACAGCATATAAGTTATCATGCTTGCATATCCATCATTTGAGTCTCCAACAATTATTCCAATAATTACATATCCGATTTGACCTATGGACGAATATGCAAGCATACGTTTCATGCTTGTTTGAGTAATAGCAATGAGATTCCCCAATATCATGCT…	7310	12.2385	4.16718	0.675932	6.16509	7.04e-10	6.17e-08
comp62601_c2_seq3	AAAAGGTGGGTTAGAAAGAAAGATCGAAACAGATGCATTCTTAAAAGAAAACGCTTTCTCTTATATATCTAAATAATATGATGGGATTTCGAATTCGATTTATCGCGGTATTCTCCCTCTACTCGATTTAAGAATCAGAATCGGGCCATGGAATCTGTAACTATTACAGCGGCAGCGACTGCCGTAGTCGCTATTTCTGCCGTGCTTTTCACGGCGGCTACGACTTTTTTTTTGCAGAAAACTTAGTCTTAGTAGAAAACGACCAGGGGAAGAGGACGCCCTTTCCTTCGAGCCCGCTTCCCAGCGAGCAAGATTAGATGATGCAACTACATCAGAAAACGATCCTCTTGCTCCTGAAGTGGTACCTGAGCCTCTTGCTCCTGAAATGGTACCTGAACC…	8290	224.959	3.90049	0.314485	12.4028	2.52e-35	3.47e-31
comp62601_c3_seq1	GTGCACTCGCTTTATATCTCCGAAACAACTAGTAGATTGAGTTCAATATCGCAGATCCCATCCCAAACTAATATTAGATTCTGCTTTCTAGATTATTGATGGTGCAGAGCGAAAGCAGAGCCTCCATGGCAAGTGCATTGATCGAGACACCAACAAACTATCATGGGAACTTTCCGGAAGATTTCTTCTCCGCGGAGGAGCGGGTTCGGCCCCCCGATAGCATGTAGGTGGTGAACGAGGATTTCTAACCGTGATAAAGAAGAATTAGATATATTGGGAAAGTGGCTTCCTGAAGGCTCTTTTCTCTTCTTTCTTTAGGAAGTTTCCTTCCGGCCGCAGAGAAAGAGACAAGGAGGAAGAAGGGGGCACTACGGGAAGAGCATCCCTGCGCAACGACAT…	761	11.7746	3.71442	0.587614	6.32119	2.6e-10	2.55e-08
comp62601_c4_seq1	TTAAAAGGATGAGGGGTGCCCTAAATGTGTACGGTAGCACTCCTTATTTCCAGAAAATAGAAGTAGAATGAAAAGAGGCACAAGCTTGTAATCTTCGATTTTCCGCCTTTGAAATGCACTTTTGCTCTTGTTTGATGTGACACAGAAAAGCTCTTTGCCTAAGGTTTCTGTAACTAAAAAGGGGCAATCCAGTAAGTAGGGAGGTCCAGCTTTGCAGTCTAGCGAGTCAAGGGATGAGAGCGAAGAAAGCGGTTTTTCCTCAATAGATAGGCTCAGTTCAGCTCACGAAGAAGACGAAGAACTGTCCTCGCTGTCTTATCCCGGGTCTTACAGCACAAGTGCCCATTTATATGTTGGGTGGTAGCTGTTTTCAAGAGCAAAAAAGCCCGAGAAAAAGAT…	460	4.58364	4.5359	1.0177	4.45701	8.31e-06	0.000190795
comp62605_c0_seq1	ATATTTTGAAGCTCAAAGAAGACGGAATGGACGTCCTGCCATAATAACAATTATTAATCAAAACTAGAACAACACATTAGAAAACAAATGGAGCTAAACCCCTCTGCATAACTAAGATCACTGACAACAAACTGAGAACATTGGGCAGAAAAAGAACCAGGGAATCATATAGAGCTTCAAAGCTCAATCCAACATGCCACCAAACTATCCCAGAAAGGCACCCCAAGGCTTCAAGCACCATCATTAACAAGTTGTATAGCCAACAAACTTCAACATTCATCTTGGCAGAAACATAAAAGCTACCAACCATTGGTTTAGTAAACACTAATGTTTACAAAACATAGATATATCCTACTTGAATGAACTTTATTCTTAAACCCTAGATAATCAAATTGAAGC…	2472	4.74041	5.79949	1.07396	5.40011	6.66e-08	3.23e-06
comp62616_c0_seq24	CTTTGTTGATGCTGATACCTAACTGTATTTAAATTTGATGATAGTTTTAGAACCCATGCATGAACAAAACGACCATGTGACATTCAATATCCATAAAAGTTGATGATTTCAGGGGTAATGATGTTTGCAAAGTTATTTCTATGCTGAATATTGAGAAAAATTAAATGTATAATTGAGAGGATCTTAGTTCAACATAATCATTTGTAATAAATATTTTTATTATGCCGCTAAATATATAACAACAGTATGTAGCTTTCTATTGCTTAGATATCAGCCTCTCCCGAGCTAATTACGCGATTTTTTTAACTTACCTTTTCTCTCTTTTTTTCTCCCGCTCCTCTCGGCAATGCATTGACGCGACAACAAAGCTGAGAAGAGGAAAGAGAAAAAGAAAAAGAA…	1172	29.7956	2.7028	0.331568	8.15157	3.59e-16	1.31e-13	-0.558	0.000124363
comp62618_c0_seq11	AAAAAAAAACCCCGCCACTCGACTGATGAGTCGAGTAGAGAATGATTGGAGAGCCCGGATCTGAGAATCTGTCCCGCTGAAACAACTGTTCCTGGGAGTGGCTGAAGCTCGAAAAAAAGCTCTCAAGCGGTGGAGAACGTTGGCTTCGATCCCACCTCCCACTCCCCTTCCAACCTAAGGACTAAGATGAATGAGTGGAACTTCTTTCCTTTACCCTCTCATAACTCGTCAGGTCGGTTTGACAGGCTTTCCACTTGGTACACTCAGAAATATTTCACTGACCGATTCCGGCACGGAGAAAGAAGCCTGTGGTGAAGTTCCGCTTGAAAGCAATGGATTTTAAACCTCGCTAAGCTCCAGCTGCAGAAGGAGTTATGTAGGCAGAGTTGTCTTGTGGGA…	2478	27.6591	3.33426	0.385364	8.65223	5.05e-18	2.56e-15
comp62618_c0_seq12	AACTACTTTGCCTCGGTTGTATGTAAACCCCCCCGAGACCCCCACCCCCTAAAGTGGTAAAGAAGGGCTCTTTGGGGTATAATTTTCTTTCTATCTGACAGGACAAACAAATAGGAAGGGATGGTTCTTTCATTGCATTGATAGAAGTCTAACTAGAAAAAGATCTCTCTATTACTTTGAGAAGAGAATCGTTGGTTTGACCGACGAACTACGTGGGAAAATGAACCTTCTTTCTTTTATTCCGGTTGTTCGTACGATTCGACCTTCGTTCTAGTCTTGAAAGCGGCAACCGCCCTGGTCTTTGAAAAGTTCCGTTAGGTTCTTCAGTCGGCGACCTGCCATAGCTTGATACGAGAGGGGCGGCCCTCTCGCAGAATAATACAGTCTCCCCCAATTAGC…	3796	9.94207	2.30823	0.515781	4.47521	7.63e-06	0.000177976
comp62618_c0_seq13	CTTTGTTATCTCTATCTTTTGAATAATTTACTCCTAGGTACTCTTCCCCAACCAATAGCTCGCTGGCCGCTATCACTTCATTCGTTCGTTTCGTTACACTCCACTTGCTTTAGTGCTCGCTCCGGTACACTCTTGGGTTGGATATACAGATTGAAAACAAGGATTTCAGACAGCATGAAAGATTCCCTTGAAAAGACCTATATTAAAGCGGAAAAGAAAAACTTTAGCCTCATTTGGGTCATAAACCCTCGTTTTTATGGTAGAAAGATGCCCTGTATCCAAATCTTCATCCGTAGCAAAAGGAGAATCCGCAGTTTCAGACGCAACCGGAGAATCAGCTGAAACAAGAGACGCATTGGCATCCAAAGAAGCAAGGGTGAGCTAAAACCCTGCATTCAA…	2217	7.2591	3.35272	0.641769	5.22419	1.75e-07	7.38e-06
comp62618_c0_seq14	AGTTCTGTTAGGTTCTTAGTAGCAGTCGGCACCCTTTTCTTCGTTTGCCATAGCTTGATACGAGACGGGGCGGCCCTCTCGCAGAATAATACAGTGTTCCTAAATTTGTTGTAGCAGCTCCGGCACCTATTGATTTTGCACCTTCTAACATATATTCTTCCAATTCTAAGAAAGCTCCTAAGGTAAGGAGTCTTCTGTGTGTTATAATCTTTACGGGAATGAATCGCATATGTTGGTTGATAATTGCTCGGGAATTCATTGATAATGACTTTGCCAGGTTCTAGGGGGGCTACTCTTCTTTTTTGTCGATCGAGCCGCTCTCCCTCATTCCACTCGTCCAGCCCTCTTCACGAACTTGTACAATCAATGCCACAAAGATAGCCAACTCTATTATCAAAG…	2936	96.9027	3.06698	0.286726	10.6966	1.06e-26	2.07e-23
comp62618_c0_seq2	TTCGAACCAATCAAGGTCACGATTGGCCCAGAAAGTCTTAATAGGATCATAGGCGTATCCCAAAGCATGCCTGCTTTCAGACGCTTCTTTCGAGGAATTGACTCCACTTAAAGTAAAGGTACTTTTAATCAAACTGAAAGGAAATAGCTCCTAAAGACTGAGTCCCTTCAACTTAATTAGCGTATGTAACCATAGAACGAGTACAACAAAGAGGGAAGGTTTCGGGAAATAGAGGGACTCTTCCCGTATTGCAAGCAACCTTAAGAAAGCGTTCAGTCCCCCATGCTGGGGTGGCCCCCCATGACTCACTCAAGTGAAGATATAAAATGGGGTAGGTAGCTCTGAAGGTAGGATAACAAGAGGCGACTTATTGATTTGATTCACGGGACCCTAGCGAGT…	5365	107.724	3.61438	0.316837	11.4077	3.83e-30	1.17e-26
comp62618_c0_seq4	AACTACTTTGCCTCGGTTGTATGTAAACCCCCCCGAGACCCCCACCCCCTAAAGTGGTAAAGAAGGGCTCTTTGGGGTATAATTTTCTTTCTATCTGACAGGACAAACAAATAGGAAGGGATGGTTCTTTCATTGCATTGATAGAAGTCTAACTAGAAAAAGATCTCTCTATTACTTTGAGAAGAGAATCGTTGGTTTGACCGACGAACTACGTGGGAAAATGAACCTTCTTTCTTTTATTCCGGTTGTTCGTACGATTCGACCTTCGTTCTAGTCTTGAAAGCGGCAACCGCCCTGGTCTTTGAAAAGTTCCGTTAGGTTCTTCAGTCGGCGACCTGCCATAGCTTGATACGAGAGGGGCGGCCCTCTCGCAGAATAATACAGTCTCCCCCAATTAGC…	2360	13.2241	2.31955	0.45434	5.10531	3.3e-07	1.26e-05
comp62618_c0_seq5	CTTTGTTATCTCTATCTTTTGAATAATTTACTCCTAGGTACTCTTCCCCAACCAATAGCTCGCTGGCCGCTATCACTTCATTCGTTCGTTTCGTTACACTCCACTTGCTTTAGTGCTCGCTCCGGTACACTCTTGGGTTGGATATACAGATTGAAAACAAGGATTTCAGACAGCATGAAAGATTCCCTTGAAAAGACCTATATTAAAGCGGAAAAGAAAAACTTTAGCCTCATTTGGGTCATAAACCCTCGTTTTTATGGTAGAAAGATGCCCTGTATCCAAATCTTCATCCGTAGCAAAAGGAGAATCCGCAGTTTCAGACGCAACCGGAGAATCAGCTGAAACAAGAGACGCATTGGCATCCAAAGAAGCAAGGGTGAGCTAAAACCCTGCATTCAA…	3653	41.4433	4.34797	0.457247	9.50902	1.92e-21	1.62e-18
comp62618_c0_seq6	AGTTCTGTTAGGTTCTTAGTAGCAGTCGGCACCCTTTTCTTCGTTTGCCATAGCTTGATACGAGACGGGGCGGCCCTCTCGCAGAATAATACAGTGTTCCTAAATTTGTTGTAGCAGCTCCGGCACCTATTGATTTTGCACCTTCTAACATATATTCTTCCAATTCTAAGAAAGCTCCTAAGGTAAGGAGTCTTCTGTGTGTTATAATCTTTACGGGAATGAATCGCATATGTTGGTTGATAATTGCTCGGGAATTCATTGATAATGACTTTGCCAGGTTCTAGGGGGGCTACTCTTCTTTTTTGTCGATCGAGCCGCTCTCCCTCATTCCACTCGTCCAGCCCTCTTCACGAACTTGTACAATCAATGCCACAAAGATAGCCAACTCTATTATCAAAG…	1845	24.5742	3.70227	0.435728	8.49674	1.95e-17	9.04e-15
comp62618_c0_seq7	TTCGAACCAATCAAGGTCACGATTGGCCCAGAAAGTCTTAATAGGATCATAGGCGTATCCCAAAGCATGCCTGCTTTCAGACGCTTCTTTCGAGGAATTGACTCCACTTAAAGTAAAGGTACTTTTAATCAAACTGAAAGGAAATAGCTCCTAAAGACTGAGTCCCTTCAACTTAATTAGCGTATGTAACCATAGAACGAGTACAACAAAGAGGGAAGGTTTCGGGAAATAGAGGGACTCTTCCCGTATTGCAAGCAACCTTAAGAAAGCGTTCAGTCCCCCATGCTGGGGTGGCCCCCCATGACTCACTCAAGTGAAGATATAAAATGGGGTAGGTAGCTCTGAAGGTAGGATAACAAGAGGCGACTTATTGATTTGATTCACGGGACCCTAGCGAGT…	3929	50.749	3.74326	0.369465	10.1316	4e-24	4.72e-21
comp62618_c0_seq8	TGGCAGCCTATCTAAAAACAGCTGATACCCAATAACCGAAAAACAAGAAAATAACGGTTATATCTATTATCGGTTGGATTGGTTGTTGGTTCATGCTTCCGAATAAAGTCATCTTTGGTATGGACCCTGGGTATGGGGTCTTTGGTATTGATGGGAGGATGGAAAGCTTATTGGAGGCCCCAGAAACAACTGGTGGGACTAAGCTTTCTATTTGATATGAATTCTTTTATGACTCTTAAAGCACACCGCTTGCCTATTCCGACTAAGCAGCCCGGTGTGCTTCTTAATGAGAAGCAAAACCAGAACGCCTAAAAGCATTCTAGAAGAGAGGAGGTAGGGGTTGTCCCTACAAATTGAATGGGGGAAACTTTTTCATTCAGCACGGTGTATAGCCTATAG…	1471	12.3718	3.34166	0.539157	6.19794	5.72e-10	5.16e-08
comp62618_c1_seq1	GGAAGGTCTTACTGTGACTTTCTCGGCATCGAAGTGGCCTCTTCACCTCAGGGATATATTCTATCGCAAGTTAAGTATGCTTCCGATCTTATTGCTCGTGCTGGTCTCTCCGACAAGACAATAAGATTGCTGATACTCCTTTGGAACTCAATGTCAAGCTTCGGCCAACGGATTGGGAACCTCTTTCATGGATCCAATCTCCTACGTGCTGCTTTCTTTTTTTCCTAGCGCTGTTCCTTCGCTGCTTTATTGTTCGCCTAGGTACGCGTTTTGATCTGCCTCGGGCTTTTTCTTTGTTTCTATAGGATCTGCTGCTCCAACCGTATCTATTTGTGATATACCTGGGTTGGTTTGGCCTCTTCCGTAAC	368	3.42781	5.33175	1.04624	5.09608	3.47e-07	1.32e-05
comp62622_c0_seq5	TCTTTAGCCACAACCTTAGGTCCCTTGAAGGAGGGGGCTTTTGAGCGAAAGCTTTTCAGCAAATTCACATAACATATATATATTTTTATTGTTCGATCAACCCATACAAAAAAGCCACAATCTGAACCTATTTAAACAATGCTTCCACAAAAATATTCCTTTCTATATTCTCATGGATAATATTCATCGTAAATGAAAAAGATAATGTACAAAGAAACAACACTAATGTGGCAAGTTTCCAACTCAAAAGGCCTAGCTTGAGCAGCAACCAAATCTCTTGAGAACAGATGAGTCGTCTTTGACATTTATCGTCTCTCCTTTGGATGGGAGGGAAGAAACGGCTCCTTCGTCCCCAGTTTCAACCGTCTTCTTGCTGACAACACGATATATCTGAGTAAG…	529	11.9437	-2.04365	0.467392	-4.37246	1.23e-05	0.000263197	0.354	0.0216125
comp62640_c0_seq32	AAATGGGTGACAACCTGCTCCACGTCTTCATCTTCATCCCGTTCATAACACAGCCATTAAGTCTGAACTGGAAAAAGTTATAGCAATAACTTAAGAATTAGACCTGTAAAAAATGTCGCTCTGTTGGCCTCCTCCTCTTCCTTCACTTCGGAGGCCCTTGATTGCTCCAATTCACCCAAGTCGCAAATTCTCAGTTGTTCGCAGTCACTTGGACCCAAACGATTCGCGCAAGTTAGTGCTGGAAGTGAAAGAGAAGCTTGAGAAAGATCATTACAGTCTCCCTGTAGGAAAATATGGAAGAGATGATGAAGACATGATCCTGTGGTTTTTGAAGGACCGTAAATTTTCTGTTAAAGACACCGTCTCAAAATTGACTAAAGCAATTAAATGGCGTCGAGA…	3149	6.8458	-4.36235	0.923422	-4.72411	2.31e-06	6.56e-05
comp62642_c0_seq2	TCCAAACTTCCAATAATAAGATAGTATAAATGAAAAACAACTGCATAATATTTACAGATGATTCAGATCCTCAAAATACTGTAATAATATACAATAGCCACAAATCATAGTCAAAGCTAGGTATAAATTTACACTTATTTTCCATAGCCAGACAGATCCTTCAAGAACAGAAACTGGGAATAATAGCTACCCATGCAAAATATTGGTAGATATGCAGAGCTTCAATGTTTCAAAATTCAAATCCTTCAGATTAACATAAATCACCTTCATCAATGTATATGCCGGAGATTAAGTTGAACCTCTTTACATGTATATATAATGAGTATATACATACTATATACATAGATGGAGCAGACATCCATGGTCTGAGGGAAAACATCATCTGGCTATGATAGTAAT…	1611	6.86038	-2.8218	0.64691	-4.36196	1.29e-05	0.000274159	0.341	0.0271869
comp62650_c0_seq20	GCATTTTCCGATCATTTTTTAAAGCAAATAATGGCGACAATGGAAAGCTTGATTGGACTGGTTAACAGGATCCAACGTGCTTGCACTGTATTAGGCGATCATGGTGGCGAAGGAATGTCCCTCTGGGAAGCTCTTCCTACTGTTGCTGTCGTTGGTGGCCAGAGTTCCGGGAAATCGTCAGTGTTGGAAAGCGTTGTTGGAAGGGATTTTCTGCCTCGTGGATCTGGCATTGTTACAAGGAGGCCATTGGTTTTGCAACTACATAAGGTGGACGGGCAGACTGAATATGCTGAGTTTCTGCATGCTCCAAAGAAAAGATACACAGATTTTGCTGCCGTGCGTAAGGAGATTTCAGATGAAACAGATCGTATAACTGGGAAGACTAAGCAAATCTCGAAC…	1850	4.14953	5.61237	1.14638	4.89573	9.79e-07	3.15e-05
comp62650_c0_seq38	GCATTTTCCGATCATTTTTTAAAGCAAATAATGGCGACAATGGAAAGCTTGATTGGACTGGTTAACAGGATCCAACGTGCTTGCACTGTATTAGGCGATCATGGTGGCGAAGGAATGTCCCTCTGGGAAGCTCTTCCTACTGTTGCTGTCGTTGGTGGCCAGAGTTCCGGGAAATCGTCAGTGTTGGAAAGCGTTGTTGGAAGGGATTTTCTGCCTCGTGGATCTGGCATTGTTACAAGGAGGCCATTGGTTTTGCAACTACATAAGGTGGACGGGCAGACTGAATATGCTGAGTTTCTGCATGCTCCAAAGAAAAGATACACAGATTTTGCTGCCGTGCGTAAGGAGATTTCAGATGAAACAGATCGTATAACTGGGAAGACTAAGCAAATCTCGAAC…	2615	12.2497	2.4011	0.475326	5.05147	4.38e-07	1.6e-05
comp62650_c0_seq40	GCATTTTCCGATCATTTTTTAAAGCAAATAATGGCGACAATGGAAAGCTTGATTGGACTGGTTAACAGGATCCAACGTGCTTGCACTGTATTAGGCGATCATGGTGGCGAAGGAATGTCCCTCTGGGAAGCTCTTCCTACTGTTGCTGTCGTTGGTGGCCAGAGTTCCGGGAAATCGTCAGTGTTGGAAAGCGTTGTTGGAAGGGATTTTCTGCCTCGTGGATCTGGCATTGTTACAAGGAGGCCATTGGTTTTGCAACTACATAAGGTGGACGGGCAGACTGAATATGCTGAGTTTCTGCATGCTCCAAAGAAAAGATACACAGATTTTGCTGCCGTGCGTAAGGAGATTTCAGATGAAACAGATCGTATAACTGGGAAGACTAAGCAAATCTCGAAC…	1412	3.12565	-4.99426	1.20814	-4.13384	3.57e-05	0.000639473
comp62650_c0_seq50	GCATTTTCCGATCATTTTTTAAAGCAAATAATGGCGACAATGGAAAGCTTGATTGGACTGGTTAACAGGATCCAACGTGCTTGCACTGTATTAGGCGATCATGGTGGCGAAGGAATGTCCCTCTGGGAAGCTCTTCCTACTGTTGCTGTCGTTGGTGGCCAGAGTTCCGGGAAATCGTCAGTGTTGGAAAGCGTTGTTGGAAGGGATTTTCTGCCTCGTGGATCTGGCATTGTTACAAGGAGGCCATTGGTTTTGCAACTACATAAGGTGGACGGGCAGACTGAATATGCTGAGTTTCTGCATGCTCCAAAGAAAAGATACACAGATTTTGCTGCCGTGCGTAAGGAGATTTCAGATGAAACAGATCGTATAACTGGGAAGACTAAGCAAATCTCGAAC…	1783	9.96777	3.64003	0.690556	5.27116	1.36e-07	5.96e-06
comp62661_c0_seq20	CCAATCATATTACAGACGTTACCAATCTACACTTATCTGAGATCAAAATTTTCTCTTTTCATATATTAAATTTATTAACTAAAATGCCTCCTCCTTCCGTCTTTGAGATGTGAACCTAACCTCTTGCAAATCTCATATTCAAGATATACAGTCCATGCTCCAAATTTTGATGGGTTAGATGTCCAAGATGCAGGCAGGTTCTTCCTGAGGTGGTTGAAGTTCCTTAATACCAGCAACTTTGGCATCTCAAATGAATATTTTTTCATAATCTCATTATATGAGATTAACTCAAATCACATTTACACTTGTTGGATTATAACTGTTTTTGATATAGGAGCAGGGACACTCCCTGGTGAAGGGAGCCTTACTTTATTGCTGATTAACTTCGGGGCAATGCAC…	2622	7.14073	-2.69037	0.57765	-4.65744	3.2e-06	8.65e-05	0.381	0.012683
comp62661_c0_seq24	CCTCAACTGAAAGATCATTGACCTCTTGCAAATCTCATATTCAAGATATACAGTCCATGCTCCAAATTTTGATGGGTTAGATGTCCAAGATGCAGGCAGGTTCTTCCTGAGGTGGTTGAAGTTCCTGTTTACAAGTATGGAGGATGCGGTACAGTACTGTAAGGTAATATTCTTTTTTCTATTTAGTTCATATTTTTAGTGGAATGAACCGCCTGTCATTGTCACAACAAATGAACACTCCGTGATGGGAGAAGTTAGGTTTATTAAAAGTTTCATGAAATATAAGTCCAAGTTAATTCAACATACCTTAATACCAGCAACTTTGGCATCTCAAATGAATATTTTTTCATAATCTCATTATATGAGATTAACTCAAATCACATTTACACTTGTTGGATT…	2825	12.3909	-3.00227	0.474687	-6.32474	2.54e-10	2.5e-08	0.372	0.0151617
comp62681_c0_seq3	ATTGAATTGCTCAGATTTGGTTCATAAAATTTATCGAGTATGAAATAAGGTTTGATTAATTGAGGGTTTTTAGCTACCGAGTCTAGTACAATCTCGAATCGAGTTCGAACAGTTTAAACTTTTCGAACGAATATGATCCAAATATTAATAAAAAATTACAATTTGAGAAAGTTCGAATAATTTATCAAACTTTAAAATTTACTCGTATTTGACTTATTTATATTTCAAATCGAGCTCGAATCGAACTTATAGTCGAGCAAGTACGAATCAAACCCGAACTATTTGCTTATTTTACAATCTTACTTGATTGTATTGAACTGGCCTTTTTTCAGAAATATATTCTAGTACACAACAATATGCCATTACTTCTATTCCGTGTAAGAGCCAGCCAAGAGGCTT…	1838	9.09466	2.3687	0.497608	4.76016	1.93e-06	5.64e-05
comp62755_c0_seq8	CCCCTGTCGTTATTTATTATTGTGCATAAATTGAGTTTGGGACTTTTGACCCCAATGGTCATTAAAAGTAAAGAAATAAATACATACAAAACAAAACACACAAAAGAGTAGCATTCCAAATACTTGTAAGAAAAGTAAAAGCTAATCGCTACATTAGCTTGTTACATTTGACTAAATTTAACTCTGTTTCTACTCCACTTCAAATTAAGGGAACCAACTTGCAGCTCGAAATGAAACCCAAAGTTAGCTAGCAAGCAACCCCCCCTCGCCCTTCTCCCTTTTCCTCTTCCAAAACAAACCAGAGATGTTTCATACAATTTCGTTATGTCTCACCTGATTGAATCTCATTTCAGTTATGTCTGGAAGTCATAGGCACAGTTGTTATTGTTGTTGTTAATC…	1533	3.79403	-4.66133	1.00827	-4.62308	3.78e-06	9.96e-05
comp62779_c0_seq10	CCATATATATATATATATCATAGCTGGAAAATCATTACCAGAAATAAAACTGAAACACCTCTATATATACTTCTTGGAAACTAATTAAGATAAAAATGAAAAATTAACAACATCAAGAAATGGGGAAAAAAAAAAAAATCTTCCTAGCTAGTCAAGGCGTCCCAATATCAGAGGAAGGAGAGAGAGATTCGGGTAAGATAATGTCAAGAGTAGTCTTAAATTTTTTATTTCAAATAATGTGTCATTGAATAAGAACGAACGTAGTTGTTAATGCTACTACGATGAACACATTATTTTGTGATAAAAAATTTGAAACCGGTGACATTACCATCCCATGGGGTGGGGTTGGGTTTATGCATGATGGAAACAAAATATATATTAACTAAATGCACCCTGCAG…	1185	18.3478	2.38835	0.387015	6.17122	6.78e-10	5.97e-08	-0.432	0.00424833
comp62784_c0_seq1	CGGGGTCGAACCGTCATTCCAGGATTTGCAGTCCGATACATTTCCATTATGTTACCTAGCCAAACCCGCCACCTCATGTGCCAAAGTAAAACGGTTGTTCTTCCTTCCGGGTTCAGTTTGCTTGTTTCATACAGGAGATACTGTTCTCTTCTTTCTTCATAGGGTTATCTCCTCTGGCTGTGCTCGAGTTTCTTTCGCTCCTTGGCAGTCCTAGGTGGAACTGCTTTCCCGTCATAGTTGTCCCTGTTGGCCTAGTAGTTCCTTAGTCTTGCAACTCCGCTCTTCGAACCTTAGGACAAACAGCTTTGAGAAGGGCACTTCAAGTCGATTTCTTCTAACTCAATTCCCTTAAGGGAGGTCGGGACTCTGTTTCTTCTCTAGCTGGCATTCCGGTCTGTT…	4172	23.8154	2.66244	0.358075	7.43543	1.04e-13	2.28e-11	-0.35	0.0228977
comp62784_c0_seq12	TCATTGGCCAATGTCGACGTCCTGTAACGCCGTTGTTGGGTAAGACTGCTCCCTGTGTGAGTTCAATCGAGTGTGCTCCAAGCTGCTACAGGCTTTCAATCCAAATCAGCTACAGCTAAATGAAACCAAAAGCAAAGCTTGAAAGCTCAATTCCTAGCTGCTAGAGCTAAATCTAAGGCTACTACCTTAGCTGTTCTAGTAGCTCCTTTGATTTAGCGTAGGGAGGGTGGAAGCTCTATAGGACAATAGCTTTGGGCTATTTGGAAGCTATGCTATATAGGAAGAGATAGCAGCGGCTGGCTACTAGCTTTGCTTTTGCTATTAGCTCGTGCTAGTACTTTAGGAGAGGAGATGAAGAAGAATTAGATCCGCCGGAAAGAGAGATCAAGATGTGGAACA…	1888	43.4378	3.10222	0.331793	9.34987	8.78e-21	6.77e-18
comp62784_c0_seq15	TCATTGGCCAATGTCGACGTCCTGTAACGCCGTTGTTGGGTAAGACTGCTCCCTGTGTGAGTTCAATCGAGTGTGCTCCAAGCTGCTACAGGCTTTCAATCCAAATCAGCTACAGCTAAATGAAACCAAAAGCAAAGCTTGAAAGCTCAATTCCTAGCTGCTAGAGCTAAATCTAAGGCTACTACCTTAGCTGTTCTAGTAGCTCCTTTGATTTAGCGTAGGGAGGGTGGAAGCTCTATAGGACAATAGCTTTGGGCTATTTGGAAGCTATGCTATATAGGAAGAGATAGCAGCGGCTGGCTACTAGCTTTGCTTTTGCTATTAGCTCGTGCTAGTACTTTAGGAGAGGAGATGAAGAAGAATTAGATCCGCCGGAAAGAGAGATCAAGATGTGGAACA…	1195	7.87657	4.77614	0.904601	5.27983	1.29e-07	5.73e-06
comp62784_c0_seq2	CGGGGTCGAACCGTCATTCCAGGATTTGCAGTCCGATACATTTCCATTATGTTACCTAGCCAAACCCGCCACCTCATGTGCCAAAGTAAAACGGTTGTTCTTCCTTCCGGGTTCAGTTTGCTTGTTTCATACAGGAGATACTGTTCTCTTCTTTCTTCATAGGGTTATCTCCTCTGGCTGTGCTCGAGTTTCTTTCGCTCCTTGGCAGTCCTAGGTGGAACTGCTTTCCCGTCATAGTTGTCCCTGTTGGCCTAGTAGTTCCTTAGTCTTGCAACTCCGCTCTTCGAACCTTAGGACAAACAGCTTTGAGAAGGGCACTTCAAGTCGATTTCTTCTAACTCAATTCCCTTAAGGGAGGTCGGGACTCTGTTTCTTCTCTAGCTGGCATTCCGGTCTGTT…	4636	353.628	3.92844	0.297513	13.2043	8.29e-40	6.84e-35
comp62784_c0_seq5	CAGTTCCTAATGGAATAGGTAACAAAGCTACTTTGCCACCCACTGCTACTAAATCACCGCCCCCCCAAGTTAAACTGGTGCTTGTTGTTGCACCAGGTGCTAAAGCATGGGTGTTTTGTATCCATTGAGCAAAGACGGGTTGTAATTGGATAGCGGTATCTGAAAACATATCTTGAGGACGCCCTAAAGCGCTCATGGTATCATTATGAATATACAAACCAAAACTGTGAAAGCCTAGAAATATACATGCCCAGTTGAGATGTGATATGATTGCATCGCGATGCCTAAGGACACGATCTAATAGATCGTTGTATCGAGTAGTTGGATCATAGTCTCTTACCATAAAAATGGCTGCATGCGCAGCAGCGCCAACTATGAGAAATCCACCAATCCACATGT…	692	2.66123	4.33948	1.07828	4.02445	5.71e-05	0.000939424
comp62784_c0_seq6	CGGGGTCGAACCGTCATTCCAGGATTTGCAGTCCGATACATTTCCATTATGTTACCTAGCCAAACCCGCCACCTCATGTGCCAAAGTAAAACGGTTGTTCTTCCTTCCGGGTTCAGTTTGCTTGTTTCATACAGGAGATACTGTTCTCTTCTTTCTTCATAGGGTTATCTCCTCTGGCTGTGCTCGAGTTTCTTTCGCTCCTTGGCAGTCCTAGGTGGAACTGCTTTCCCGTCATAGTTGTCCCTGTTGGCCTAGTAGTTCCTTAGTCTTGCAACTCCGCTCTTCGAACCTTAGGACAAACAGCTTTGAGAAGGGCACTTCAAGTCGATTTCTTCTAACTCAATTCCCTTAAGGGAGGTCGGGACTCTGTTTCTTCTCTAGCTGGCATTCCGGTCTGTT…	3373	6.11742	5.56668	1.02028	5.45602	4.87e-08	2.47e-06
comp62784_c0_seq7	CGAAATTGCATTGTACATCCAGAATAGTCCTAAGAAGACATGATCCCAAGCCGATACTTGACACGTTCCCCCTCTTCCAGGTCCATCACAAGGAAAACGAAAACCAAGATTTGCTTTATCCGGTATCAAACGGGAGCTACGAGCAAATAGAACACCCTTCAGAAGTATCAATACCGTCACATGAATCGTAAATGCATGAATATGATGTACCAAAAAATCTGCAGTTCCTAATGGAATAGGTAACAAAGCTACTTTGCCACCCACTGCTACTAAATCACCGCCCCCCCAAGTTAAACTGGTGCTTGTTGTTGCACCAGGAGCCGTTGCACCAGGTGCTAAAGCATGGGTGTTTTGTATCCATTGAGCAAAGACGGGTTGTAATTGGATAGCGGTATCTGA…	928	5.39868	3.41494	0.766305	4.45638	8.34e-06	0.000191233
comp62784_c0_seq8	TTCGCCGATCCTCAAAAAAAGAAAAAAAGTAAGCCAGTGAAATTATTCACTTCCTTTGTGAAAGTTAGAATCGCACTTTCACAAAGATCGATTCATTTATCTATGCATATTGTGTGTGAGCGAATGAGCTTGTCGGATCCGCAGCTTCTCAGGAAGATCTCGGACTGAGTCTATTTACGAAAAAAGAAGCGAAGTGGACTTTGCCTTGAACGAACGATTCTTTCTTTGTTGAGATAGAGTCGACAGACTAAGCACCAACTAGATCGCCTATGAACAAAGTAGGCACAAAGACATTTGAAACTCATTTCTGTGGCCGATTGATTCACAAAATGAACTCCTCTTTCAAGAGAGAAGGGCGACAATAAGACAAATTGAATCAAGAAATGCACTTTCTTTGCC…	1473	18.746	4.4273	0.570301	7.76308	8.29e-15	2.37e-12
comp62789_c0_seq12	GAAACCCCCTCTGTCGTTACTATATATCATTGCTTGCGGAACCTAAATCTGAATTTGGATCTGGTGGAACAATTGTAAATTGTGCAATATCATTATAACAATCCTTCTGAAGTTGCATTACTTTCCAAATTCTTTCCATATAAGACCGACTTCATATATTGTACAAATTTCAATATCCATTTATACGTACCATTGTGTCCATTAATCGTTAACAATACTACATAACCAACAACTACAAGCAAAAACATAAGCAGTATCACCAACATGTGGGTCTCAAACTGACTCCTCAACTCGCCCAAATGACACGATTTTGATAAAGAATAGCCAACTATAATGTTGTATCTTTCTCTGTGTTTCTCTCTGCTCAGCTATATCTAAAACATTTGTAGCAACACATGG…	1929	18.5281	-2.51913	0.415284	-6.06603	1.31e-09	1.07e-07	0.323	0.037176
comp62789_c0_seq27	GTCATATTGTATTGGAGATGATAAAAGGTGCAGTACTATAAATAAGTATTGTCATAGTTAATAATTTGCAAAATAGTGGGTGGGTGTTTTGAGTAAAACTAATTGGTCTTAATTCTCCTATTCATTCACGTTTTCTGAACTTTTGTTAATCAGTGTTCTGGCCTGTGAACTCACAGCCTCGTACGGATATTGATGTTGGCCGGCAAGAAGAAGCATGGAATTGAAGTTGAGGCCACCACATGGAAACCAAACCAGTTTGTCATGCCGAAGATTCAAGTGGAGCGAGCGAGCATCCCCGGCAAATTGATCAACACCTCTGGACGTTATATTTTTGTTTGATTTAGAGCTCAGTACGTAGTAGGTACAGTTACTAGGTTGGATGAACCAGAAATTAAGGCA…	1765	19.3696	-4.2744	0.53229	-8.03022	9.73e-16	3.24e-13	0.405	0.00787775
comp62812_c0_seq6	CTTTTCATTCTTTCCCCCCTCCCTTGTTTTACTCTCTATTACATATTATTTACAATCACTATAGTCCTCTTTATATTTGTTATTCAAACACAAAAAGAAACATCCTTTTCATTCTTTCCCTTCTGATTAATTTTGGGAGATTAAAAAGAAACCATCTTTTTGATTCTTTCCCGTCTGATTAATTTTGGGAGTGAGATCACTTTGCTTTTATCTTCTTTTTACCCTTCTTCATCAGTCTGTTTTTAGCATAACCTTTTACAAAGGGTGATTGGCTTGTGGGGCGTTTCGTTTTACACACCTTATACATCCACTATATTCTATACCTATTGAGTAAATATCTACATATAGATATTTATCAACCATTTGTTTCTGAATCTCAGTTTTCGTGGGTAAATTAAA…	2047	25.2784	2.49713	0.394805	6.32498	2.53e-10	2.5e-08	-0.528	0.000321391
comp628249_c0_seq1	ACCTGAAACGGATTCGTGAACAACTGCAGCTCATACTCCTAACTGGGTTTCAATTAAAAAGGCTAAAGGAAAAGCCGCTTACTTAGACGATAGGGCTATCTTCTCCGGCTAACCGATAGGCATGGTGATAAACCTCAAAACAAAAGAAGAGCACAGCGTGGAAAAAATAAGCCTGGTTTCGTCATACAATTGCGTCCCTTTCCAGAGTAGATCGTAAATCCCTCACGGGCTAACCACAGGGCCCCACCCCTTTCGCGTTCCTACCCAACTTCTATTCAAAAAAAGCTTCAACTCTTTCTCTATGCAATGTGTGACATATCTCGGTCTGGAGTCGAACCAGTGCTATGAATGCTCCACGCCATTCATTCACAGAGCTACGAGATCGATG	388	5.52122	3.79773	0.838316	4.5302	5.89e-06	0.000143525
comp62828_c0_seq1	ATTTTTTTATTTTATATATTATGTTTTATTTTTTGCAGTGACTGATCAGACAATAGTTCGATTCGTCATTATAATTGTCGCCTTAGTTTTTAACGATCGACCGAATCTATAGTGATGGATCGAACCGTTCTCCGATTCATTGTCAAAAGGGTATGCAAGGTATGTCATTCATCATTTCCGTATATATATAAATAACTACTAGCCTTGAGTAAATCAAAGCCACCAAAAATTAACAAATCCAATGAAGAAATCTGCAGAGGTTGTATTCATCTCAGCTCCGGCAATCGGCAACCTTGTTCCGGCCGTCGAGTTCGCAACTCACTTAACCAAAACAGACCCACGTTTATCAGCCACCATACTAGTCATCACTACATCTCATAGACCACTTGTAACCACCTA…	1983	3.1446	-4.38241	1.02678	-4.26811	1.97e-05	0.000390045	0.408	0.00735776
comp62833_c0_seq6	AAGCTTAAAAAGTTGTAAGAGCTGCTTGTGAATCTTAAAAAAGTTGTAAAAGCTGCTGTTATACTCAATAAGTGGTGAGGCTGCTTGGTAAGCTCAACAAGTTGATGGCTTCTCGCTAAGCTCAACACGTTGCAAGGCTGCTCGTTACGCTCAGCAAGTTGGAACGCTGCTTGTTACGCTCAGCAAGTTGGAAGACTGCTCGTTATGCTCAGCAAGTTGGAACGCTGCTCGCTAAGCTCAACAAATTGTAAAGCTGCTTGCTAAGATCAATTAAGTTGTAAAGCTGCTTACTATTCCATATTTTCAGTACTTATCTAGATGCGGCTAATTTCATAGGAGAACCGAAGTTTTATTAGATGTGCATATTCATTGTTGGTCTGATGACCTATGTTGAAGAAG…	2046	13.4918	2.5164	0.533706	4.71495	2.42e-06	6.82e-05	-0.336	0.0295224
comp62836_c0_seq31	TATATCTCAGTTTATTTATGTTGGTGAACTAAAGTTTTATTTATATTTTATTTTAATTTCCAGCTGCATTGTCATCAAAGGTCACATGAACCCGTGGCAGAGCATTTGAACGCAGATCAAGAGTTCGCCGGTTCGAACCCGGTTCAGCCCTTAGTATATAGATTCTGTGGCCCAATGGATAAGGCGCTGGTCTACGAAACCAGAGATTCTGGGTTCGATCCCCAGCAGAGTCGTCAACTTGCTAACTACTGTGAACCTCTTTTGAAAGTTTTCTTACCTTCAGAAATGGAACATTCATTCAGAAACATTTTGCCTTAAAACAGGAGCACAAAATTCTCTGTACATACAAAGAAATTTGGGAAACAAAATAAAAGGAAGCAAAAGTTAACAAATTGTCAT…	2032	4.18212	3.82612	0.938989	4.07472	4.61e-05	0.000788406
comp629116_c0_seq1	CGGCCATGAATACCAAGAAGATTTTGGTTACAACTGGATGGGAAGTTGCTCGTAGGATAACAATGACTAAATGGGATAAAGGGGGCGACCTGGAGCCATGCCAGGGGACAAACCGAGCTGACTAAAATATAGAACGGGACAGGCCAAAGTGAACAAGCTTTATGGGCTGCTGTAGGCTGGCCTAACTGGTAAGGATAGGACGTTCGGAACCCTCCCTGAACTGGGAGATGATCACAAGATATGTAAGTGATTCCACGTAAGCAATGGGAAAGATTTGAGTGCTTTTCTACCCCAATTGAAGGGGCCTTTTTCTAGAAGGGAGGTTCACTCTTTTTGGTTGCCCCCAAGAAGCAGATGGGCGTCTTTGCCTGCCAACAGGAACTTCTGCGATTGACATTA…	748	8.0643	3.7561	0.695753	5.39861	6.72e-08	3.25e-06
comp62919_c0_seq2	GATATCTGAATGAAAATAGTTATCTCTAAAATGCAAGCATTATTCTATATATTGTTATTACTTATTATCCCTTGCTTTACAAACTAAAGCTATTAAAAATGATAGGCTGCTCTACTAACACTTTTACCACAATGTGAATACATGTATGTAATGCATTGTGTGCATGACCAGAAACTAATTTGAAGAATTAACTTACTTTAATTTTTGCTTCTTACTTCAAAGTCTCTACTATCTTCTTTGAGAGGCAATAAGCAGTCGACTGGATGGTGATCATAGGATTGACACCAACAGCACTAGGTAGCACACTAGCATCGCAAACAAAAAGACCTTCTGCTTCCCAGCTCTCCCCATTCTCATCGACCGCACCTTCCTTTTCACTGATTCCCATTCTACAACTCC…	2545	13.8436	6.17886	1.18637	5.20822	1.91e-07	7.96e-06
comp62930_c0_seq1	ACAGAATGAAACAAACTGAAAGCATGCCATTAATAAGAGATACATATATTATTATATTAAACTATACCTGAAGTATCCGCCAAGGAGAGCCTCGCCAGGGACCATTGTCCGGCATTGTAGCAGACGAAACAGTCCCCTGAAACCACGTCATTCTTGATGAGTCCTCCGTCTCCATTGCCATTTTAACCCTCATCCCCACCACCCAAAACACAGCAAATGACCTCTCCACCTTCTCCGTTTTAACCACAAAATCTGCAGACCCAGCTGTGGGATAATACACAATCTCAAAGCCTAATCCTTTGGCAGCCAACTCAACCGCTTCCTCCACCTCCTCAGCAGCAACCCTACCCCTCACATTTCTAGAGAAACCCTCCCTCTCTCCTCTCTCCTCGTAATAAT…	1305	2.11523	4.64268	1.09847	4.22648	2.37e-05	0.000456201	-0.426	0.00493466
comp62951_c0_seq20	ATCACCCACCGTCTCCTTCCTCCTCCTCCATTGTGTGTATATACAGTATAACCAAAATTCTAATCATAAAATTGTAATCTTTAACCTCTGAATACCCATCAGCCAAATTCCTACAATTCCATTATCTGAGATGATGGGAGGAGTGGCACATTTGTCATAGGCAATGATCATTTTCCTGCATCACTCTTGGATCTTCCTTGCATTGTGGAGTCATACAAAACTTATGATGACAGTGTATTGATCAAAAGTGCAGACATTGGTCAAATGATTATGGTGAGAGAAGAGGGTGATTCTGCTCCTGATGTGGTGGAGTATCGACATGGCCTCACCCCTCCCATGAGGGATGCTCGAAGGCGAAGATTTCGTAGAGAGCCGGATCTAAATCCTGAGCTTGTGAGA…	893	3.05053	-4.34082	1.05523	-4.11363	3.89e-05	0.000686531	0.381	0.0129208
comp62972_c0_seq4	GAGAGAGAGAGAGAGAGAGAGCAACTAGCTGGACTACTATTTCCTTCATTCTTTCTTCTATTACATCCTACGCGTTTTACTTTCATGATTCATACAGACTATAAAGAGTGATTTCTAGCTGCTAATTCAATATAAAAAAGTTTCAAAGCATTTGATTGATTGACGGACGGTTACATACCCATGTGAGTTATCCTGCCCCAAAATTCTGGGCCCACCTTTGATTTTCTTTTTTGTTTCCCCTTCATCAAGACCCAGAATTTTTTCTGCCAATTCAGCATTAGAAGTTATGGGTGTTTGTCAATTTGTTCATAAAGTGTAACAACTTGTTCAATTTCACTGTTTTGTGTTTGGAAAAAGTCATCTTGTATAAAAGATATATATATTTTCTATTAATGAAAT…	2355	2.4729	4.8604	1.15349	4.21365	2.51e-05	0.000477144
comp62975_c0_seq7	TACCCCGCTCGACCAAATAGAATATATAGGATCGGAAAGTCGCAATCAATGAATCAACCAGTTCATCGATTTCAGTCTTTCAGTCTGAGTTCAGTTCCGGGCTACTGTAGCTAATCCTCTTTCTACTGTTGCTAGTTCTTGCTAGTCGGAAGTTCTAGCAGCTAGTAGAGGAAAGGAATCTAAAAGATCCTCCGCAAAGAAGAGCTAACTTCTAACTCCCAGCTACCGAAGGAAGAAGGGAATTCTAGAGGAAGGGGAAGAGTTCGTACAGGCTCGGAATTCTATTCATAGGAAGAAGTAGGTAATGCAATTAAAGGAAAGCTATATGGAATGGCCCTTTCTCTTCTTTCCTTCTCGTATAGCTGGAAAACTGAGTCTTTTCTAAAGGCTTTCCCCGCA…	1833	46.6044	4.14088	0.408176	10.1448	3.49e-24	4.24e-21
comp63037_c3_seq5	CCTCCATAATATGTTGATAGCCTCATATTTATTAATAAAAACTGGTAATACTTGAAAATATAGATATCCAACCTTCACATGTGTACTAGGAAAAGCAGATGTTCGAAGGGTCTCCTGTGTTTCATCTACAGGCTTTCTTCTAGGCACGCTTAATACTAAAGCAGACTGATCCCAAGTTGCTGTGGTAGCGGTAATACGATATCCAGCATCCCACCGCCTATGAATTCCTTCGCTAGGGTAAAGAAAATCTAGTTCAACCACCTGGTCCGAGAATCCTGCACCACGAGACATAACAATACCCCATCTACTCCCTGAGGTAGCCATGGAAGTAACATAAAATCCCTCCCTCCATTTTTTGTTTATCCATTTGAAAGGAAACGAATCACTAACTTTGTAGGA…	904	4.02079	4.95478	1.01701	4.87193	1.11e-06	3.49e-05	-0.405	0.00775784
comp63117_c1_seq1	GGCCTAGCTAGATGGAAATCCTCAAGGCAAGAATAACCTCAAAGTTTTAATTCCCATATCCATATCCAGTGTTAAATGTACAATTTCCCATTAACAAGAAAATAACAAAAATCAAACTACAACCCTCAGTTATCTCTTCTGAAAGTTTACATCCAATTTAGGGAAGAGAAAAATCAGAATCAATGAATAATTGGCTCCTCCTCAATCAGAAAACTCCATACCTCCTCGACAATATGAGATCAAAAGAGCAATGAAAGTTCCCATTTTTCGGAACTGACAACAATATTTGGATAATCAAACTTGGCAAAAAATATACCTTCCTACAACCAACTTGATCTGAGGCAGGTGATGAGAAATATTTTCCAGGATAGATGGATATAAAATTTCAGTTAGACCACT…	2468	2.98276	4.50681	1.07077	4.20895	2.57e-05	0.000485955	-0.322	0.0378491
comp63121_c0_seq10	ATTTGAAGCAATTGCAAAATAATAATGAGACCACCGTCCCTCAAGATGTAGCAGTTTGGTACGAGTAAAGAACGACGACATTTATAATTGATACACAAAAACAATCTTACCCTTGTGATTATGACACCGTTTGTATCTGTTGTGTGTTTTTTTGGTCTCTCCCAACTCTAATCCGTTTGCCCCCAATCCCAACTTCCCTCCATGAATTTGCTGGAAAAGATAAAGATGCAAAAGAAAGAGGAAAACAAGCCTCCTCCACAGCCTCAACTTCCAGTGTTTTGGATTGAGACCTCCGAGTCTGTATCTCGCCACTACCAATTTCAACCCACCGGTCAATTGTCTGTGAAGGTGCTTGATGACTCCAGACCAGTTATCCATAAGATGGCTGAATCCTTCCTC…	1971	7.00857	2.88441	0.611074	4.72023	2.36e-06	6.67e-05	-0.329	0.0334828
comp63125_c1_seq2	ACCTCATCGGCCCCCTGGCAGTTATTAAGGAGTCCAAACCTAATTATAATTTAAACCCAAGAATCTAAGCCCATAATCAAGTTTACTTTAAATAATTAAGAGCAAAGAACTGAACTGTAGGAATTGTGGAAATCTATAGAGCATAACAACGATTTTAAGTTTGAGTTTTATTTTTGCTAGAGCATCTCGACACAAGATCCCTTTCAGATGAAGAATTCCTCTAAGACAAAACAAGTAAAAATTAGTGAAGGCCAACTATATAGCAGTTTATTAGTCCATTTATGTAAGTAATGTATATGATCTCACTTCCTCCTTTGACTTAAGTATTGCAGATTCTGAGTTTCTTCATGGCAGCCGTAGTTCAAGCAAGTGCTAATACAGTAACGGCAGGGAGTGATG…	3665	5.28286	-3.96933	0.9094	-4.36478	1.27e-05	0.000271206
comp63138_c0_seq1	TTCCAAGCCAAAATGAAGGGAAATCCAATAATGCAACTTTTGATTCCCACTTTAGCTGACAGCTATGCGGTGTGGAACAGCCAATTCCCTGCTTGGAACTAACGATTTACCCCTTTCATATGGGCACTCTTGCTTCCCTCTGACTGACCGAGAAAATTTCAAGAGGCATCTTCCATTCATATCGATTTGGGTTTTTCTGCACCATATTTTGATCTGCCTCTTCTTCGATCCGGAATTCCCAGCAAATCCTTGACTCCTCGAATACAATGGAATTTCACACCTGGCAAATCTTTCACTCTACCTCCTCTTATTAAGACCATAGAATGTTCCTGCAAATTATGACCTTCGCCTGGAATGTAAGCAAATATATCATGTCGATTGCCCAACCGTACTTTGGCT…	1240	38.4115	2.04517	0.275225	7.43091	1.08e-13	2.34e-11
comp63160_c0_seq5	TGTAGTCTTCAAGCCAACTCTCTTCTTCACAAGCTGACATCCATTTCTCCACCTTATCCAGTATGTCTTTTCTGCTTAGAGCCTCTTCTTTTGCTTTTATTATCTGATTATCCATGTCAGACAGTAACTCAGAAGGCTCCACGTTCTCAGAATCTATGAGTGCCATGATTTTTCCACGAGCAGCCTCTGTATCAATCTCTATATGAGCACGTGCATAAATCTCTTCGAGCTCTGCTTGCCTCTGAAAAGCAATTTCCTTCATCCTGCTAGCTTTTAGCTGATCAAGCCTTTCAACTTCCACATCAGCCTGCTCAATCAGATCCAGAGCAAGAGCTCCAGGGATGGTAACTTCATCAACTGACACTGATTTGCTGCATGTAATGTGATCAAACAAGCTCC…	1349	15.3325	-2.402	0.396907	-6.0518	1.43e-09	1.16e-07	0.394	0.00988436
comp63177_c0_seq16	GCTGCTTATATTTGATTATAGTTCTACTCTTTTGCTTTTTGAAAGTAATTTATGAAAGCATGATATTCAGTGAACTAGTAATGGTGAAAAGCCTATGCTGGATTCAACTGAGAGGCAAAGAGCATATCAGCAAGATTTAACAAGCCCCACAATCTGAATAGGGCCACCGTCACAATGGAGTTTACAGCAACATAATGACATTAAGAAGAAACTCCAACTCTAGTGCCAAGAAGAGGGGGTCGAAAAAATTAACAAGAAAATGAAAATACAGAAGACATGCTGTTCCTCTTTTATGCAATTTTCTTACCCACTAAAGTTGATTTCTTTTCTCGCCCTTCTTGTTTAATCTTTTATTCACAAGCCAATTTGGTATCAAAGCTGCTTAAGCAGATTGCAAAA…	1327	2.87968	5.08362	1.11833	4.54571	5.48e-06	0.000134744
comp63185_c0_seq11	TCAGTTATATATATATATATTCGTTTCTCTATTGAGTTGTTTATTTGATATGGATTTCCTTTAGTTTAACTTCTGAATTCCTCTGTCCCCAATAAGCTTTTTGGAACGATCTGCAATTGTTTACAGGGACAGGATCTCTCTTGTCTATGGGGATAATGTTAAGTTCACTTGGAGAGATACGTTTGAGAGGTGCATTAGACTTGCTTCTGCTCTCACCCACCTTGGGATTTCCCGTGGAGATGTTGTTGCCGCTATGGTCCCAAATATTCCAGCTATGTATGAACTACATTTTGGAGTTCCAATGGCCGGGGCAGTTCTTTGTACTCTTAATATCCGTCATGATTCAGCAATGGTGTCAGTATTACTGAAACATTCAAATGCCAAACTCATATTTGTAGA…	1946	6.99045	6.36604	1.12973	5.635	1.75e-08	1.03e-06
comp63187_c0_seq13	GCAACTTTACCATTGGGTCAGAGTTGTAAATGGTGTTCCTCCAACAGGTGACTATTCCTTTGCCAAGTATAATAAGTCTATTGATGTGATCAAATACACAGACGAGGAATACAAAAAGTTTCTTATTGATCCTATGTGGACCAAAGAAGAAACTGATGAGCTTTTCGAATTGTGTGCACGCTTTGATCTTCGCTTCATTGTTATAGTTGATAAGTTACCTTCATCTCGAACCGTGGAAGAACTGAAAAATCGTTACTATAGCGTTTCTCGAGCTATATTGACTGCGAGGGCTCCTTCTCCTGCTGATGTTTCAGGACACCCTCTTATTAAGGAACCATACAACATTTTTCAAGAGACTGAGCGTAAGCGTGCATTGTCCATGGTCCTCTCCCAAACAAA…	1119	2.43664	4.84564	1.08145	4.48068	7.44e-06	0.000174281
comp63189_c0_seq40	TTTGGGAAATTAGAAAGATGAAATGGCAGATATTAACTGAGAATGGTAAAGAACAAAAATAGTGAAGGCTTGACAATTTACAAACACTCACTCAATATTGTTCAACATTCATTCATACATATCAAGAAGATGAGTGAGGAGGACATGTAATATAAATAAATTCTTGTACATCATCAGCATCATCAAAGTATAAAATAGCTTCTAAATATAATAGAATTTTGGCTTTTCCCATATAGCAAGCAGCTTTTGCCTCGTTTTTGAATCAGTATTGCCTGCTTCTATAAGCATTCACAAGAGAGAAATGTTGCCCATTCACAGGAGAGAAATGTTGCCTCTTTTCTTACCACAACCAACAGGACCAACACAACTTCACCATACCGATCGCACCATGACCTGAAG…	1494	90.1514	2.41626	0.27577	8.76186	1.92e-18	1.06e-15	-0.44	0.0035478
comp63266_c0_seq1	AATCTAGGTACGTAAAAAATATCGATTTTTTTGGTGACCTGATTTCTGGATCTGCGATCGAGAGGTGTTTACAGATCGGAGTGAGACGAACCACAAATAATAATGCCTTTGCACGGGGATCTGGATCGGCAGATTGAGCAGTTGATGGAGTGCAAGCCTCTGACGGAGGCGGAGGTGAAAACGCTGTGCGATCAAGCTAGGGCTATTCTCGTAGAGGAATGGAATGTGCAGCCAGTGAAGTGTCCGGTCACTGTGTGCGGTGATATTCACGGCCAGTTTTACGATCTGATTGAGCTGTTTCGGATAGGCGGAAATGCTCCGGATACTAATTATCTTTTCATGGGCGATTACGTCGATCGTGGGTACTATTCAGTGGAGACTGTTACCCTCTTAGTGGCT…	1405	7.52236	-2.43593	0.574729	-4.2384	2.25e-05	0.000435687	0.446	0.0030619
comp63269_c0_seq33	TCTATATAGGAGTATACTTAAGGCATGCTGCTCTTGTTCCAATTATACTGTGTTCTTATACTTGAATTCATACCCAAAGAAAACCCACCTCTTTTTATCGCCAAAGCACTTGTTCACCATTTTGAAGCCGACCCTTTTCGATTTCTCGTCAAATTCCTTAGATCCCACACCTAATTTCAAGGACTCAGTTTTGGGGTTTACAGAACAATCAATGGCCAGTCAATCCATCCACGAGTTCACTGTCAAGGATGCTAGAGGGAATGATGTGGATCTCAGTAAGTACAAGGGAAAAGTTTTGCTACTGGTTAATGTTGCATCTCAATGTGGCCTCACCAATTCGAACTACACGGAGTTGGCACAGTTGTATGAGAAGTACAAGGGTCAAGGTCTAGAGATTCT…	2867	2.35925	4.79222	1.10263	4.34618	1.39e-05	0.0002914	-0.314	0.0425761
comp63269_c0_seq34	TTTCCATCAGGCCTTATCTTATATCGTGTGTTTTTCTTCTGCACATAATTCTTTTGCATTTCAGTTCAGCCAAGTAAGCAAGTATCTTCAATCCCCCCCTCCCCCTCCCTCGATTTCTTATTCAATTATACAATAACTTCTTCAGTTCTTTACATTAAACATTCATATAAGTCCTGTTGTTATTATTAGATTTGAGATTATATCACTCAATGGCAACTCAATCCAGCAAGCCCGCATCCGTCCACGACTTTACCGTCAAGGATGCTAAAGGGAATGATGTAGATCTTAGCCAGTATAAGGGAAAAGTTCTGCTGATTGTCAATGTTGCATCCCAATGGTATGTTGATGTTTGTTATGTCAATTGTGTTCTATCCAATAAAGGTATTGTCTAACAGTTGG…	3166	7.11614	2.7175	0.667991	4.06817	4.74e-05	0.000806439
comp63277_c0_seq42	TGAAATCATGACTAGACAGCCTCTCTTCCCTAGAAAAGATTAGGTTCATTAGCTGAGACTTATTACGGAGGTGTTCGCCAAAGGTGTTGACAAAGAAACAGTTGTTTTGATGGCTGAAAGAGTTTCGAGATTAGAGAACCAAGATGCCATAGATACTGCAATTGTCTCCATGTTGAGCGACCCTAAGGAGGCACGAGCTGGAATTACAGAAGTTCACTTCCTTCCTTTCAATCCAACTGACAAGCGGACAACACTTGAATACATAGATGGTGTAGGCAAAATGCACAGAGTGAGCAAAGGTGCACCAGAGCAGATTCTCAATCTGGCATGGAACAAATCAGATATTGAGAAAAGGGTATACTCAATAATAGATAAATTTGCTAAACGTGGACTTAGATC…	804	2.49515	-4.67461	1.06653	-4.38302	1.17e-05	0.000252985	0.492	0.000944903
comp63287_c0_seq50	CTGGGAATAAAACATAACTTGCATAAATTCAAGGCAGGCAAGCTTATTCATGAAGATTGAAGAGCATGGTTCTTTCCTGTTCTTTAAGGAATATAGATATGGAAATAATAATCCCTTCCATGCACAAAAGTAATTCCATTTGCAAATACTAACAATGTATTTTATGTTTCATGTTGGTCCCTAAAATAAAATTGTTAATTAGGCGCATTATGATGACAAACCTGAAGAGGTTGCATCATCTGTACTAAAAAAAGCCCATCATGATATGAAATTTGAAATAACAATCCAAATCAACCCTCTCACAAAACAAAGGCCCCAACCTAAATTTGCTTCTGAAAATCAGGTGTTCATTAGATTTTGATCAAGTGAGGCTGATCTTCCTTGAATCGGCAGCGCCAT…	1472	3.97322	-4.73323	1.01593	-4.65899	3.18e-06	8.61e-05
comp63302_c0_seq5	GGTTTTATTTTATTTTTTGATAAGGAAAATTCCGCGGGACAATGGCGGACAGTTGTCTTGGGACCCCGTTATGTAAGGTTCTACAACACTCGCCAATTCCTGTTCCACCCATCTTCCTCCATTCTCATTCTCTCAGATCTCCTCTATCCATGTCCTCCAATCGTATTCACCAGAGTCTTTACTCCTCAATTCCAGGTCCCAGCGATAATCAGCCCTCTTTGCTCGTCTTTTCAGGTGGAACGGCCTTCAATGGTGTTGTGGAAGAGCTTAAGAAATTGACAACTCGTGTTGCACATGTTCTCCCTGTTTCTGATGATGGAGGAAGTACAGCTGAGATTGTTCGTGTTCTTGGAGGTCCAGCTGTTGGAGACATACGGTCAAGATGTTTAAGATTGTCTG…	1733	9.03246	3.12563	0.56257	5.55599	2.76e-08	1.54e-06	-0.445	0.00318167
comp63363_c0_seq12	ATTTTAGATTAATGAATTATATAGTAATGTTAAGTTTGGATTGAATGAATGAAATTGGTAAATAAATGTAATAGAAAAAGGAATGAAATGGAAGGTGTAATGATTTATTCCATTTCAGTTGGAATGAAGAGAATAAAATTTATAAATTTGAAATGAACGAGAATAGTTTATTTTATTTTAATAAAATAATCAAATACAACAATTTTTTTTATTTCATTGGACGGAATCATTCCGTTCTAACCTTCATTCTTGAATTCTTTCCTGCAAACCAAACTATTCTTGCATTCTTTCCTTGGTCATTGGATTACACAGACGCATGAGTTTTGTACTCCCTCTAGTTCCTCATCAGTGGATCCTCCACTGGATTGAAAGAATTGAATATGAGCAATATCATAGCCA…	1024	9.78464	-2.14768	0.454125	-4.72926	2.25e-06	6.42e-05	0.335	0.0299552
comp63402_c0_seq4	TTTTTAAGGAAACCGAGTTAAGCCCGTCGTGCAAATTAAGGTGGCAGAAAGATGAAATACTACATATCACCCCCAATCAGCTTAACTAATAATGTAGTCAAGCTTGTAGATGATGGGGGCATAAAAACAGTTCAGATAAGAGACCATGTTTTCTGACTGGAAGATTTTAAGTTTAGGATTTACAGGTTTAAAAAAATGATGGGAGGTAAATGCTCTCAACATTTACTTACAATGGGGTGCAACATCATTTTAGGCGTAATTCCTCGCATACAACTGTACTACTTCACTTCACTTGACCCCCAGTGAATGAGGAATATAAATATTTACCGATGGCATCCAGTAACAACTGCCAAAAAATATTCATCCTTGGGTATGTGTCAGCTTAGTTTCTCTTTCCAC…	2302	3.42018	-5.12956	1.03424	-4.95973	7.06e-07	2.39e-05	0.448	0.0029246
comp63409_c0_seq1	TAAAAGACCTTCGTGCACCGGTCATGTTATCTTGCTTTAATCTTATCTTCTCTTTCCTCAAAGAGCAAATAGAATAAAAAGAAGCCCTTTTCGGAGTAAGGGGCAAGAATGTGTTTGAATCAAGTAAGAATGCGCTCCTATTGAATCCGCTTTTGGGAATATAAGGCTATTTAGTCCATTTTCCTTTCGAAGAGAAGAGGCTAATCGATATCCTAACTCTAAGTAAGAGGGGATTAATGAAAAGGACTGGGCAAATAGGTTTATCCATAAGGAAAAGTCCCTCCTTGCCTAGGGGCTCTTGTCTTTAAAGACGAATACAAATTAGTAGGGCTGCCCCAATAGCTCTTGTTGAATGGACATCTGAGATGGCATCAAGCCGAACACAAAAGAGATATGGGC…	5383	153.603	3.67741	0.329091	11.1744	5.44e-29	1.5e-25
comp63409_c0_seq2	CCAAAGGCTAGTTCTGCGTCAACGTGCCGTACCCAACACTTTAACTCATTTTATACATTTTTGAACTCTTTGTGAAGAGGAAGAAGCGGATAGAGCAAAGGCCTCCTCTTTCCGTCCGCTCTTCCCGAAGTGAGCGAATTGCATGTAGAGATCCATAGGGGCTTATAGTTTAATTGGTTGAAACGTACCGCTCATAACGGTTATATTGTAGGTTCGAGCCCTACTAAGCCTACCACCCCCTTCTCTTCACCTGATACAAGGCAGTCGAAGTCCCCGCCGCCCCTATCCTTTAAATTGATGGATTCCCAGGTCTTTTTGATTCTCACTGTTGGAAGATTATTGAAGACGACCTGGTCAGGGCGGTTCACAATATCTTTGCTGCAGGCGCTGTTAAGCCCT…	2265	94.2917	3.20636	0.272723	11.7568	6.51e-32	2.96e-28
comp63409_c0_seq3	GGAATTCATTGGCAAATGAAAAATCTACCGTTTTAACACTCAGAAAAACCTAGAAAAGAGGAAGAGTCACTAAGACAAGAGCTAGGTAAGCAAGCAAGAAGGAGAGGCTAGAAAAGGCGAGGCAAGGGGCTCTCCATCTCTAGGAAGATTGTGTCCAGGATCTGGTAATCTAAGCCTTGCTTCTAAAGCAGTCTCCTCTGTCTCTGAAAGGAGATGCGTTTCTGGTACTGGTGGTATTGGACAAGCTCTCAGGGAATAATCTCTTTCTTATTTCTGTCTTTCTTTCCCATGACGACTAGGAACGGGCAAATCAAAAATTTCACTTTGAATTTCGGACCTCAACATCCTGCTGCTCATGGTGTTTTACGATTAGTATTGGAAATGAACGGAGAAGTGGTG…	418	2.90029	5.08959	1.08276	4.70056	2.59e-06	7.24e-05
comp63416_c0_seq4	CTCCCGCGGTTGCCTCTTGCCTGCCACCAAAGACTTTACTTGGAAGTTGTATCCTCCAGGGAACACTCGCCGCCGTCCACCGCCACCAGGCACCAGCTGTAAATTATTTAACTTCTCCGGGGTTTTGGGAATGATGGAATTGAAAGATCCTGGGATCAAGCTGTTCGGAAAGAAGTTTGCCTTGACAGAGAATGGGGAAAATCCGGTCGTCTCCGGTCAAGATTCCGGTGTGAATGTTCTTGGGCTTTCTGACTATGCGAGTATAACTTGTTTGGAGGATGATAAAGTGAACGGAATCGAAGAAGAAGAAGATGGACAAGTGGCTGAGAAGGATTATGTAGAAGGACAAAGTGAGACTAAAACACAAAATAAGGCACCAACTCCGGTTACAGAAGACTC…	2278	4.64312	-3.7681	0.914707	-4.11946	3.8e-05	0.000673124	0.39	0.0106298
comp63429_c0_seq4	TTTTTTTTGACAAACCAACTGAAAATTCCGTTAGTATAAAAATGTTTACTTCAGGATAGGGGGAAATTCTGCAAATATATATGTTACATCAATTCTATAAACATTATGTAGAGGGCTCTGATAATGTTACAATGTGTTTGCACAAGAGAGCCTCCTAGCCAGCTCGACCCAGGCATCAGTTGAGAACAACGTCTAGCAAAACATATTGAGGTGCAACCTAGGAGTTCGTACAGTAAGGGATTACTCAAATCACTCACCTCTACTAAATGCCATATAAGCCATATATTTGGGGGACAAATATTAGTTGCTTCTCCAGGTGATGCTATATTTTTCCCCAAGTACATTCGTGGGATAAGCAAATGCATGGATATTATGCAGCAAAAATTCAACCAACTTTGG…	643	2.33848	4.78438	1.09946	4.35158	1.35e-05	0.000285262	-0.339	0.0280876
comp63433_c0_seq18	ATTTTTTGTTGGCCTTAATATCCGCGCCCTGACGTTTTTGCATCACAGGCGCGTGGATAAATATCCTCCACCCAAACGCCAGCTTCGCTTACGGGTAAAAATCGGCCTGCTTACAAGACCACCGTGTTTCGTTTGTTCCCGTGGCCATGCACAATTCACAATTGTCGCCATGGTTCTGGTCTTCTGGAACATGCACATTCTCTCTCTGACACTCTCTATCTTCAAAGTTTAATAGTAATTCAGCTGAAGTTAAAACAATTTGAATGAGGTGCAGACAGAACAGGCAAAGATATGGAGAATGGAGAGCGTGAAGATGTTAATGGGCACTCGGACACCGAGACACCTACCAATATTACAATTAAAGGAATTCTGGGGTTGTTAATGTCGAATGTTAATGGG…	1926	56.5761	2.69102	0.50696	5.30815	1.11e-07	5.04e-06	-0.338	0.028558
comp63433_c0_seq6	GGCGATTGTGAGAATTGCATGAGAAATCAAGGGGGGAATGAATTGATACGAAACAAGCATAACTAAGGATGCAGAGACGTTTAAAAGTGGATGTAGTATTTTGTCTCGTCTTTAGACAAATTAAGAAGATGACGAGGCCTAACTTATCCTCCCTAGCTCCCTTATAAATTCCCAAAACTCAAGACTCCTCCTCCTCCCTCCACAAGGGTCTTTGACAAGGCAATTACATTGGTTAGCAGTTGCTTGATCCCAATAATTTACAGGTGCAGACAGAACAGGCAAAGATATGGAGAATGGAGAGCGTGAAGATGTTAATGGGCACTCGGACACCGAGACACCTACCAATATTACAATTAAAGGAATTCTGGGGTTGTTAATGTCGAATGTTAATGGGAATGA…	1921	50.0734	2.72793	0.326347	8.35899	6.33e-17	2.65e-14	-0.321	0.0381744
comp63433_c0_seq9	GGCGATTGTGAGAATTGCATGAGAAATCAAGGGGGGAATGAATTGATACGAAACAAGCATAACTAAGGATGCAGAGACGTTTAAAAGTGGATGTAGTATTTTGTCTCGTCTTTAGACAAATTAAGAAGATGACGAGGCCTAACTTATCCTCCCTAGCTCCCTTATAAATTCCCAAAACTCAAGACTCCTCCTCCTCCCTCCACAAGGGTCTTTGACAAGGCAATTACATTGGTTAGCAGTTGCTTGATCCCAATAATTTACAGGCGCGTGGATAAATATCCTCCACCCAAACGCCAGCTTCGCTTACGGGTAAAAATCGGCCTGCTTACAAGACCACCGTGTTTCGTTTGTTCCCGTGGCCATGCACAATTCACAATTGTCGCCATGGTTCTGGTCTTC…	1931	2.95833	4.50245	1.10806	4.06338	4.84e-05	0.000821323
comp63443_c0_seq4	GCCACACATTCATTTCAAAATTGAAACTTTGAGAGCACAAGAAACTAAGTTTATTCAAAATCCCTTCTGTTGTCTCTGTTCTTGTTCTTCCTCTGATGAACATGAATCTTCTGATTCTGCTACTACTACCCTTTTGGCTTTTCATCTCCATTTCGTTTTCAGCTCCAGTTGATCCCGCTCTTGCCCCTCCACTGCCTTTTATCACTGACCCAGTTCTTCCTACTCAGACACAAACAGAACCTCATTCTCCAGGGGGAGAACACCACCGAGACTTGAACAAAAAAATTCTAATAGCCCTCATTGTTGCTTCAACTCTTCTTGGTGGAATTTTGCTGTTTCTATCTTGCTTCTGGATCTATCGGCGGAATACCTTGAAGAACTCCAATACGAAAAACCAAA…	1656	6.32758	-4.2408	0.900167	-4.71113	2.46e-06	6.92e-05	0.323	0.036927
comp63459_c0_seq5	GTTTATTCCGCCATTAACGACCTGACAGAGATTTGATAATGAAAAGTCAGTAAACCAACAATTTACAAACCAAGGGATGGATGTGGGTTCTCCTGAGAATGTATTGGAAGATTTAAATGACTTTCTGAAGGAAGATGGAGAAATAGACCTAAATTTTGAGGTAGGTAAGGAAACAAATGCTGATGATTATGTCTATGACGACTTTCCGAACAATAGTGAATTCAATGCAGAAGTGACTAATCAAAGGGAACAAGTAACATCCTCACTGCCTTCGGATACGAGATATTTTCAAATTTCTGGATCTCCTTCTGAAGATTTTCATCATCCTCTGGAAACTGTATTTGATGATGATGTCTGTTTGGATGAAACAACACTTGTGGCTGATTCAAAGAGCTTTCA…	2025	8.22119	3.33016	0.604581	5.50822	3.62e-08	1.93e-06	-0.436	0.00385328
comp63464_c0_seq24	TTTTAAAAACACAACTCAACTCAAGAGAGTCTCAGTTATTAATTAGCATTACCCAAATAATATCTACCAGCAAGTATAGAAAATGGTGGTGTGTGGTTCAATTTGTGCTCAAGTACAAGTAAATGCATCAGCAAATGCAGCATGGGAAATTTATGGCAGCCTTAAATTACCCCAATACACAGAACAGGCGCTGCCTGATGTTATTGACAGAATTGAGGTACAAGGTGATGGTTCAGTTGGAACTGTGCTTCAACTCTTTTTTCTACCTGACACAATTGGGTTTAGTTCTTACAAGGAGAAATATGTGAGAGTTGATAATGAGAAGAGGGTGAAAGAAGCAGACATAATAGAAGGAGGATATCTTGATTTGGGATTTACTTTTTATCGCCTTCGATTTGA…	2219	3.13284	-5.0048	1.04252	-4.80068	1.58e-06	4.75e-05	0.33	0.03277
comp63469_c0_seq3	GATCAGTTGAATTGCTCCCCCGTCTACATATATAGTTTTGGTTGCTTCTATATATCTATAAATATAGAACCCTAGCCTTCCTCGATCTCTCTTTCTTTGTTTTTAAATTGCATTTTAATTAAGAATATCTCTAGCTTTAATTTCCTATATATAAAACTCAATATTCCATATATGGTGGTGAAGAAGATGATGAAATGGTCGCCGTGGCCTCCGGCAGTGGCGGCTCCGCGGCGGAAGTTTTCCGTGAAGGTGAAGCCATTGAAGCTAGAAGGGGTTGAGCTTGATTTTTGGAGAGAGAAAATCATGGCAATTCAAATAAGATGGAAAGGAGAACCTCCTCCTAAGCTTAAGCTAGTAGGGTTTGTTCTTCCATTTTCTTCCACAAGTAGTCGAAAAATT…	2165	9.21229	2.61753	0.506351	5.16941	2.35e-07	9.51e-06
comp63473_c1_seq1	CTTCACAGCTTGCCACTGCTGCATAGGAAACCATAATTAATCGCAAAAAGAATAGTATAGAAAAGACAAAGGAGGAAATGAATATTACATCAGCACACCAAAGAAAATCATATCGAAAAAATGCAGCTCTGTAACATATGAGGATCTAGGAAAAGATAATAGTATATCTACCAAATAAAAAACCACAAATTGTAGGTAGTTACCCAAGGTAAGGCACACCTTTCCAAAGAAGGAATAAATATGAAATCTAACTTCGTTAAGCAAACAGCTGCTGCACAATATAATTCCCTCTTTCCAATGTTTTCCTTTTTAATTTTTGAAGAAGCCAGCCACTGTTTGACAAACTTCAATACAGGAAAAACCAAGCCACAAGAAACCTCAGCTGCATTTTCCTACCGC…	2396	8.06011	-2.01602	0.499856	-4.0332	5.5e-05	0.00091256	0.417	0.00601906
comp63479_c0_seq13	CAAGGGTGGGAACTCATAATTTGACAACCTGACCAATTTTTGAAATCATATTGCAGGGAGAATATACTGGTTTCACTTTTCACGCCAAGATTAGAAAAATTAAGGAATATTTATTTAACCTGGAGTGTTAACTGTTGAAATAATCACTTGTCATTGCAGACACTACCTCAAGGTTTCACAAACTAAAAGGCACAAGACCATTTTCAATATAAGCAAAACAATGTCATTAAGACAACTGTTCAAAAATGGCGGTTCACTTCAAGAATCCACTGTGTAATGGAGGGGAATAAAAGAACAAATGAACATCCGATAGAACCCAGAACTTCAGGTGGAACCCTAACAACTTCATACTCTATACACCCTTCCTGTATGGTTCTCAATAATCCTGTCCTGGCTAGT…	2421	10.8263	-6.79678	1.1055	-6.14813	7.84e-10	6.78e-08
comp63497_c0_seq7	AAGCATTCATGATATCACTAGTGTTAACAGTGGTGAGATTGCGGTTCCCCAAGGACCAATCACTGGTCAAACAAACGGTTCCTCTGCAGGAAGTTCATCTGGCAAACCAAGCAAACAACCTCCTCAATCTCCGGCAGCAACATCAGGAGTTGGCATGTATGGTGGAACAACTATAGGGCAACCAGTAGGAGGACCCTTCGTCTCAGCAGTCGGGACACCGGTGAATCTTCCCCAACCAGCACACATGACATATGGTGTGAGAACCCCAGTTCCTGGACAAGTGGTTCCTGGTGCCCCAATGAACATGGGTCCCATTGCATATTCGATGCCACACACATCTTCTCATATGTGAGCTGTTTTTCATTCGGAAAAAAAAATGTACAAAGGAGGGTAGGGACT…	1871	3.17688	5.22833	1.2614	4.14488	3.4e-05	0.000613355
comp63515_c0_seq3	CCAGTTGGAGGCTTGGAGCACAACCGGCTTAAACCACGTTCTCGTCGTAACTTAAAAACATATTATTTTGGTTAGAAGTTGGAGCAATCCAATGGCTTCAGAGTCTCCTAGTAATGCTGCTCGAAAAGTTGTAGTCCACCTAAGAGCTACTGGTGACGCCCCAATCCTGAAGCAAGCTAAGTTCAAGATTGCTGGGACCGACAAGTTCGCGAAAGTTATTGATTTTCTTCGCCGTCAACTTCACAGGGAGACATTGTTTGTTTATGTCAATAGTGCCTTCTCTCCAAACCCAGATGAATTGGTGATTGATCTATATAATAATTTTGGTTTTGATGGTAAACTGGTAGTTAATTATGCTTGTTCCATGGCTTGGGGCTAACTCTCATCACCACTATTGAG…	2105	7.19312	-2.71395	0.61184	-4.43572	9.18e-06	0.000207071
comp63546_c0_seq14	CAAAATTGGAAAATAATAGAAAACAAATAAGAAAACATTCTAGGGTTTTCCCTCACTTTTTCAGGCTGGCCTAAACCAGACTCGGTACAGTTTAGCAAAAGCCCCTTTTACTAATTTTCCCTCCCAAGCAAGTCTCAGAAGCCGTAGTTCACTTGAGAATATTGATCCAGCTTCTTCTAGGGTTTAGGTTACATTTACAGTCATGCACTCTCCAGTACTTGTACTCAATGATTTGCTGACTCGTGAATCTGGAAGGAAGGTGCACCATGCCAATATCCAAGCTTCGAAGGCGGTGGCTGATATAATTCGCACTACATTGGGTCCAAGATTTATGTTAAAGATGCTACTTGACGCTGGTGGAGGTGCTTTTTTTTGTGTCATATGATATGATATATGTTT…	3138	3.82032	-4.6673	1.01646	-4.59174	4.4e-06	0.000113035	0.479	0.00131644
comp63547_c0_seq21	GTGTGTGTGTGTGTGTGTGCATATAAGTTAAGTCCACCATTATATCCTACTTAAGTTCTATGTTTATGTGATAGGTGAATGAGTACTCATCTCTCAAAGATGGACCTTTATACTCCTGGGGCAAACTGAGTCCAGGGTCCTTCTTCGTACGCCTTGGGGGCTTGTGGTTAGCGACATTTACAGTGCTGGGAGCACCAATTGCAGCTGCAAGCTTCAATCCTTCAAAGGAACCATTAAGATTTGCTCTGGCAGCTGGAACAGGGACTCTATTTCTTGTTTCATTGATTGTCCTGAGGATTTACCTGGGATGGAGTTATGTTGGTGATAGACTTTTATCAGCGGTGATACCTTATGAAGAGAGTGGATGGTATGATGGACAAATGTGGGTAAAACCACCCG…	1044	12.1278	2.01875	0.416019	4.85255	1.22e-06	3.8e-05
comp63594_c0_seq63	GAACAACGTTCACGCAGGTTGTGACATAATTTAAATGATAGCTAGGACTCATATATTATTTATCTTTATGTTTGTGTACAACTGTTTGTAAATTGTATACAGTTTGCGCACATAAAACTACACTAGTTACACGTAGAACATCTCCCCCAGGTATAGTTGTTGCAGGCATACGGCTCAGTTGAATCGACTACGCATTGTTGGGGAGAATTATGCACATAGTCAATGACTTGAATTTGCTTTCTATCAAAAAACCATTCACCCACAGCATCTGAAATGGACTTGTTATCCAACATAGAGTAAGGATCACCAAGCCATTTCATCTGGAACTGAGATTGGCAATGGGTATGGCAGGAATTAATGAATAATCCTCTTGAGGGGGAGCTACCCAGGTCGGTCAGT…	2377	6.81564	-2.82178	0.629289	-4.48408	7.32e-06	0.000172214	0.332	0.0316794
comp63596_c1_seq11	GGGGCATATTATCCAGATTGCATGGAGTAGAGAAGATTAACAAGAACACAAGTAAACACTGAGAAAATTAGGATTTGTTTATAAGAATAAGTATCCTAGAGATGAATTAAAAAAATATGTATGCATAACATCTATGCAAGATGCCTAAGCAGACAAGTTAGCAGAGAATTTATTAAGGAAGCCATTTTCTCTTACTCTGTTCGTTATGGAACTAAAAGCTGCTGAACAGTAGCCAGCAATTAAAAAACATTGCACATGTAAAACATACCATTACCTTATGCGAGAGAAAAGCACAAAGACAGAAAATGAACCGAGACAGTAGAGGTTCATACCTTAATGTCTTCAGGAGGGATTCCTCTAGATGAATCAATAGGATCATTTTCAGCATGTACTTGAAAC…	1233	4.2796	-5.46036	1.03751	-5.26294	1.42e-07	6.18e-06	0.381	0.0128616
comp63636_c0_seq3	AATCCTCCTCCTTCTCTCCCCTTGAGGGAAGTGAAAAAGTTATTTTGGGTAATTTTTTCAAAGTCTGAAAAATAGAGAGACGATTTTGAAAAAGTTATTTTGGGGAGAGCAAAATAGAGAGACGATTTAAGTTTTATGAGCATGGTGATTTAGGGGGTTATTGAGGTTTTGGACCCGATCCGGTGATTTGGTGTTCTAGGTGGTTTTATTGTGGTGTATTGGGTTTTATGGCATTAGGGTTTACTATGGTGGCTGAGTGAAGATGGTGGTGCTTTACGGGAGCAAAGGAGGCTCTCTATTAATAAAAGAAGCCTTACTATTTATACAGCAGAAGGCTCTCTTTTCTCTCACAATTCTCTCTCTTAAACATGGCATCCACCCAAGAGCAACACCACCTCC…	1815	6.16326	-4.2109	0.918404	-4.58502	4.54e-06	0.000116185
comp63650_c0_seq2	GATTTGGGCGAACTGCTACAGTGCCATTCTGCAATTTGGGCGAACAAAGGTAATACTCTACAGTGCGAAGGGCGATTGGGAGGAAGAAGAGTGGTTCAGGGAGGGATTGGTGGTGGAAACAGGACAATGGTGGTGGAGGGTCAGAATCCGGGAGGGTGAAGGATTATGTGATGGAATGGATTGGGAGTGAGATAAAGAAAGAGAGACCCAAGAAGGATTGGATTGCAACACCAAGCTCGGTTGAGGATGGCGCTAAAATGGAGCAAAAGAAGAAAGAGAAGAAATTGGAATGGTGGGTTTCATTAGATGAAGAGAGAATTCAAAGGGAGAGGAAGAATAGGAAGCCAAGGGAATGGTGGAAAGAGGAATTTTGTGAGGAATTAACTAAGAAGAAGAAGA…	1440	12.0967	2.29793	0.480945	4.77795	1.77e-06	5.24e-05	-0.402	0.00829516
comp63652_c1_seq7	CACCAACTCGCATAGAGACAGAAGCCAACTAGCCAAGTGACTGAGGAGCCAGAGACTTCAGCCTGATTAATACACGCAGAATTTTCTGCTATTTCCCTATTTCTTTACTTTTTTAGAGAGAGAATCAAAAAAGGAGAGAGAGGAAGGATGTTGCTGAAAGGGGCATCGGCAACTACGTGCAATGCCGCTTTATCCGACAAAATTCAAGCCCTAAATCAATGCCGTTTTCTCAATCCCGATCCGATCTCGATTCGCCGGCGAAACTCCGTTGCTTATTGTCGTTCGCTATCTTTTTCTTCTAATTATAATAATAACATTAATGCTCCTGTTCTGGCCGTGTCGATCGGTGAGCCCAAGCAGCAACTGCAGCAGCAATTCGGCCAGGAGAAAAGCATGGCG…	1450	58.4117	2.11698	0.298471	7.09274	1.31e-12	2.23e-10	-0.366	0.0171107
comp63678_c0_seq6	GACAATTTTTGCAATAAAACGAGACGTGAAACAGCGCATTGGCTGAACCACCTCAGGCTAAAACCCAGCTTGGATTATTAGATCAAACAATTTAAGAGATCAACACAAGTATTATGGTACACCCCAACGACTCATCTTTAGGGGTAGGTGTAAATAAATGGACTTGTTTGCAGGTTTGGGAAACCACCGGAAGCGAATTAATTAAACCCTACAAAAGGTTGAACAACACGTACATCCCAGCAAAAATTACCAACTACAAATAAAAATATCAGATGAACAGGCATCTCTAATTAATCCTGAATAATTCATACCACAGACTGGAATATATATCATAACAATCTGTCACATGACCGAAACCAGAAAGTACATTCTGAACGACAATTAATTTCCTACTCTAAC…	2095	3.56795	-5.19533	1.10105	-4.7185	2.38e-06	6.71e-05	0.33	0.0328791
comp63710_c1_seq19	TGTTTACATCAAGCAACCATAAAATTCCACCTGTGCCATAAACTATTTCCATCAAGCAGCCATAAACTGTTTATATATGGCAAAAATGTTTACATCAAGCAGTCATAAAATTCCAGCTAAACGGATAATTTGAGCATTTTGATATACAAGCCTTCTATTAGTTAAAGTCAGCAAGTTCAATTAGCAAGTAACCAAAAAGAATAATATTTATTTTCCTGTGCTAATAACTCTTCAAAAGAAATATCAGCAAAGTCAGTGTCCATGTTGTCCTCCAGCTTGCCAGTTTTGGCTTTCAACTCCATGCAGGTGCCATTCAAGCATCTTCAACATCAGAAAAGGATTAACTTTTATTACTTCAGCTGGTGTACTTGTTCTTGTAGCAGTTTTTTTTCTCCTTTT…	667	6.81848	2.37516	0.534791	4.44129	8.94e-06	0.000202836	-0.427	0.00481191
comp63712_c0_seq43	AAATTTTCAAAACCCAGTAGAGAGTATCGTGAAGGACGCCGAAAATGGCGAAAGACAGAAACAAATCTTCCGAAGAAGAAAAACAAAATGGAGCTTCTTCTAAGAAAGTACACAAATCCAGAAGGAAAATAAATGCTGGTGGTGATGATTATGAATCCCAATCCGAGTCAGGTTCCGGATCCGATGACGGAAGCAAACACATCAGTAGAAGCTCGAGGAAGAGAAGCCGAAGCTCCAAGAACAGATCACGAAGAAAGTACAGCGACGATGGTGATTCGAATTCCTCCTCTACTGATGACTATTCAAATTCGGAGTCGGGGAGTTCGGAGTATTCGGAGGAGGAGGGTGAGAGCGAATCGGAGGAAGAGAGAAGGCGGAGGAAGAGGAGAGAGAGAAAGA…	2167	23.0562	-2.19836	0.348692	-6.30457	2.89e-10	2.83e-08	0.354	0.0216126
comp63727_c0_seq3	GTTAGGGTTTAGTAGTGAAGCTTAAACCTAGTTAGCTTTCATCTGGGTTCGTTGGTCTGGCGGCAACACAGGAGAGAAAAAAAGAGAGACGAAATCGCCGACCCTCGCAATTCCTGTGGGCTTAGGGTTTATAGCTGCAGATTATCTCGTCTTCTAACGAATCCACTAATAAACCCAGGCTGAACCTTTTGCTCATTGTTTGTGTAAGAAACAATGGGTGTGCAATTAGCAGATGAGCAGCAAGTATTTTCAGATATTGGAGATGTTAATTTCAGTGATTTGGAATTGGCCTATCATGTCAGAGATACCCTTAAATCAGTATGCTCGGGTGAATGTGACAGTTATCATGAGCTGATTGGGGTTCTTCACCACACTGAACGCCTTGCACCTGATGAAGTG…	2463	29.6563	-2.59639	0.388809	-6.6778	2.43e-11	3.09e-09
comp63727_c1_seq51	GGCTTCTTTTGGCGACAACAATTTTGGGTTTGAAGGTAGAGAGAGGTATGCTTGCCATCGATAGTATATGAAGCATCCTTCATACTCAGAGATATGAAATCCCTTGCAGGATAAAAGAACTTTCAGCTGTGTACTTTTTTTTTGTTTCTGTATTATTGCTTTAACCAACTAAAATAATTTAAGTTTTCATGTTTTCTGGTTTATCATGAAGGGGTAGTGGTAAAGAAGTTACATAAGTGAACTCATTATCTCATGATCTTTCAAAGAGAGGAAGAATTGTGAGTTCCTGTAGAAGAAAAACTAAAAACCTGAGAAATATAACAAAGTTTTAGTTTTGCTTGTGCATCTCTGAGGAAGTGGTCAAGCTTATCCTGTTGTAGTGTGATTTAGCTTGAGATT…	2533	4.60522	-5.56076	1.01509	-5.47811	4.3e-08	2.23e-06	0.441	0.00344442
comp63732_c0_seq9	CTCCTCCTCCTCCTCCTCCTCTGCAATTGCTCTTAATTCTTCTTAGCTACATTCATATATATAGTTTGTCTTGAAGAATATATATATATATACAGGAAAGATTAATTATAGAATTAACTAGCTGGAGAAAGAAGAATTTCTACTTGTTCTATATATACCAAGATAACATGGTTGCACCCTTGTCAACTTGGCCATGGGAACACTTGGGCTCCTTCAAGTATCTGCTATATGGCCCTTTAATTGGAAAAGTTTTATCGTCCAGACTGGAAGAGGGTGCCATGAACTGGTGCCTCCATATTCTCATCATATGTGCACTTAGAGCTTTCTTGTATACCTCATGGACCTCTTACAGTAACATGCTTTTCCTTAACCGGAACCGTAGGATTCTTCAGCAAGGCG…	2505	51.9621	2.82272	0.385595	7.32043	2.47e-13	4.98e-11	-0.388	0.0111591
comp63749_c0_seq13	CTGATCTCTTAAAAGAGGCTGAGGTACATTTCTCATTGGCATCGGTTCTACTTGTCTCTTTAACATGAAATCTTCTTTAATTCTCATTCAGTTGGAGGCTTTGTACAAGTCACTTGGGCAGCAGTACAGTTGGTCATCCTCTGTGAAGGTAGGAGGTTATCAAGAACATAGAATGCATGCATGTCACCAAACGATGTAAAGCTAGCTACCAGGATCTGTCAATCAGGGAGGCTGCATTTTAGCATTATTATTATTATTATTATTTTCCTAAATAATATTCATCATATCAAAACACTTGGCTCTTCTTGAAACAACTTATGAAGAAGCCTAAATTAATTAATTTATTTATTTATGGACATCGATTTAAGCAGCCTAAATTAAATTCATGCATGTCTAATG…	834	45.5469	-2.46163	0.468011	-5.25977	1.44e-07	6.28e-06
comp63754_c0_seq15	TGAGAAAATGAAGAGCACTATTTCGAAATTGTCAAATTTACAAAATGTCAGTTCAATTTTCATGGAATTGTTTCATCTTGCTTTGAACCTCATTTGACGGTATATGTAGAACTAGAAGAGAAGACTCTTATGGAACATCTAGAGAAACTTGTTCAGGATGAAACATGGGAAATTGAGGAAGGAAGCCAGACTAATATATTGTCTAGTAGCATGCAGGTCTTTTTGATTATTAGGAGAAGCTTAAAAAGATGCAGTGCTTTAACAAAGAGCCACACATTATTCAATTTGTTCAAGGTATTTCAAAGGATTCTCAAATCCTATGCTACAAAGCTTTTTGCAAGATTGCCTAAGGGTGGTACAGGGATTGTTGCAGCTGCAACGGGGATGGATGGACAGATT…	1751	11.2476	2.28339	0.564057	4.04815	5.16e-05	0.000864339
comp63786_c0_seq8	CAAAATTTAATTTAAAGATGATCGATGAGTCCAATAATTATAACCAACAAAAAATATACTACTCATTTGACATCAAACTCCTTCAACAATTGAATTTTTGATTTGAGTCGAAATATGATGTGTTGACCGACCAATCGTCATAATTATTCCAGCTGCACAGCATTATTATTCTTCTTCCACCATATATCTCCCTGGATTCGAGTCCCTCTCAATTTCTCTAAAACCCATTTTTTCGTGTCTTCTCTCTAAACCCTTGCTCAGTACTCATTCCATGTGAAGCTCGAAAGCAGAGTAAAGTACAAAAATGTCTGATTATCTTCCCCAAGAAGTATTGTTCGATATATTCACAAGGCTCCCGCTCCAAACCCTCCTTCAGATCAGATCCGTCTGTAAACTATG…	2013	3.49436	5.36608	1.04017	5.15887	2.48e-07	9.99e-06
comp63789_c0_seq9	GGACTAATAAGATTTGCTAAAGGTTAGGAAACAAACTACTAATACCTTGCAGTTATCACCAACCCAGGCCAGAAGAAAATATTATTACCATTGCTTTCTTTGAAGCATCATTTCATTACAAAAAGTTTGAAATACCCAGTGAAATGATAAGGGGAAATGATTGGATGGCCGCGTGCGTATACATTCAATGATATATTTACTTGCTACAGCCAAACAATCTTTGTTAGCATTAGAGATTGTCCTTGAGCAACCGAAGAAGAGACATGCTACCTTGAGTTCGTGTGGGAACATCCAACCCAATTTTCCTTTCTCCTCTAGCTCCCCCCTTTGGCTTCTCATTCTCTTCCTCAACGTCTAAACCACTGATATTCTTTAACAATATGGATGAAGCTGGCTGAA…	2282	10.2875	-2.04355	0.44555	-4.58659	4.51e-06	0.000115473
comp63821_c0_seq10	TTTTTTTTAAACAAACAATTTATTTATTTTCAATACTCCAATTGGCTATTAATATCAAAATGCAACATGAAATTATATTGGTTTGCAGATGAACTGTACACTGAAAAATCAAAGAATGCAACTTTATGATCAATCTATAGTCCAAGAACTGCAGTTGGTAATGTAAAAGGAATTTTTGAACATCCCAAATTGATATCCTAATTTTGCTACGAGGTTACAAGTGAGCATAGTGTTTGAGGGAATTTGTATACTCAATTAACTCTCTTAGTAGATGGCAGTAAAATTAATTACATATTTTGTGATACTTGATTGCTGCACGAGGAAACAGTTATTGCCGGTCTGCTGAATCCAGTTTCTGCAATCGAATCAACAACTGTAATGTACAATAACTCGTTTGGT…	1262	12.0187	-2.39864	0.433013	-5.5394	3.04e-08	1.67e-06	0.56	0.000116658
comp63826_c1_seq16	AAATAATCGACGAGATTCGCGGATCGAAATGCTTTCTCTCCGACACAATTGTTTCGCGGCAATCCGATCTCTCTGCCTCTTTTATAGATTTCACTGACTCCGCTCATTTTTTGATTTTTTTCTTTGGGTTCAGATTAGAATCAATCATAATGTTTTAATTTTGAATTTTGATGATATTTAATGATAGTTTTTATCTGTTCTACAGAACATGATCTCATTTACATATAAAATGATTGTAAAAGATTCAAGTTTTGATATGTTGATCATTTCTTGCTTAAATTCTAGAGCTTTTGGAATCTTTGTTTGCAGTTAGACATGGGAGTCTATTCGATTTTCCTGACATTCAAGGCATTTTTTATTTTTTCTATTTGAATGTGAAAAACTGGGTTTAGCTCTACT…	2810	7.27394	-2.23579	0.528922	-4.22706	2.37e-05	0.000455233
comp63860_c0_seq3	AAAAAACTATAGACGCCCTTTGAAGTTGGTGCCCCAGAACCTTCTAAATAAAAGACGAGCATTGCAAAGGTAACTTGAAATGCAGAGAGTTGGATCATTGAAGTTTTTTGCTTATCAAAGACAGAAGGCAATCTCAGATTTAAAGAGCAAACTAGCTGAACTACAGAAGGAGAAGAAATTCATTTAAGAGAACCTGAAAATCTAGTAAAGCTTAACCTACTCTTGGATTTAACCGCCTTTCTAAGAGAGAGATGTGGATATGCCATGTAGAACAATTTCCATGCACCAGTTACAATATAGATATCAAGTTTGATTTAAGTACGAGGGAAGCATGATTTGTCACAAAACCGTGCAATCAATCTCGGAACCTGCACCGAGTGATGTTTGAGTGTTGTGCAG…	1000	2.95563	-4.29411	1.05826	-4.0577	4.96e-05	0.000837083	0.328	0.0338406
comp63871_c0_seq2	TTCTAGGAATATTATTGATCAATGAATTATTATGAATCAATACATTGTATATTAGGGAAACCTACCTCAAATTGAAGAGTTACACTCACTCACTCGTACTCATGTAAACACATGCATCCCTCAAAAGACTAGTCATAAAACCAGGACCAGCACTCAAGTACAACACACTTAAACAATCTCACGAGAGTGAAGCAAGTTCATTCATACAACCTAAAAGAGTTAGAAAACAACTAGAAATTACTGCCCTTAGGAATGACTGAAACTTGTTGCAATGGGGATGACAATCACAAGAATGAGTATAAGGAGAAGTATGATGCCAATGCACATACACCTCCTGCTGCTCTTCTGGTACCCCTTTGCAGTCTTGAGGTTTTTGGAGCCATCATTAACATACTGCGC…	3985	26.4845	2.13297	0.386167	5.52344	3.32e-08	1.8e-06	-0.347	0.024557
comp63873_c0_seq6	TTTTCCTTTTTTGGGCATTAAAAAAAAAACAAAACTAGGCCTAGACTAAGATCTCTATGATTTTAACTTTGTACCACAGTTACCTTCACTGCCTTTCTAGACCTCTAAGCACTTCTTCTAATGCATGCTACAAGTTTCCTCAACTGCTTCATTCATCATTTCTTTGCAATAAATTACTTTCCTCCTGCTGTTCAGTCAAAGGAAATTGTTTGTCAATATACACTTCCATGGCATCTACATGACAAACTATTGCCAACTGATTTCCTCCTAAAGTTGTGGCTGTTTCTTCGCAGGACAACTTCGAAAACTGGTGATCCAAATCTTCATCCTCGTCTTTCTCCACTTGTATGACGACTTCGTCATTGGGTCTGATTTCTGTGCTGCCATCTAGTTCCTCGG…	4539	4.47639	-5.51445	1.03923	-5.30626	1.12e-07	5.09e-06	0.362	0.0183339
comp63889_c1_seq23	GGCCGAATCCCTACTCAACACATATGGCGCCCTCTCCCGGGGCCTGGCATAGGGCATCCTGACCCATTTGCTCCAGGGTTACGGCCGCCACATAGTGCTTTCCCTCCTTTTGATATGCTTCCTCCTCCAGAAGTTATGGAACAGAAGCTTGCTGCACAACATGTCGATATGCAGAAACTTGCAACTGAAAACCAGAGACTTGCAGCCACCCATGGGACCTTGAGACAAGAACTTGCTGCTGCACAGCATGAGCTGCAGATGTTGCGCGGTCACATTGGAGCCTTTGAGTCTGAAAGAGAACAACAATTGAGGAGCCTTATGGATAGAATTGCAAAGATGGAAGCTGACCTCCAAGCAGCCGAGCCCCTTAAAGTGGAGCTACAGCAAGCACGAACAGAT…	1760	6.6117	3.22408	0.745528	4.32456	1.53e-05	0.000315079	-0.435	0.00398476
comp63896_c0_seq11	TTTAGTAATAAAATTTATGACTAATATTAAAATAAAAAGGCTGACACACAGAGACATTAGCTCCCCGCCTGCATGTCAACACTATATTCATGTCAGTTTTGAATTTAAAAATATTCCACATTAGTAAAAGGAAACAAACGGAATGGCAGAATGAACACCTAAGTTCAACCACCTACATTGGTGAATAAATAACATTGCTATCCATTTGTGCCAAAGGGAAAAAAACTCCCGGTCTCAGCTTAAAATGCATTGTTGCCTCCACAGTAAGGAAAAAGTTCACCGGAAATGAAATACTACCAATTTATCATATCCAGTTTATCCCCGAAAAGAAAGCTTGGGGCAGATTCAAGCTACTCACAATGTGTTGAGAGAATAAATATCATCAACCTACCGAAAGTC…	1636	3.48061	-5.15991	1.04281	-4.94809	7.49e-07	2.52e-05	0.344	0.0256699
comp63906_c0_seq19	TAGGATTTTTCAAATATAATTCGAGTACGAATTTATAATTTCGAGTCGAATTCAAGTAGCTCTATGTTCGCTCCGGTTCGACCCGTTTACACCCTTAACTATATACGAGGCTTTAAGCAAAGTCCCGAGGAGTTGACCATATATGAGATGATGATGCAACTGCTATTCCTGGCCTCGAACTTGAAGGTGCCAATTCCCATCGAGTCTAATCAATAGAGCCAAAAAGAAGGCCTCTCAATCATCTCAGCAAACAGGACCACGAATCTTATGTAAGAAATAGAATATGAGAAGAAAAGGTGAAGGGGACTATTGCACTTGCAAGCTCTTGTGCACTATGGCATTTTAATCTACCCTTCAGCAGGAGGTCTGCTAAACAAGTATGTAAAACCATCAGAATCA…	1626	27.1309	4.02924	0.429449	9.38234	6.45e-21	5.12e-18	-0.418	0.00592699
comp63906_c0_seq21	TAGGATTTTTCAAATATAATTCGAGTACGAATTTATAATTTCGAGTCGAATTCAAGTAGCTCTATGTTCGCTCCGGTTCGACCCGTTTACACCCTTAACTATATACGAGGCTTTAAGCAAAGTCCCGAGGAGTTGACCATATATGAGATGATGATGCAACTGCTATTCCTGGCCTCGAACTTGAAGGTGCCAATTCCCATCGAGTCTAATCAATAGAGCCAAAAAGAAGGCCTCTCAATCATCTCAGCAAACAGGACCACGAATCTTATGTAAGAAATAGAATATGAGAAGAAAAGGTGAAGGGGACTATTGCACTTGCAAGCTCTTGTGCACTATGGCATTTTAATCTACCCTTCAGCAGGAGGTCTGCTAAACAAGTATGTAAAACCATCAGAATCA…	1307	8.99777	4.97917	0.901094	5.52569	3.28e-08	1.79e-06	-0.366	0.0169813
comp63906_c0_seq39	TAGGATTTTTCAAATATAATTCGAGTACGAATTTATAATTTCGAGTCGAATTCAAGTAGCTCTATGTTCGCTCCGGTTCGACCCGTTTACACCCTTAACTATATACGAGGCTTTAAGCAAAGTCCCGAGGAGTTGACCATATATGAGATGATGATGCAACTGCTATTCCTGGCCTCGAACTTGAAGGTGCCAATTCCCATCGAGTCTAATCAATAGAGCCAAAAAGAAGGCCTCTCAATCATCTCAGCAAACAGGACCACGAATCTTATGTAAGAAATAGAATATGAGAAGAAAAGGTGAAGGGGACTATTGCACTTGCAAGCTCTTGTGCACTATGGCATTTTAATCTACCCTTCAGCAGGAGGTCTGCTAAACAAGTATGTAAAACCATCAGAATCA…	1808	4.87046	4.63024	1.00553	4.60475	4.13e-06	0.000107361
comp63906_c0_seq45	TAGGATTTTTCAAATATAATTCGAGTACGAATTTATAATTTCGAGTCGAATTCAAGTAGCTCTATGTTCGCTCCGGTTCGACCCGTTTACACCCTTAACTATATACGAGGCTTTAAGCAAAGTCCCGAGGAGTTGACCATATATGAGATGATGATGCAACTGCTATTCCTGGCCTCGAACTTGAAGGTGCCAATTCCCATCGAGTCTAATCAATAGAGCCAAAAAGAAGGCCTCTCAATCATCTCAGCAAACAGGACCACGAATCTTATGTAAGAAATAGAATATGAGAAGAAAAGGTGAAGGGGACTATTGCACTTGCAAGCTCTTGTGCACTATGGCATTTTAATCTACCCTTCAGCAGGAGGTCTGCTAAACAAGTATGTAAAACCATCAGAATCA…	3580	13.3745	3.31642	0.655611	5.05852	4.23e-07	1.55e-05
comp63912_c0_seq2	CACGTCAGTCGCTCTAGCTCTAGCTCTAACTCTGGCTCTAGCTCCTTCACAATGGCCAACCCAGTCTCCCTCCCTCTTTATGAAAAAATCCACCGTAAAAACACCATACCACGAGTAATCGAACTGGTAATCCTCTTCCTTCTCTTCTGTCTCCTTGCCTATCGTCTTCTCTCTCTAAAACACCATGGACTCCCTTGGCTCCTCGCGTTCTTTTGTGAGTGCTTCTTCACTTTCATTTGGATTCTCGACGTAAGCTTGAAATGGAATCAAGTCAAATGCATATCATATCCCCAACGCCTCTTACAAAGGAAATCTGAGCTTCCAGCTGTGGACATATTTGTTACGACTGCAGACGACGTCCTAGAACCCCCTATCCTGACCATGAACACCGTATTATCC…	2433	34.638	-3.0649	0.378721	-8.09278	5.83e-16	2.02e-13	0.371	0.015619
comp63931_c0_seq6	ATAAATATCAAATGATGTGTTAAATTGTGACTAATTAACTACTTCACATATATAGATGGGTCCAATGATTATAATCAATCACAATTATATACATCATTTTGTATTTCTTTAGTCTCCAGCACATTATTGATAGTTGACGTAGTAATGATGCTTCACTAAGTGGTAAAGCTTTTGATGTTACAATTCTGTTCGAATTCAGGCATGTCTTTCTCATCCAAACTTACCCATGCTTCAATCCCATCACCCTCTCTATCATCCATCAAACAAACATGATTTCTTACGGGAATGTGGACACTACTTACCCAAATGGGCTTTCCCCAACCAAAATCAGCTTCATAAAATGGAAACTTACACCAGCTACTAAACGTGCAAGTTTTTACCATCTCAGAATTAGAAAAA…	1558	39.1277	2.51224	0.333109	7.54179	4.64e-14	1.13e-11	-0.409	0.00722113
comp63939_c0_seq9	CTTGCCAATTTCCAATTTCCACAAAATACAGTAATACATTAGTAATATACTTTCCGAATTTATAACAACTTCAGAGTTTCTTACAAAGTTTATACTACCATACAAACACTGACATAATATCCAACTAGTTTTATGTAAACATGCTGGCCTGGCAGTTTCATCCATTACAATATCTTCATGACAACAAGAGAAAGCAAAACTGGATTTCGCCTTTCGGTCAAGCGATATCCAAATTCACTCATCATATAGTTACAACACAATCAAATCTCATTGGAAAAACATTAAAAAACAATATCTGACATTTTATGAGAATTGAAGCATTCCAATACATAACCACTTAGTATTGCATGGCATTTTGCTGATGGCCCATATGCATGTACTAATAGAGAATACAAAGTG…	2857	2.67532	4.976	1.13611	4.37987	1.19e-05	0.000255945
comp63940_c0_seq1	CCGCCATTGTTTTAATACTGTATTGAACATAAATAAACTCTTCATGCTAACCGAATTACATGATACATACATGCAGCACAACACACAATCATACATATATAAATAAATAAATGATACTCCTATGATCCCACCAGGCTACCACCATGAGTTGTAAATCAAATTAAGAATATTTCAATAAGGTAAAACCCACCGGAAGGCAAGAAAAGAAGGAAGAAACCTTGAATCACTGTGGAACATTCGAAACATAGTAATGTTTTTTTAACAAAAACTAACCTTTCAACCTCTTTATATCTTCAGTTTATCAGCACTTACCAGTCACTCGGTACCATCACATAGGCCTGGACTGGCATACTTCAATATTTCGTATTTCCCCTACTGTAGAACTCACAAAACCCATAA…	1722	17.8987	-2.5872	0.402606	-6.42613	1.31e-10	1.39e-08	0.529	0.00031538
comp63940_c0_seq2	TTTTTAAACATAAACTGAATTTTACTTCATGCTAACCGCCGGATTACATGATACATACAACAACACACAAACATACATATGGTCACATACACGCATTTATAAATAAATAAATAAATGCGTGTATGTGAAAGCTCCTATGGTCCAACCAGGCTACCACCATGAGTTGTAAATCAAATTAAGAATATTTCAACAAGGTAAAACCCACTGGAAGGCAAGAAAAGAAGGAAGGAACCTTGAATCACTGTGGAACATTCGAAACATAGTAATGTTTTTTTAACCTTTCAACCTCTTTATATCTTCAGTTTATCAGCACTTACCAGTCACTCGGTACCATCACATAGGCCTGGACTGGCATACTTACTATATCGTATTTCCCCTACTGCAGAACTCACAAAACCC…	1731	35.8723	-2.03683	0.307555	-6.62264	3.53e-11	4.37e-09	0.376	0.0140455
comp63945_c0_seq5	AACCACAAATAAATTGAAATAAATCTCCGACAAGACAACCATGATGATAATACAATTTAAAAGCAAATATATATCAATCAATACAACTTTAGAGCGAAAAAGATACTGAAGCAACCAAATCGATTAACTTAAAAGGGCTATCTAACATAGAAGCATGAGTACACAGTAACTAGCTCTCTCGAAATAATAAATAAAAACAACAAACAGGCAGGCATATCGTTTCGCTTCCTAACAGCAGTTAATAACGGAGGTGGTCGGACAAGAAGGAGGAACTGCATCCAAAATTTCAGAACTTTTATAGCTGCTGCTTATTCCTGGGAAGGCCTACTCTCTGCTGACATATCATCTTTGATCCATTTTTGGATACCTTTGACAACAACGAAGTATTCTAATGCTAAG…	1476	5.52343	-3.23349	0.766344	-4.21937	2.45e-05	0.000467671	0.349	0.0233508
comp63960_c0_seq16	GGAAAAGGAAACAACGGAGGGGTCCGAATCGGACCTAAATGGGTCTTTTTCAAAATCTAGCATTAAGGGTGTTACGACGATATACGAGAGGAATGGAGAAAAACTCGTGATTGGCGTGGAGGGGAAGATCTGTTTATGATATAGTTCAAGAAAGAGTCGTCTCATTTCCTTACTTCTTCGTTCTTTCTAATTCATTCACTTCAAGACTGGTTCTGAACGCCGCATAACATCATCTTCAACCAACCTCCACCGTACGTACCTTTCGGTGCGACCACTAAAGAATTGCTTATACACTAAACAGCTGCTTATATACGCTTACTAAAAGACTGACTTTCATTCATTCATTAGGCCAGCGTGAAACTAAGAAAGAGAGATGTGCCTAAGGCGGCATGTAAGCAA…	2498	10.469	2.24131	0.433969	5.16467	2.41e-07	9.73e-06	-0.342	0.026677
comp63960_c0_seq5	TCTTTCTCATTTCGAGGAAAGGGTGCGGAAGGAAAAGGAAACAACGGAGGGATCCGAATCGGACCTAAATGGGAATGACATGAAAAGTCTTTTTCAAAACCTAGCATTAAGGGTGTTACGACGATATACGAGAGGAATGGAGAAAAACTCGTGATTGGCGTGGAGGGGAAGATCTGTTTATGATATAGTTCAAGAAAGAGTCGTCTCATTTCCTTACTTCTTCGTTCTTTCTAATTCATTCACTTCAAGACTGGTTCTGAACGCCGCATAACATCATCTTCAACCAACCTCCACCGTACGTACCTTTCGGTGCGACCACTAAAGAATTGCTTATACACTAAACAGCTGCTTATATACGCTTACTAAAAGACTGACTTTCATTCATTCATTAGGCCAGCG…	2542	75.4148	3.9569	0.372839	10.6129	2.6e-26	4.66e-23
comp64033_c1_seq15	CTCCCTATTGAGCATCAATCACATTAAGACAAAAAAGTAGTAAAATTACAAAAACCAGAATCTCTGAATCTCTTTAATTATTACTTAACATCCTCCTTTCATCCAATCCAATCCAACAACAGAATTACAAATTACTCGAGACACAGTCTATACAGAATAGAATGTCACAATTTGCACATTCAAAATATACACTGGATTCACGGAGAGACTCCCAACCACAGCTGCAACACAACAAGGGACGACAATAAACGCTCTTATTCTTACAAACAAATGTTAGGCTGTGTGGGTGAATGCCAACTATTCGTTCATCACCTAGCTTTACATTATGAAGTGGACGAAGGCAGTCAGTATGAAAAGATTGATCACATTCACTACAATGGTAGAGCCAATAATTTGGAT…	1928	36.2036	2.4589	0.293432	8.37981	5.3e-17	2.24e-14	-0.377	0.0137323
comp64042_c0_seq23	CACATGCAAAGTTGCTTTTCACAGCTTCATTCACGCTATCAGATTATTAAGAATGAGTTTATCTTCAGACAATTTTCAGTAAATCAGAAAATGTAAGCATTTTACAGGGTGGTTCAGGTTTCTCTGGCCAATCAAATTATATTTTCATAAATGAATTCATGGTATTCTTTAACAAAATAGAAAGCATAACTAGAAGACTGACTGCAAATTATTGAGCAAACGGATGATGATGATACCGCACATCACGACTTTGGCAATACAGCAGTTCAGAAGCCCTCTGGGTCAGCATAAATGCGTAAATCCTCACAACGCATTATCAAGGCTCTAACTCATAAAAAATCAGCATCAGAAAGAACTCTGCATCACAGAGCTGAAGAAGAGAAGCGTTCAGCCACGCCA…	2377	9.92689	-2.15537	0.50233	-4.29075	1.78e-05	0.000358326
comp64062_c0_seq2	AAATAATGTCATTCTAGTTTTGGCTGTCATAATGTGGATATATATATATATATATATTTGTATCTATCCCTTGAAGAGAGAAGGAGGACGAGTGAGCTCTGTTGTGATTGGATCCATTTTGTTTAACTATTCTCTCTTTCCTCCACTTTCTCTCTCTTCAAAAATTAGAAGGAAAAAGAGAAGAGGCTTTGTCTGTGTGTGTGAAAGAGAAAGAAAAATAAGTATTTGGAGCTCAGGGATTTCAGGACTGGTGATAATATAATGAAAACTGCACGGTAATAGGCTGAATTTCAGGGGTTTTGCTTAGTTATTCACTCTTGTTGCTGCATATAAGGTGTGAAAATGTCGAGGCCACTCCATCGTGGTGTATCTGGTGGGGGGAGGTTATCAGGGAACAGC…	6166	8.62565	2.28724	0.502921	4.54791	5.42e-06	0.000133625	-0.394	0.00985868
comp64063_c1_seq4	AGTATCCATTGGAGCCCTTTTTGGTTTAAAACTATTCTGCAACTGTATTCCAATCCCAATACTTGTAAAAAAAAAATATTGAATTCAAACTAGAACTAATTTTACAACATAACATGACAAAGGGGTATCTTATTACAGCATTGGCTTAAAATTCTACAACATGTAGACCTGTTCCTCGCAATAATAAAGGCCCCATCACTGCTGAAGGGAGGTTGTACATGAACCCTTTTTAACAAAAATGTGTTGTGTTAATCACTCTTAGCAGTTGCAATGATAATTTCACCTTCACCTAGGACTTCTTCTGGTAACAAGACCCTGAAAACAGCATAGTGGTGATTTAAGCTTTTCTCTCCTTGCAATCTGTGAACACTTCCCAATGCACCAGCATTAGGGTTTGGA…	1561	3.92264	4.9172	1.05307	4.6694	3.02e-06	8.23e-05	-0.32	0.0388463
comp64074_c0_seq12	TTTTTAAATCAAATCTAATAGTAATACGACCATGTGTTTAGTACTCGTAAAAAAAATAAAGTTGCTGATTAAATTCAAGTTAGATATGTTAACATAAATCATTCTTCACCAGAAACCTAAATACAACAGCTACCTGATGCATGCCTGAATATATTACAAGACGTGCACTTCCAGTTTGCATATTATGGAGACCACGAAAACATATTAATTTTACTCCCATTTGTCTTCGACCACTAGCTTTACCAAAGTCCTATGTCTTAGGAGATTGAGTAGCACTGACACTAGAGCAGTTGCTTACCTTGGAAGTTGGCTTGTGATGTTTCACCAGGGGGACCAGTGACTGCACAACATCTGCCATTAGTGGCCTATAATCTGCCTCTGGTTGTACACACATTGTAG…	933	8.31651	-4.65558	0.919234	-5.06463	4.09e-07	1.51e-05	0.339	0.0280303
comp64091_c0_seq2	TCCTCACACTTACCGTCAGCACTTTCTAAATCCAAATTGTTTTCACTTGTACATTCATGATTTTGATGTCTAAGTGGATTCACATTCTGATCTTTCAACTGAGTTTCAGTTACAGATACAGTCTTCTTAGCTTCATCAAATTCCAAACCTGGAACTTCAGATAAATTTTCAATTAATGAACCATCATCCTTCTCTCCCTCAGAAACCTCAGACTCTTTTTGTATTAAAACATCAAGACTAGGTTTTTCAACTTCCAAAACCTCAGACTTCTTTTGTTTTCCAACATCAAGACTAGGCTTTTCAACTTCCATAACCTCCGACTCCTTTTGTGTTTCAACATCAAGACTAGGCCAAGAACATGAGGGCTAGGCGTTTCAGCATTAGTTGCGGATGATCCCA…	1225	2.28313	-4.55313	1.10643	-4.11517	3.87e-05	0.000682547
comp64103_c0_seq2	CGAATATATTCCCTACGTAACATGCAACCAAACAGCCCGTTCATCATTCCGGTGGAATAAACCCATTCCATTCTCCCTCTTATTCCACCCATCCAAACATAGCACATTAGGGTTTTACTGAGTTAACGCCCACCATCCTTTTCGCTCCATTTTCTCTCCTCTGCATCCCATCCATCCAGGTATATCCGATTTACTAGATTCTGCACTCAAATTTTCTCTCTTTCAATCTCTCTATGTCTTCCTTAAAATTCTGTGTTTACATTTGTTTTTGTACTATGTAATGTTTTCTCAATGGCAAGAAGCCCTGCAACTAAACTACTCCGTCTCTATTCATCAAAACCCAACCTTTTTAGGGTTAGGTTTATTTTACCCTCTTCAAATCATCAAGAATTTTACCCT…	2788	5.8543	-5.91225	1.10746	-5.33858	9.37e-08	4.34e-06
comp64107_c0_seq22	AAACATTGGTCTGTCATTACAATTGGTCACAGCCACGAATCCCCAAATTTCCTCCTCATTTTCGTGGAGAACACGAGAAACATCTTTTCCCTTCGGCGTCGAAACTATACGCGATTCATCTCTCTCTCACTCACCGGATTCTTTGCAGTAGTAATTGTCTATCTATTTGCAAACATGAGCAAGGGACCAGGACTTTTCTTGGATATTGGCAAAAAAGCTAAAGATCTGCTGACGAGGGACTATATCTCTGATCAGAAGTTTTCGGTCTCCACTTACAGTGATACCGGCGTGGCATTGACATCTACTGCAGTGAAGAAGGGAGGACTCTCAACTGGAGATGTTGCAGCACAGTATAAATACAAGAACACACTAATTGATGTTAAGTTCGACTCAGAATCA…	2658	8.55816	5.47305	0.970946	5.63682	1.73e-08	1.02e-06	-0.362	0.0184027
comp64108_c1_seq10	GTAAAATTAATTTGTAAAAAAATGAAAATCTCTTGAAGGTTATTAATGAGAGGGTTACTGTGTGAAGCCCACAGTTGAAATACACTGAATAATTTAGTGTTGGGGGAGGATATCCTTGTAGGACTGTATGGACTTGGCCCATAGAATCAATGACTTGATTTCATATATATATATAGATATATATTACATGAACTTATAAATTTGCAGAATTAAAAAATAAAATTACACAGATAATAATGCATTTTCTTGTGCCAAAGGTAATGTACATAAATAGTTGCAAAATTCCTTGGAGCAACAATCATTTTCAACCCACCAAGTCAAAAGCAGATTATGACAAATCAGAAGATGTTCTCCTGCTGAGAATACGAAAACTTCTGCACACTGTTAGCAGGGCACAAA…	1988	9.58075	2.93146	0.546366	5.36537	8.08e-08	3.82e-06
comp64119_c0_seq54	TTAGGCTGGGATGTTGTTCCTCAGCCCCCCAAGGCTCAGCTAGGATTGTTTTGTGGACAAGAGGTTGGGAATGTGACCAGCTTTGCATCAAAGGCACCCACAGACCATACTAGTTCTTCTCTGTTGGTTAAGGGAGTGGCTCGAAATGGTTCTCCCCCATGGCGAGAAGATGACAAAGATGGACATTATATGTTTGCGGTTGGAGATAATTTAACATCTCGCTATAAGATTTTCAGCAAGATGGGGGAAGGCACCTTTGGTCAGGTTTTAGAATGCTGGGATAAAGAGAGGAAAGAAATGGTTGCTATTAAAGTTGTTCTTGGCATTAAGAAATATCGTGAAGCAGCATTGATTGAAGTTGATGTCCTGCAACAGCTTGGTAAAAATGACAAAGCTGGC…	1003	2.46305	-4.66301	1.09872	-4.24406	2.2e-05	0.000426948	0.365	0.0175575
comp64119_c0_seq56	ATTGAAACCAGGAAATGGTCATTTGTTGAATATTTTTATTTGGTTTATTTGAATTTTTATTCTCTTTTTAAAAAAGCATTAATTTTCCTGATAAAAATTTTCTTTTCCACCATAAGAGTACTTGTTTACTTGACATAATGTGATATCTATTTCCCCCCAATGCTCGGTCGATAGATCCATTGGATACTCTGCTATTCTTTTCAATTTCTTAGAATTTCTTAAATATTCATATCAGATCCATGTTTAATAAATTTCATAGTCTCCATTAACACTATAGCCCATTGACATCAAGATGTAACATTTTAATCATGACAATTTGTACTTTTTCCTTGTTAAGGTTTCCGACAATGATGCATATGCGGTTAATTTCCTTAAAAAGTTGCCCCTTTCTTTGTCAAT…	2215	3.55821	-5.19375	1.03631	-5.01177	5.39e-07	1.92e-05	0.416	0.00616389
comp64159_c0_seq19	CTTTGCGTGTCTGTAAAAAAAAAGTCTCCCAATATTTTGGTTTGGGGATAAACATCAATCGTAAGGTCTGAGACGACCCAGAAAGTACTTGATCATATCACGATCAACTTTGTAAGCCTACTTGGGTATTGAGTATTTACTTGTAAGAACTGAATTCTTTGCACTGAATAGTTGCAACTCCAGAAAAAAATACAGTAACATGTTTCTTACAAAAACCCATTCATATATATGTGTGGATCTAGATAACATATAGATTTTATATGGATTCGTTTGGTTCTTTTGATTCTTGCTCGAGCCGTATGATGAAAAATTATCATGTCCGGTTCCTTCGGGGGATGGATCTATAAGAATTCACCTATCCCAATAACAAAAAAACCTGACTTGAATGATCCTGTATTA…	4014	48.245	3.15078	0.324982	9.69525	3.16e-22	2.83e-19
comp64172_c1_seq14	AGCAAACACCGCGCCACATGGTGCACCCTCCTATCCACCTGATCTGATCTGTCTTTTTTCTCTATATAACAGCACATTCAGTCTATCAATTCTCGTTCTTTATATTTCCGCCATTGTACGGCTATCAAGATTCCTTCCCCCTCAGAGGAGAGAGAGGGAGAGAGGAGACTTCAATACACCGTTACTTCTCTAATCTAATCCATCAATTGATCAATCAGTCATACAGGATGGTTTCACGTTGCTGCTCGCACTGTGGTTCCAACGGTCACAACTCTCGCACGTGCCTACCCGCCGTTGCCGATGACTCCTCCGCCTTCCGTGGTGGCGGATGTATCTCCGGCGAGATAATGTTGTTTGGTGTCCGCGTCAAGGTGGATCCTATGAGGAAGAGTGTCAGTA…	1774	5.59513	4.84246	0.986804	4.90722	9.24e-07	3e-05	-0.405	0.00778562
comp64172_c1_seq8	AGCAAACACCGCGCCACATGGTGCACCCTCCTATCCACCTGATCTGATCTGTCTTTTTTCTCTATATAACAGCACATTCAGTCTATCAATTCTCGTTCTTTATATTTCCGCCATTGTACGGCTATCAAGATTCCTTCCCCCTCAGAGGAGAGAGAGGGAGAGAGGAGACTTCAATACACCGTTACTTCTCTAATCTAATCCATCAATTGATCAATCAGTCATACAGGATGGTTTCACGTTGCTGCTCGCACTGTGGTTCCAACGGTCACAACTCTCGCACGTGCCTACCCGCCGTTGCCGATGACTCCTCCGCCTTCCGTGGTGGCGGATGTATCTCCGGCGAGATAATGTTGTTTGGTGTCCGCGTCAAGGTGGATCCTATGAGGAAGAGTGTCAGTA…	1791	4.2662	5.64962	1.01234	5.58077	2.39e-08	1.36e-06	-0.338	0.0285641
comp64176_c0_seq5	CAAAGCCTCCTAAGATAAGACTCTACAATCAAATGTTACAAAAAATAGCTTATCTGACAAGTTTGGGATCTAGCTCAATATGGTCGGACAAAAATATGCTCAGAGTGAGCTTCTACTGCAGAATATCCAAAATTATAGTTTGCAGACATAATAGGATACATAATTTGTAGAAACAATCTCCTCATGTACAATGACAATATAGAATTTTCTTTCAGCAAGGGCTCATAATTAATTATCGGAAATTTATCCATCAATTCTTTTTTTATATGGTGATTGTAATGTTTCTACAAAATACTCTACATTAAATTACACAAGCACCCACACATTTATGGACCCACCCTATGTAGGTCTGACCATTGTTATGGAAATAAAAGGAGAAGTTTGTTTTTGGAGTTACAT…	1493	8.50837	2.4735	0.560124	4.41598	1.01e-05	0.000223304
comp64187_c0_seq7	CCCAATTTTACTGTAACCTTGAAATTGTTTCATGAATGAGAAGCCAAAATAAGATATGAATGACAATGTTATATGTTGAATCGTTGACAATTAATTAACCCATCCCATCCCATCACAGCTTTTGTTCTTGTTCTTGAATCAAGCATTGTAATTTGTTATTCCCTAACACACACATACAATGAAATACAATGCTTGATTCAATAGTTGGACTCCAATGAAATACAAAAGCTGAAAATCTGTAAGAAGAATCATTCACTAGCATTTAATTGAACCAAAATCCAGGGCAAACCATAAAAAATAATAAAGGAAAACTACTTACCGACCTGGATAACATTACTACTGAAGATAAACTGCTAATTTAATTCTTTGGTTTTTACCCAAAATTTGGTAACAGAAAAC…	1127	2.11284	4.64133	1.15522	4.01771	5.88e-05	0.000960733
comp64190_c0_seq4	CCATGACTGACGGAAAATATGGAGTGGAAACAACCTCAATAACATTAAGCTCTTCTAAATTTCTGATAGGTGATTTCGCCTGCATTGCTGGTAGATCCAGCTCCTCAGGCACATGCCAGGCTCGATCTTTCTCAAAGGTTGACACAGACTCCGGTCCGGATAGAAAGCGGTAGAAATACGTACGCTCTTGAGCTTTATATCTAGCATGAAAATCGGCTGACACGCATCGAACATCAATTACTGTCATATCACCTTCATTCCTCTGTAAGAAATGGTTCACGGCTTTTTTAACCACGGCAGGGTCATGTGCTGGTAACACTTCACCAGGTTTCCTTTTGCTTATACGCTCCACATCTACATGGCAAACATTTGATAAGGCATGTACTCCTGCATCAGTTC…	852	2.98125	5.13412	1.08712	4.72267	2.33e-06	6.6e-05	-0.427	0.00481184
comp64206_c0_seq11	CGTATCATCCTCTTCCCCTCCGTTGGGACAAAGGAGAGAAGATGCTATCAGGGTTAAAATTCATACCTCGCGATAAAATTGATAAAGTTAAACAAGACAATTTGGATGATTCTGCAGAAGAGCGTAAGAAGTCAAGTAGTAGGAAGAAAAAAGATAGAACGAAGAAGGAGAGGTCTCGTTTCGATAGTTCAGATGATGAAGACTTGGAGCGAATAAAGAAAAGGTCTAAAAAAAAAAAGAAGTGGTATGCTTCTGATGATGATCTATCATCATCTTCAGATGAAAGTGAAATTGAGAGTGATTACAATGATAAGAAAAAAAGAAAGAAAAATAAGAAAAGGCCAAAGAAAAAATACGAGAATAGCTCAGAAGATGAAGAGAGAAATGATGGCGACAAAT…	2517	2.76449	-4.82421	1.04725	-4.60656	4.09e-06	0.000106565
comp64206_c0_seq20	CCGTATCATCCTCTTCCCCTCCGGATACCTTAAGTTTACTGTACTACACTTTTCAGTTGGGACAAAGGAGAGAAGATGCTATCAGGGTTAAAATTCATACCTCGCGATAAAATTGATAAAGTTAAACAAGACAATTTGGATGATTCTGCAGAAGAGCGTAAGAAGTCAAGTAGTAGGAAGAAAAAAGATAGAACGAAGAAGGAGAGGTCTCGTTTCGATAGTTCAGATGATGAAGACTTGGAGCGAATAAAGAAAAGGTCTAAAAAAAAAAAGAAGTGGTATGCTTCTGATGATGATCTATCATCATCTTCAGATGAAAGTGAAATTGAGAGTGATTACAATGATAAGAAAAAAAGAAAGAAAAATAAGAAAAGGCCAAAGAAAAAATACGAGAATAGC…	2422	9.774	-2.73772	0.520793	-5.25683	1.47e-07	6.36e-06	0.384	0.0120412
comp64214_c1_seq2	GGCACAAACTGCTAGATTCCTGTAAATTGATGCTAGAATTTTTCTGTTTGAATAATTTATTTTTGGTCGATTCTCATGCTCTTATATTATACGTTGACATGTGTTTTCAAATTTCAACTATCTTTGTGCCATGAGGGGTCTTCGTGCTGGGTGAATAGTCCCCCTTACTTACTGTAATTAGCTTTGTTATTCCATTTGTTTAAGTACTAATCTAAGAGGTTTGTAATTAATAAAGCAATTCCAGCTTATGAAAAAAGACCTTTAGTCAAGCTGACCCGCTTCCCTCGCGAGGTTTGGCTATGCTCTATAACTGGCTTCTCGGAGAAAGAATGTAACCGAGCACCCATGGCATGATGTTTTAAGATAGGTCCTAGCACGGTTTGCTAAGCATGGTGTTAG…	1160	39.2438	3.71881	0.383057	9.70824	2.78e-22	2.52e-19
comp64220_c0_seq21	GTTTCTGTGCCGAAACCCTACACATCACTCTATTGAAAACTCTACAAATCACTAAACCGTCTGTTTTATAAAAAGTTACAAAATCTGTTTAGTTTAAAGAAAGCTGACATGAAATACATTTGCCAGCATGGCAGCACCTACGTGGCAAAAGTGTCAAATTTATTACAAATTACAAAAACAGGCATAGTGTCCTTGCACTCACTCAAGGTGGATTACATGGGATGAGATGAAGACTAAATGAAGGCATATATTCAGGTTTCTCAAACTGTTTATGCTTGTACAAAATGTAGTAGGCATAAGAAAATGGTATTAAACATCAAAATGAACAAAAATAAAATGGATAGGAAGGGTGCACCTTCTCAAAGCCTGTGCACCTTCAAATTCTGGCATCATACAGTT…	818	5.59756	5.43899	1.07846	5.04331	4.58e-07	1.66e-05	-0.416	0.00609892
comp64220_c0_seq24	AGAAGCCTAGCTCCGTCCCTGCTTGTAATAACTAAAATGCTGCTCCATATAATTCATTTAGTTGAAAATACCAAAAGGGAATTATGTCCTGGTAGACTCTAGCTGCTGCGCATATACATCATCCAAACGAGAAACTTACCTACACCAACACAAAGAACGAATGGTAAATGTAGCAAAGAATTGTGGCAAGCTGGTGGCTCTCATCATCGTTCCTTCACATTATGCCTCGTCACAAAGAGAAGACAAATTCTATATCTGGGCATAAAGGAGTTCATTCCATGTATCAGGAATCCCAGGTAAGCACCAATGCAAGCAATCTTGTACACCAGTTGATGCTTTAAGACTGTATTGTGATATATGACCTTCATCCCTCAGTTGAGAAATTGCAGTTATATCCAA…	1541	9.21071	2.18077	0.449845	4.84782	1.25e-06	3.87e-05
comp64225_c1_seq14	AAATTGACTACAAAGGTGTCTTGTGGGAGCCGGAGCATAAGGTTAAGATCTAAGAATAGTGCTAAAGTTAAAGAATGGGTTACTGCAATTAATGAAGCTGCTCTTTGGCCTCCAGAGGGCTGGTGTCATCCTTACCGTTTTGGCTCTTATGCTCCTCCACGGGGTTTGACTGAAGATGGTAGTCATGCTCAGTGGTTTGTCGATGGTCGAGCAGCATTTGAGGCTATTGCTTTGGCAATTGAGGGAGCAAAATCAGAGATATTCATTTGTGGCTGGTGGGTTTGCCCAAAACTGTATCTAAGACGTCCTTTTCATGCTCATGCATCCTCCCGGCTTGATGCTTTACTGGAATCAAAAGCCAAGCAAGGTGTACAGATTTACATTCTTCTATACAAAGAG…	1371	2.82623	5.06549	1.10427	4.5872	4.49e-06	0.000115268	-0.363	0.0181935
comp64225_c1_seq34	TTTTGGAAGTTTCTACATTATCATTTTCCCCAGAGTATGGTCCTAAACAAAAGGAAGACTATGTAATGGTGAATCATTTACAAATTCCAGATGACAATGATCACAGGAAATGTTCTCTATGTCAATGGTTCAGTTGCTGTAATGACAACTGGCAAAAGGTATGGGCTGTTCTGAAACCTGGATTCTTGGCACTGCTGAAAGATCCTTTTGACACCAAGCCGTTGGATATAATTGTTTTTGATGTGCTGCCAACCTCGGATGGGAATGGGGAAGGCAGAGTCTCATTAGCAAAAGAGATGAAAGAACGAAATCCTCTACGCCATTCATTTAAAGGTTTGACTGAAGATGATAGTCAGGCTCAGTGGTTCGTCGATGGTCGAGCAGCATTTGAAGCTATTG…	1623	6.48837	2.28769	0.548466	4.17107	3.03e-05	0.000558211
comp64228_c1_seq35	GCCCACCAAATTGAACCGGCAACTAATATTATTGTACATCATAATATGCTTCTTTCTCGCAAGACGTCCATTACAACGAGGATAGTTTGGACAAACAGTGCCTCTCTCAGAGTCACCAATTACTCTCAAGTTCAGACTACGAGTAGTGTACTTGCAAGTTTCATCATCACACATCATTAAGCTCTTGTAGTATGTTGAAATGAATCCTTCGGCTTGCCTTTTCACCTGGTTAGCTATTGATCCAGGGGACATTCTACCCTATCATCTTCCTCTGGGCATTTAGGACAATGCAAACTACACCAAAAATTGCTAGTGTCATGGCCGGTCTGTGCTTCGCTTGGCTTTTCATTTATTGAAGAACATATGGAACTGAACACAGTTGGGCAGTCAAAAGTACTA…	604	2.55993	4.91288	1.08358	4.53395	5.79e-06	0.000141377
comp64252_c0_seq10	CTATTCTATTTAAAAGAGAGAAATGAGAAATAAATAAGGGCTCCAACATAAAACTTCTCAGCTAAAGATTAGCAATTGTTTGAGTTGTTTATCGCGATGCTGCTAGTTTACAGACTTGTAAAGAAACAATTCAGCAGTGGTTATACCCTTGAGAATAAGGAATAGGATTCTCCCTCACCGGCTCCCTCGTAAGGCCAGTGGGAGGGGTTGAACAGCAGCTAGAGGGTTCACTTGGTATGAGAATGCCAGTTGCCACAAGTCCATCACCGCCTTCTTTGCAGACAGGGCTCGTCTCTTAAGAACGCTTTTCAAATTAGCTTGCTTTCTCCGCATAGTATAATACATGAGAAACAGCAAACATCCCAGCAGGATACTTCCCTTTGATATGACCAACCGGCC…	1235	2.25355	4.72608	1.12488	4.2014	2.65e-05	0.000498988	-0.35	0.0230991
comp64253_c0_seq7	CCCCCCCCCATTTCCCCAGACTCAACGCTGAAACAAAAGAGAGAAAATTGAAGACATCAATACAGAGGAATTGGTGAAGACTTCAGAGGACAGAGAAACGGCATTAATGGCGGAAGGGCGAAAACCGCGAGGATACAGCGAAGAGAGCGTCAAGTTGTTCGTAGGACAAGTGCCGAAGCAAATGACGGAAGCGCAACTTGTCGAATTGTTCCAAGAGTTTGCGCTTGTGGACGAAGTCAACATCATCAAAGACAAGATTACACGAGCTTCACGAGGGTGTTGTTTTCTTATATGTCCGTCTAGGGAGGAAGCTGACAAGGCGGTGAATGCGTGTCACAATAAGAAAACTCTACCTGGTGCATCTAGCCCGTTGCAAGTGAAGTATGCAGATGGCGAGTT…	1822	7.85067	2.11619	0.513988	4.11719	3.84e-05	0.000678619	-0.328	0.0341436
comp64279_c2_seq6	AGATGGCACCAAACCCTAGTGAAGAAACATAAGCACAATGTTGAACTCTCAGCTTCACAATTTCTCCTCCTCACATTTCTCATACAAAACCCTAATTCCATGCCACAAACCCTTTTTGTCTGGCGACGCCGCCAGAGCTTCTTCATTTCCCGGCCATCAGAGTGCTAGGTCAAGTAAGAAAAACAAGCCCTTTCGGGTTCGTTACGTGCCCGGAAGTAGGATTAAAGCGGTGCAGGTTACACCTGCCACCACCGATAAGGCCACCAAGGTTGTAGCGACGGTTATTGTGCAGGTAACCGTCGGTGGATTTTTGTCGAACTTAGGGTGGAAAAGAGGGCTGGATGATATTACTGATTTGTTTGGTAAATCTTTGAAATTGGAGCTTGTTGCTGCAGAGCT…	3022	15.7958	2.55726	0.397849	6.42772	1.3e-10	1.38e-08
comp64307_c0_seq5	GAAAGACTTAAAAGTCATATAAGACGGTCCATTAGCTGAGGCACCAGAATTTATTTCAAGAGCCTGTGCTTTTAGTGCAGGATTCTACTCCACTTGGTAGAATAGTAACTTGCTATTCCACCGAGTATCTGTCTATTCCCCAAAACCAGCAAAAAAACTACTACTACAATTTATTTGTACAAGAAAAAAAGAGGAAAGCAACCCATTGAATACGGTACTAACCAAATAAACAATGGTTAAACCTGACATAAAACTGCTGCTCAAGGAAAGCCCACCTAAAAGTGAGGCAAGCCCAGCTTCCCAACCTTGTATAAACAACAAAAGCTAGAGCAAAATCAGCAACAATTGCAAAATTAGCAAAATTGCTTGCACGTCTTAGTGAACTAGCATAAGACACGA…	2388	57.8043	2.2918	0.316145	7.2492	4.19e-13	7.96e-11
comp64308_c0_seq16	CAACACGCAAGTGTCTTGTAAACTTCTTCCCAGAGTCAATGACGGGTTGTTTGGCACAGTCGTCACCAGCCAACGATCTCAGAGAATCTCTGGTCTATTCACGGTAGACCCGAACTTACGAATCTGAAAAAACAAGAAGAAAAAAAAATGGAGAAATTGATGAGTAAGTACCTGATAATAGCTCTACTGCTGGTGTCATCGAGTCTGGTGAGTTGCGATGATGGTCCTTTTATACTGGCGCACAAGAAAGCCACTCTCAACCGCCTCAAGTCCGGCGCTGAGCGAATTTCCGTCTCCATCGATATCTACAACCAAGGATCTGCTACTGCATATGATGTTAGTCTAATTGATGATAGCTGGTCCCAAGATTATTTTGATATCATCAGTGGTAACATTTCG…	1965	5.26484	-5.75376	1.26754	-4.53931	5.64e-06	0.000138197
comp64314_c1_seq10	CTCTTCCTCTTCCTCTTCCTCTTCTTCACTACCCTCAACCCTATTTGCCTATTTCACTTCCATATAGTTTTTCTCCTTCTCTCGCTCCTCTTGCTTTTCCTTGCCCTCCTCTTCTACTTCCATCCTTTAACTCCCCATTTCTCTTCTGTCTTCTGTGATGCCACGCCTGACCCTCGCTGGTATTGTCACTGGCATGGCCAAAACCTGACGGCCAGATGCAGTTGAATAGTTGAAGGCCTCCGACGCCGTCCCTGTTTTCACATATATTGCATTTGGGTTTTGGCGATCAGCGCTGGCCATTTATATCACAATTTGATGGCTGCAAGGCTTGCGGGAAGTATGAGAGATGTTTGCAACAGATGGATGGAGCTTTTAACTATGGGGATAATCAGATACAAC…	1806	3.87036	-4.69346	1.01687	-4.61561	3.92e-06	0.000102577
comp64336_c0_seq8	TCATTTCTCTCCTCTCAACACTTTTTCCTTTTCACTGTTTAATTCTTGATGACAAAGTAAGGTTTTTTTCTATCGATCCTTCCAGAATTCAATAGAATCTTCTCCGTTTAACTGTTCAATTCTTGGTGACAAAGTAAGGTTGTTTTCGTCCATTAATTATCTTCAAAATTCCTATTAAATACTCACTATCCATAACATCAACACTCAAACCAACCCACTCAATCAGTACATTTTGAGTATAGAAAGATAAATTTAGTGAGAGAAATGGAGAAGAGTAACTACAATCGTCGCGGTGGCGGTGGCTGCGGATCTGGTGGTGTTAGATGTGGTAATAAGCAATATCATCGGGATCAGTATCAAACTGGTGGTGGTGCTAGAAATTCTTGTGGTGGAGGTGGT…	3291	16.2665	-2.10748	0.35095	-6.00507	1.91e-09	1.48e-07	0.314	0.0425313
comp64336_c3_seq4	ATTACTTTCTATCTCAATTCTCCACACAGAAGATGGAGCAAGAAGTTCCTTACAATTCAGTTGCTCTAATTGTAGGAGTCACAAGCATGGTAGGTTCGAGCCTAGCAGAAGCCTTAAAAAACCCCAAAGCACTAGGAGGTCCATGGAAAGTCTACGGCACGGCTAGACAGTCCCTCCCCCCCTGCTTCCCCTTCTCCACAATCGACCACTTCATATCCTTGGACGCCACAAATTATGAAGACTCCATGCTAAAACTCTGCCCTTTATCACCTCAAATCACCCATCTCTTCTGGCTAGCAGTCCAGTTTCAAGAAAACGAAGAAGCCAACATTTCCATTAACACCGCCATGCTAAAAAATGTTATCGAAATTCTCCTAAAATCTTCCCCTGCTTCGCCAC…	1451	47.5618	-2.08793	0.296049	-7.05266	1.76e-12	2.93e-10	0.437	0.00379942
comp64371_c0_seq1	ATGGAGGCAGAGGATTTTGGATAACTCACAATGGATGAGTCAAGCTTAACAGATATAGTATTTTCTTGGTCTATTGAAGATGTTCTCAACGATGATCTTTACAAAAATAAGATTTCATGCACTTAAAGAAAATTTGAGAATGATGTAAGACTTGTATGATGTTCCAAAAATACCGTTATGGACCCCACCTCAGTTGGTAATATTCAATATAAAGGGAAGCAGCGTTGACATGTTAAGAACTAGGGTGTCCTGTTTTGGGAAAGCCAACAAAGGAAAATTGGACAAGTATTTTGGGATGTAGCCTTCCCCCAGAAAGGTGGAGCAGATTCCAAATACATTTCCATCAATGTCATGTTACATGAACTCTTTTACTTTTCCACTCATTGAGGAAACACGTGC…	3840	12.3218	-4.47371	0.718302	-6.22817	4.72e-10	4.36e-08	0.586	4.63877e-05
comp64406_c0_seq33	TGCGAATAAAGTTATCACAATTCTAAGCAACATCAACTTTGATTTAGAAATCCATTAAAATTCCACATTCTCATCTTTACAAATCATCCTGTTAACTGATTTTCAGACTTGGTTTACATGGAAATACCCTTTATCAACATGGACTATATGGAGACCAAAAAACAACTAAATAAGAATAAACCACTGTACTTGAGCTAATTTTTCAATGGCTACATCCTCCATTACTCCAGAAGGAAGGCACTAGACAAGATGTCATCAAAAAACGCAAAGTAGCCCTTTCATTGCATATAAGAACTTTTCCCAGAATATTCTTCGATGTGCGGAGCTCATTTCTACTTTCTAAGCTTTAGAGAAACACTCCTACAGTTGTGAACCAAAATCCAGAAGTTGTAGTTAACT…	3526	2.53042	4.90319	1.07232	4.57251	4.82e-06	0.000121613	-0.337	0.0290926
comp64414_c0_seq2	GCAGCAGCAGCAGCAGCAGCAATGTTGCTCCACGATTGAACTTCCATCTTCTTTGTTCTCTTTAGTTGTTTCACTATGTTAAGCCTTTCCGAAGAATATGGAGATGGAATCAACGACGGAATGTACTTCTTGATTGCAGCTAACATGGCTGCATGTCCTACAGCAGACACAGGAAGTAGCATTAAGATTGTAACTGGAACAAGCGTTGCAATATCAGCTACCGCTCTCTCTATCTTCTTCCTCTCTATTTTTGTAACTTTTTGGCCACGCAATTGCTTCATTAAAAGTTTCAGAGCAACCAATACATCTATACAGAGCAATTGAGTACCCATCCATATATCCTTAAATCATTCCATTCTTTCTTCCATTGCTTCCTCCATTCCATTCCTTTCCTGCAAT…	2263	8.0575	2.04789	0.465719	4.39725	1.1e-05	0.00023927	-0.382	0.0125033
comp64442_c2_seq1	TCTTTTTTTTGTAAAAATATTATTAAATTTATACGTGAAAATATTTTCCTATGATATGGACATCATATGGTCTTAAATTTGACTTACATATTTTGACCCCATTTTCTTTCCTTAAGTAAGCATATCTCTCTCTCTTCTTACGATTAGAAACTTGTATAACAAGAAATAAATGGATCAATTAAGGATATGGTAAAAGTGAGGCACTGACTGGAGCATTTATTAATTTCAGAAAAGAAAAATAAATTGATTATACTTTACAAAAAGAAATACGTAAAGGAATAGACTGTGGGGGTGGGGGCATGGTTTTTAGGACATGTTACAGTCTGCGGGTATCCCTTGAGGAAATCTCTTGGCGTCCGTACAGTAATTGTAAATCATATAGTTTTTCTGCACCCATTT…	1196	1081.23	2.08754	0.232303	8.98626	2.56e-19	1.58e-16	-0.447	0.00300394
comp64449_c0_seq12	GAATAGTCGAATCATTTGTTTATTCTCCTGTCTCAAGTTGACCCCTCTCTCTCTCCTCCTCCCAAACCCAGGCGGCGTCTCCGCCACAAACCCTCACTGCCTCTCTCACTAACCCTATTCTATCTCTTCAAACCTATACATACAAATACATATACGTATACAAAGAGAAAATAGAGGTAGTTTCTGAGATGGATTCAGATCAGGGTAAACTTTTCATTGGAGGGATTTCATGGGAAACGTCAGAGGAAAAGCTGAAAGATTATTTTGGGAATTATGGTGAGATTGTGTTGACCTCCGTTATGAGGGAGAAGCTCACCGGGAAGCCTAGAGGTTTCGGTTTTGTGGTCTTTGCAGATCCTTCCGTTTTAGATACTGTTCTCCAGGATAAACATATCATAG…	2007	6.17828	6.1817	1.08758	5.68389	1.32e-08	8.04e-07
comp64451_c0_seq22	GCTTTTTAAACTGAACCATACTCTGTTTTAGATTATTAGTATTCAATCCTTTGATTGTCATGTTCAAGGAACAAATCTGACCTTTTCTAATTACCGGTGATGCCGTCATACCAAACACCTTTGGCTTGTCTCCAGATTTGTGATAAAATTCCTTAACAAAGTATTAATCAGTAGAACTTTCAGTTATAGAAATTATAATTAAATATGGACATTAAAAAAACAGAAGAATGAATTAAAAAGTTAAAACAAGTTGACAAATGCTATATAAAATATAAAGATAGAAACTTTCTGACTTCAAGTGATGTTTACCTTCATTATTTTTGCATAAGGGTGATTACCAGTAGCACGGTGGCATTCGTCAAGTATCAATAATCATATGATTTCCAAATTCAAGAACGC…	2114	7.6336	-2.6457	0.562091	-4.70688	2.52e-06	7.05e-05	0.352	0.0222932
comp64462_c0_seq5	GTTAAAAGTAGAAAAGATTTTATTTCTCATGGACTCCACCCTGCTAATAATTCCAAATGTAGTAAATTAACCAAATAGTTTGCCTAAAAGAAAGTTGGCATAAAATTAGACAATAAATTACACTGGTACTACAACATTCAACCCACTACTGAATTCTATCAGCGACTGTAAATGCATACATCATGCACAAACATCAAGTTTAATTCGTGTTGGTTAAGAAAAACAACAGCCGCTAATCACTCAAATTGTCATCAAGAAAATTGAGATCATTGTCATCCTCATCATCTTCTTCTGTGGCAGCACCAGCATTATTAGCAGGATTAACATCCAAGGGTTCTACGTCAGCCAAAGTCACCAGCTCCATACATCCCTTCCTAACCTCTGCATTTCCATCTTCGT…	3331	6.64515	3.45819	0.68872	5.02119	5.14e-07	1.83e-05
comp64476_c1_seq8	AATATACACGGCTCCTACTCCTCTCTCGAACTTTTCCACCAATCCAAGTAAACTTGCTCTACAATTCAAACGGTTTTCTTCTCAAATTAAGTTCGCTCTTTTTTCGGTTAAAATATATAGATCAATATTATTCGCTTCTGGAACTGTCTAGAGATGAAGCATATGGAAGAGCAAGTCTCAGTGACCGTGGATGATTGCGAAATCCGTGTTGCAGATTCTGAGAGTGATTCAACTAGTCCGCCTTCAGACCAATTTGGCGTTTTTCGAAACGGTACGATCAAATCTGATGAAGGAAATAATGATTACAAAATGATCAAAAATTGCTTTATCAATGGTATGGGACCGTTTGGTAAGGATACCAAGGTTGTGGCAATACATAGAAACTCATATTCTGGATTA…	1213	39.595	2.16372	0.413475	5.23301	1.67e-07	7.08e-06
comp64486_c0_seq10	ATTATAAGTAGACCTGAATTATGCCTTTATCCCGGAAATGATCTCACTGCGGCGCCAAAACAAGAAAGGAGCCCAGACCTAACTCCCGGCTGCTGTGTTAAGAATTCCGCGTTTTGCTACCCAAACCTTCGAACACTGCAACCAAACATGCGCGTAGCCATGGCAGCTCCGACAGCAGCATCACTCCTTAAAAAGCTCTTCTATCATTCCCCCGTCATACTTTCACGGCCGCCGCCCAAATTTTCTCACCTCCGCCGCTGTCTCTGCATCACCAATTTTTCCACGACCACCAAGTTATCTAAAAAGATCAAATGTAAGCAAAAGAACACTAGTAGTAATATTACTAGTACTAGTAATAGAAGATTAGCAGAGTCAGTTGTAAAGAGAAGGACGCGTTCA…	2184	3.19112	5.23235	1.04575	5.00342	5.63e-07	1.98e-05
comp644872_c0_seq1	GTTGAGTTGGGTAATAGCAGATTCGTAGGTCAATAAATCGTTGGATTCGAAATCGAACTCTCTACCTTGGGCGGATAGGAATTGAGACTTTCAATGGTCCGCTCTTCTCTCCTCGTGATCGAAGCTGACCCCAGAAGTTTTTTATTCCTTCTTAAGAGGACACCTCCCGATCTTACTGTTCCAGGTCTTTCTGGTCTTTCGGTTGACGATTGCTTTATTCTATGCGTAGATTGGTTGGACTCTGCTTTGACCCAGTCGTGAGACGAGCCGCAGGAAAGAACTAGGTGTCAACGGAAAGTCCGTCCTTGAAAGTTGGCAGATCGGCATGGGCGG	333	2.57178	4.91682	1.08107	4.54812	5.41e-06	0.000133572
comp64490_c0_seq8	GTGGGGTGGAGTGGGGTGGTGGGGGGGAGGGGTAGAGAGAGACCCAGTTCATTGGCAATTATTACCCGGGTCGGGTTTATCACAAATTTCGACTAAATCAAGTTCAAACAAATCAAAAGCTAAAACATAAAATCGTCAGCAGCATGATACAAAGAGCTGCCAAAAAGACATTCTAACCAAATGTATAAAAAAAGGTGCAAATACAGACACAACTTAAACCATCCCCATCCCCACCATGACACCATTAATCTCATCTATTCTTTTCTTTAGAATACAATTTCTCCTATTCTGTATTCCGGGGCAAACTTATCCATGAACAATTCTATTTCTTTTTGCCCCATCCTTTTGCTCAAATGATTAGTTTTTTCTATTTGCTGATGCTCACCGTCTTTAACTTCC…	1743	3.9127	-4.08735	1.01541	-4.02532	5.69e-05	0.000936898	0.402	0.00828227
comp64511_c0_seq1	CAGCGCCCAAGACGCGGCCAGATCTACGTTCACGTCACCATCTCAACCAGTTATACAGTCAGACCAAAATGAGCTGGTTCACGTTCGTGTCTCCACAATTAATATCTATGGGCATTCCAACTTCACTCGCACCATGTCCATCTGAACAACCTCATTTATAATGTCAAGCACAAATAAAATCTAGGTGTCAGCTTAATTATTTTTCAATACTATCCATCCAGATTTTATGTCCCCTTTCACTCCCTCCCACACTGAGTTATACTTGTAGTATTTAAGTAACTGAGCTTTTACTTGGATTAGCTCAAACCCTCAAAGCAATGAAGTTCTTTTCCTCTCTCTTCTGCTTATTTTTTCTCTTCACTGTGTCATTAGCTGCTAACAATGTGAGCTACGACAGTC…	1446	13.3763	2.3993	0.437149	5.48852	4.05e-08	2.12e-06	-0.464	0.00194649
comp64511_c0_seq3	CAGCGCCCAAGACGCGGCCAGATCTACGTTCACGTCACCATCTCAACCAGTTATACAGTCAGACCAAAATGAGCTGGTTCACGTTCGTGTCTCCACAATTAATATCTATGGGCATTCCAACTTCACTCGCACCATGTCCATCTGAACAACCTCATTTATAATGTCAAGCACAAATAAAATCTAGGTGTCAGCTTAATTATTTTTCAATACTATCCATCCAGATTTTATGTCCCCTTTCACTCCCTCCCACACTGAGTTATACTTGTAGTATTTAAGTAACTGAGCTTTTACTTGGATTAGCTCAAACCCTCAAAGCAATGAAGTTCTTTTCCTCTCTCTTCTGCTTATTTTTTCTCTTCACTGTGTCATTAGCTGCTAACAATGTGAGCTACGACAGTC…	1140	4.83168	5.21946	1.04497	4.99485	5.89e-07	2.06e-05
comp64511_c0_seq4	CAGCGCCCAAGACGCGGCCAGATCTACGTTCACGTCACCATCTCAACCAGTTATACAGTCAGACCAAAATGAGCTGGTTCACGTTCGTGTCTCCACAATTAATATCTATGGGCATTCCAACTTCACTCGCACCATGTCCATCTGAACAACCTCATTTATAATGTCAAGCACAAATAAAATCTAGGTGTCAGCTTAATTATTTTTCAATACTATCCATCCAGATTTTATGTCCCCTTTCACTCCCTCCCACACTGAGTTATACTTGTAGTATTTAAGTAACTGAGCTTTTACTTGGATTAGCTCAAACCCTCAAAGCAATGAAGTTCTTTTCCTCTCTCTTCTGCTTATTTTTTCTCTTCACTGTGTCATTAGCTGCTAACAATGTGAGCTACGACAGTC…	1699	19.0334	2.02083	0.337678	5.98448	2.17e-09	1.65e-07	-0.338	0.0287344
comp64566_c0_seq42	AAGAATTTAAGGAATAAATAAAGAAAAGCAGATAGCCTATCGTATTTGTGGCACGTCGGATCGCACCTATTCCACCGCGTCACAGCAATTTCTTCCCCGCCCGTAGTTTTTGTTTAGGAGATCTAACTTCTCTCTCTGTCTATCTCATTTATAGGGTCCCCTTGATTATCACACCAACTCTTTCTTTATCTTAATTAATCTCATTTATATGACATCCAATTGCCAACATTTTTGTTGGGTTTAAACTTTGTTCATCGGGTGTAATTTGGCTGGTAGATCTAATTCCTATTGCGAGATTATTATATACTTCTATCTAATCTTTTTCCCAGCTGTTGAATTGGATTGAATTTTTCTAATTCTGTAGCTGGAATTGTGGTTTCTTTTTGTTTGTTTGTTTGT…	1853	10.1603	2.25399	0.516614	4.36301	1.28e-05	0.000272987
comp64598_c1_seq14	TATCTGTCTCAAATAATAACTCTATTGCGGACAGGTAAATAAATTAGACATAATAGTTAGACCTGAAGAACAAAAGGAATTTGGTCCAACGAATAAATGGATTGTACTGTTCAATTGTTCGATGACCGGTCCAATTATCCTGTCCGCGTAGAAGCACTCCTGTCTCAAAAGTCCATCAATTTATTCATTGACAACAGGAGACAACAAGGGTTTGTTTGAGAAGAAAGCTTCCAAGTTCCCTGACATAAGCTCATACGTATCCCAGAACGATTCCTCTGTATAGACAGCTCGATGTGGAGACAGGACAACATTGTCCAATTCAAAGAGATCATTAGGCACATCAGGTTCATTTGCAAACACATCCAAACCAGCACCAGCAATCTCTCCTTGCACCAAACA…	1038	15.4558	2.44601	0.385661	6.34239	2.26e-10	2.27e-08
comp64599_c0_seq7	TTATAATATGCCGAAAGGATTAAAGACTAAATAGTCATATGCGGGAGATGCTCTATAATCTACCCTTCTTCTCCCACTGATATTTCCAAGAGATATACTGAGGAGGGAGAGAGAGACTCTGCAATCTGCATGTTGCTCATTCAAATTCCTAGAGACAGAAAGAAAGAGCGGGTTAGCAAATGTTTAGCGCTGTCAAATTGCAGGTTTTTAACCCTGTACTAAAATCCAATTGCAACCATGGAATCGCCGGAAAATTCGAATCTCGCCGTCCGTTGAGTCTCCGACTACCTGATCACCGGTTCGCGTCTCTCTCTTCATCTGAGCAGTCGGTTTCTTCTCAATTTACTGCCTCCGTAGGATCTTCTTCCCCTTCGCTTCAGCTCTCACACTGGAACCTCA…	1396	6.59972	2.31128	0.548308	4.21529	2.49e-05	0.000474351
comp64600_c1_seq12	TTTAAGTTCTGGTAGCTCTACTTAGCTCCCTCCCTCCCTCTTCAGCATTTTCATTTTCAGCCGTTCGATCTATCTAACTCACCATTCTTCACACTCTCAGCAAACGCACCAAAATTTCGCCAATTTCCCAGGAAAATCCTCAATAAAAGGGCAAATTTATTGTTAATGGTTGACACGCAGGAAAATCCTCAGTAAAAGGGCAAAGTTATATGCACGTTGTTGAAACTCTTTAACGAAAACCTCTTCTCAAAGGCAGGACCCCCCTACGAAGTACAAAATGTACAGCTTTTCGGATATCCTCTGGTCATTTGCAGCCATATTGTTGTTAATGAACTGTTTGGTGGCTGCTGAAGTGGTAACTTGCTCCAATTTAGTTCCAATGAGGTACCGGAAGGATGA…	1171	8.76562	2.20039	0.544429	4.04165	5.31e-05	0.000885255
comp64600_c1_seq2	TTTAAGTTCTGGTAGCTCTACTTAGCTCCCTCCCTCCCTCTTCAGCATTTTCATTTTCAGCCGTTCGATCTATCTAACTCACCATTCTTCACACTCTCAGGAAAATCCTCAGTAAAAGGGCAAAGTTATATGCACGTTGTTGAAACTCTTTAACGAAAACCTCTTCTCAAAGGCAGGACCCCCCTACGAAGTACAAAATGTACAGCTTTTCGGATATCCTCTGGTCATTTGCAGCCATATTGTTGTTAATGAACTGTTTGGTGGCTGCTGAAGTGGTAACTTGCTCCAATTTAGTTCCAATGAGGTACCGGAAGGATGAGATATCCATAACAGACTTTGGAGGTGTCGGGGATGGCCAGACGCTGAATACTAAAGCTTTTCAGGACGCTATATATCGAA…	1727	48.2176	2.32702	0.267802	8.6893	3.65e-18	1.92e-15	-0.581	5.39819e-05
comp64628_c0_seq1	GAAATATCATAAATTAATGGAGTAGTACCCAATTTTGCATTTTTTTCAAACCGACAGGATAAATACGCTATTGATGAATTGTATTTTACATTCGGTGGAATATATTCAGATCTGATAACTAGTTGCAACAAACATTATCTACGCACTGTTTGAGATTTATTCTGCACACACACAGACGAAAATAAATTTCATACTATCCCACTGAATGATCAAAATCTCCTAAAATCTTTGTTGATTTGTTTTTTCTTTTCGACTATTTTCATTTGAAAATATTTACATATGAAGTGAGCTTAGCAGATTGTGAAAATGCGACTCCCAAGTGGATTCTTCACTTACCTCTGTTACTGCATCTTCTTCCCTCCCATTTTCGCCTTCCTCTTTGTTCTGGGTTTCGTCAAA…	2328	11.6173	2.38875	0.504776	4.73229	2.22e-06	6.33e-05
comp646575_c0_seq1	GGTGAACCCCCTTCCGCTGTCTGTTACTTTTTTTGCCTTCAAAACTGGACGTAAAATGCTATCCGTGAAAGAAAGAAAGTCAAGTTCTTTTCCCGCGAGTTCTATTGTGCTTTCATACCCGGACTTCGCATATTACTTGGCACCTGCCTTCAAAGACATCTCTGCAAATAGCGGAAGTAATGTGATGTCTGATCTTTATCTTGCAGACATAAGATCGGGTGAAGAAAGTGCTCAATCAGACCTTCTTTTAGGTGGCCTGCTCCCTATATAAGATAGTGGGACCTCCTTGCTCTTCTTCTTGACCCTGAAGAAAGGGCGGGTTCACTCCGTCACCTATTGGGCAAGCGGCTTTGCTCTTCTATCCCATCCTGACTCATACCTTCAACCGACATTGTCCTG…	425	3.20158	4.61102	1.04828	4.39864	1.09e-05	0.000238001
comp64658_c0_seq4	GTTGGAGATGGTTCAACTGATGACACTGCAGCCTTCATTGCTGCCTGGAAGGCAGCTTGTGCAGTAGAATCAGCTGTTCTTTTAGCTCCTTCGGATTACACATTCATGATCACTTCGACAGTCTTTTACGGTCCTTGTAAGCCAGGACTTGTATTCCAAGTTGATGGGGTCTTAATGCCGCCTAATGGACCGGATTGCTGGCCAGAAAAAGATAGCAATAAGCAATGGCTTGTGTTTTATAGACTGGATGATATGACTTTCACTGGGACAGGTACCATTGAAGGGAATGGTGATCAATGGTGGGAACTTCCATGCAAACCCCACAGGGGTCCCAACGGGTCAACTTTACCCGGACCATGTGACAGCCCTGCATTAATTCGATTCTTCATGAGCTCCAAT…	1284	43.3559	-2.94937	0.346246	-8.51812	1.62e-17	7.61e-15
comp64658_c0_seq7	AATAAATATATCCCATAGTAGCATAATCTCTTTCAAGAACCTTGTTCCTTGATGACGTGATGTTTGGACCAACATGAAATTTACACGTGTCAAACTGTTGCATGAGACCTTTGGCTCTGAGGAACTTTTATCAGCTCTTAATACAATAAATCAGAGCTTCTACTTCAAATGGTCCATGCCACTAGCCAGATAGATCACTTAAGTTTAGTTCTCTCTCTGTTAGCTCACCTTTCTTCTCTTTCCTCCAAAAGTTTTGGAATTCAATTAAGTTCTCTAAACTTGAAGAATTTCCAGTCATTTTCCAAAGCAACTAAGCTCTATTATTGAAAAACTCTTTGACAATTATTGTTGAAAAATCTTCAATTCATCATTTCCAATGGATTTATGTTGTGGGAATTT…	1951	9.90514	-3.06488	0.555933	-5.51304	3.53e-08	1.89e-06
comp64658_c0_seq8	ATGCATGTCGTAACCAAACCTCCGGCGTTTACGTGACAGACGTATCATTTAGGAACATAAAGGGAACCTACGATGTCCGAAGCCCTCCTATACATTTTGCCTGCAGTGACACGGTGGCCTGCACGAATATAACCATGTCGGAAGTGGAGCTTCTGCCGGAAGAAGGGGAATTGGTGGATGATCCTTTCTGTTGGAATGCCTATGGAATTCAAGAGACATTAACTATTCCTCCCATTGATTGCTTACAAGATGGAGAGCCAGAGTCTGTAGTAGAAAGTTACAATTTTCAGTGTACTTGAGAGCTTACTTCCATAGTACTATATGGATTGATGATAAGTAGAGAGCCCCAAGACCCATCAATTCATTTATTAATGTGGTCTCTTGGTTGATTGTTGATCA…	580	11.0415	-2.80755	0.509849	-5.50663	3.66e-08	1.94e-06
comp64675_c0_seq7	GTTTTCCAATCTTCATTCAAAAACCAGGGCAGTTTTAGTTGCATAGCAAACATGTTCCAAATACAAGGTATAGCATTCATTTCATAACAAAAAAGACTTTGTAGCAATGTATTCTATTCATTCTTATACATGAAAAGATAGTCGTCTCTTCTGCATGAACATTATAGAAATAGCCCGCTCATGGCCAAGTTTTCAGATAAAGATGAATGAGCTCAACCTTCACCCCGTTGAATGTATATCTGCCTCCATGTCAAACAATATCATTGTTTCTCTCCCAAACACTTGGTCCAATTCTCGAATGAAAACACATGCAATCCAAGATCTGGACTTACCTAATGTCTACTCTTGACTTACAAAATGTAATCCATTCAACAAAATCTTGTAAGTCTTCTCATTCAT…	1535	4.23436	-5.44009	1.01222	-5.37439	7.68e-08	3.65e-06	0.445	0.0031709
comp64678_c0_seq18	ATTCCTATAACAGAAACATGTATGAAAAAGCATAGCTTTTATATTTAGTATTTAAACAACTAACTTTCTCGAAAAGAAAAAATACAAGCAAGTATAAACCAGCATCATCACCAAAGGTAACCAATTTCAATAGGGTGGACACACAAACCTATACAAAGTATTGAAACAGAAGTAATGGGGATATAATGAAGCTAAAAGTAAGTTAAAATGCTAAACACATCATACATATACACCAAGACTAATGGTTTGAATACTACTATGAGTTCAACCAATGTACAATCATTTACGCATGAAATAACAATGAAGAAAAAGACTTTCTTTGAGAACAACCGAATTGATAACATCCGCATATCTCACTGCCAAATTTAGAGACATACATCTGGCAGGAGCAATAGCATA…	613	2.31664	4.77666	1.08258	4.41228	1.02e-05	0.000226058	-0.43	0.00444402
comp64710_c0_seq3	GATCAATGAATTCAATTAAATTCTCTATCTACACGTGTTAAAATCCTAGCAAGAATCTAATCTATTTTATAAAGATTTTCTATAGATATTTGGACTGGAATTGACCAAAACCCAATACTAACATTATTCTTTATTATTGTCGAATAGAAATCTAAATGGGGCGTGGCCAAGTGGTAAGGCAGCGGGTTTTGGTCTCGCTATTCGGAGGTTCGAGTCCTTCCGTCCCAGATCCATTCCTCTCGCTTCAACCTAAAGTTTACAGTCGAGTCAGTCTTCGTACCAAAGCAATGAAACATGGAGCCATATGCTTAACACAAGCATGTCGAACGAAGAACCTTTTTTTCTTGATTCGCACCAGTCTTGTTCTTTCTTCATCGAGTAGCCCTTCTCATTGACAGT…	3514	74.6174	3.80125	0.334332	11.3697	5.92e-30	1.75e-26
comp64710_c0_seq4	GATCAATGAATTCAATTAAATTCTCTATCTACACGTGTTAAAATCCTAGCAAGAATCTAATCTATTTTATAAAGATTTTCTATAGATATTTGGACTGGAATTGACCAAAACCCAATACTAACATTATTCTTTATTATTGTCGAATAGAAATCTAAATGGGGCGTGGCCAAGTGGTAAGGCAGCGGGTTTTGGTCTCGCTATTCGGAGGTTCGAGTCCTTCCGTCCCAGATCCATTCCTCTCGCTTCAACCTAAAGTTTACAGTCGAGTCAGTCTTCGTACCAAAGCAATGAAACATGGAGCCATATGCTTAACACAAGCATGTCGAACGAAGAACCTTTTTTTCTTGATTCGCACCAGTCTTGTTCTTTCTTCATCGAGTAGCCCTTCTCATTGACAGT…	4157	106.522	3.94153	0.330596	11.9225	9.04e-33	5.74e-29
comp64710_c0_seq5	TACAGCCAGTAGAGCAGACAGGTTTGAGAAAGGTCATTGAAAGTCCCATTTTCCCATTCTATTCGATAGACACAATCTCTAAGACTATTAGTTATACCTAACAGGTCTTTCCCTTAAGCCTTATCTGTACCGGAAAGCGAGCCTCTCAACAAATAAAAGAAAACAAGGGAAGAGAAGAACGGTTTGGGTAGTGCAGTAAGTCAACGGTGAAACTTGAGTCAAAGCCAGTCGGGCATCTGGTCCAGGGACAGGAGAAGGGCAGCACTAGTCGTTTGTGTCTTGGTGTCGTAAAGTCCTGTTTGTTTGTTACAGGGGGATCCAACTCAAGACAGGGAAGTGACTTACCGGATTCTGGACTCCCTACTCTGTCTGGTTTTGGGGGTCGGCAATAGCTAAGCA…	4570	88.2806	3.45404	0.326593	10.576	3.85e-26	6.36e-23
comp64710_c0_seq6	TACAGCCAGTAGAGCAGACAGGTTTGAGAAAGGTCATTGAAAGTCCCATTTTCCCATTCTATTCGATAGACACAATCTCTAAGACTATTAGTTATACCTAACAGGTCTTTCCCTTAAGCCTTATCTGTACCGGAAAGCGAGCCTCTCAACAAATAAAAGAAAACAAGGGAAGAGAAGAACGGTTTGGGTAGTGCAGTAAGTCAACGGTGAAACTTGAGTCAAAGCCAGTCGGGCATCTGGTCCAGGGACAGGAGAAGGGCAGCACTAGTCGTTTGTGTCTTGGTGTCGTAAAGTCCTGTTTGTTTGTTACAGGGGGATCCAACTCAAGACAGGGAAGTGACTTACCGGATTCTGGACTCCCTACTCTGTCTGGTTTTGGGGGTCGGCAATAGCTAAGCA…	3927	48.4685	2.67495	0.311941	8.57516	9.89e-18	4.8e-15
comp64710_c1_seq1	GTCTGCTCTACTGGCTGTAATGCTATTAAACCTGCCCTCGCTCCTTACGTCACGCTTTACTGGCTACCGTAAGAGCACAGAAAGACTTATTCGCCTTAAAGGCTAGGCCTACCTTCTATACTATAGGCTTAAGGCAAGGTATGAGTTTCTCTGCGACTTTGACTAGTCTACCCGAAAGCAGATCAATAAATCCAAAAGCATTGCTCGCCGAACTTCAAATCTTTCTTTTTTAAAACGAGTGAAAGAGAGTCTCAGACGTAAAGAAGACTGAAAGAAAAGGCGCCTAAAAGCCTCTCGCGATCTACCGCTTCTTAGCCTATCTCGGTAATGGCCCTACCCCCTTTCTCTTCCTTGGGCTTTGGTCTCCTTTGGCTTCGGGCTTCTGTTCATGCTCATCCT…	1772	66.9329	3.25334	0.297832	10.9234	8.91e-28	1.99e-24
comp64721_c0_seq67	TCCGTTTAATACATATGATGTACTAATCAGGCCTTTGCAATTGGCATTGCTTTTAACTCATTTATGCCTAAAATGTACATTCACTAGCAAAAACATTCATAATATACACACATAAAAATTTCCTGCAAGACTGGCCGCCTAACCTTCCACGAGTCGTTTACCACGAGGGTCTAGTCTAGGATTTGTACTGGCGGTTGCAGTTGCTGTGGTACTGTTGGTTGAACTGATAGAATGAGAATTAGATTGCCCACTAGTTCCGGCTGTGGAAGAAGATGAAGCATTGTGCCTGTGAGATCTTTTATACCTTGAACCCGCATATCCAGGTCTTGTTGGCTCCTCCAGTGTTAGGCTTCTTTGACATCATTACAACTACACGACGCATGGTAGGACGTAACTGCG…	887	11.2644	2.83909	0.502953	5.64484	1.65e-08	9.83e-07	-0.342	0.0264662
comp64732_c0_seq5	GCACACCATAATTTCATTAGACTTCATGCAGTACCAACATATCAAAATACATTGGAGATTAAATAGAATCAATTTGATCATCTGACAAATATAATAAAGAATTACAACACACTTTTTAAATTTCACAAACAACAAAAGATCTCACAAAAAATTAAAATGGGAATATTAAGCTTCAGCAGCACCTCCAGTCAAAGCTCTCTCCAACCTTGTTTCAAAAGGGGTGGAATTCCAATTCACTTTCTTATCCTCTCTGTACTTGCTTGTTGTGTTTGGTATGCCTTTATAGGAAGAACCAGAGCCAGAACCCTTGGCTTCAACTGTGTGTTTCCAGTAGGTCCCTACAGTTCCCATAATAGGCATGTCATCTGGGCTTCGACTTGGTGACTTTCTAGGCGAGTT…	1763	5.03551	-4.48015	1.03324	-4.33603	1.45e-05	0.000302416
comp64736_c0_seq8	ATCGGCCTAAAGCCTTTTTCCCCTCGGCACCCCCACAACCACAAACATGCTTGACTTTGCAGTACACAAAAGTCCATATACCAATCATTTGCGGGTACATCTGTCATCTTAAATACTGCTACTACAGTGTTTGTTGAAAAGTCTCAAGGGGCTCATCTGTTCATAAACAACCAATTAAAATGGTCGAAGATCCGAGCTGATCAAACCTTGTTTAGCTAAAGTTTATCTGCCAAGAATCGATCTAAAAGGTGTTGTTTTAGGAAACACATAATGGGTATAGTTGATTTTTTGGGTTCGTTTGATTGGGAACAAGAATCGTATCCAAAGTATGAAGATTTCGCGGTTCTTCCCTTATTTGCCATCTTCTTCCTTTTAGTTCGCTTCTTTCTCGACAGACTC…	1748	2.86777	-4.24819	1.05969	-4.00891	6.1e-05	0.000990767
comp64736_c0_seq9	ATCGGCCTAAAGCCTTTTTCCCCTCGGCACCCCCACAACCACAAACATGCTTGACTTTGCAGTACACAAAAGTCCATATACCAATCATTTGCGGGTACATCTGTCATCTTAAATACTGCTACTACAGTGTTTGTTGAAAAGTCTCAAGGGGCTCATCTGTTCATAAACAACCAATTAAAATGGTCGAAGATCCGAGCTGATCAAACCTTGTTTAGCTAAAGTTTATCTGCCAAGAATCGATCTAAAAGGTGTTGTTTTAGGAAACACATAATGGGTATAGTTGATTTTTTGGGTTCGTTTGATTGGGAACAAGAATCGTATCCAAAGTATGAAGATTTCGCGGTTCTTCCCTTATTTGCCATCTTCTTCCTTTTAGTTCGCTTCTTTCTCGACAGACTC…	1721	9.39248	-2.1832	0.463904	-4.70614	2.52e-06	7.07e-05
comp64757_c1_seq20	TGCTACATAACTTCAGGAACCATAATGAAAAGGCTCAAAACATTATTGGCAAGGCTTCTATCAGCTTAAGGATCTATTTCCTTCTTGTTGTCTACTCCTGATATCGACTTCACCTGCACTGCATCACTCTTTTGTACCTAGAGTACCACTTGCTTTTGACATAGTGATGAGCATGGTAATTTCTCAACAAATGCCTTTACCGTATCATTGAAGGTGGCAGAAAAAAGGAGCACCTGGCAGTCAGGATTACTTTTAACAATCGCCTTCATTATTCTCAAAGAATCATCTTTAAACCCGCTCTCTGCCAGCATATGATCTGCCTCATCAAATACAAGAACCTTCATAGAACTCATGCCTAATTTCCTTGCTGTAATCCACTTGTTTATAGTGCCAGGTGTG…	1230	3.18148	-5.02335	1.21144	-4.14658	3.37e-05	0.000610239
comp64758_c0_seq7	TGTACAGGTTGATTGTATCTATCTATGGATACCCAGAAATTGTTTATACTCAAAAGCCACCTCAATTTTGTAAATGAAAGCTTTTTAACAAAACCCATGTTTAGGTTTTGTAATTCTGTCTGGATTTTGTTCTGCGCCTTGATTTGCGATCTTTTTGGGTTCATAAGCAGTCATATAGCCAGGTGTGGTTAGTTTATGATTCTTTTTTTCTATCCAAAATTTGCAAGATTTTAACGGTTTTTTTTAATGGGAACCTTTCACTTTTTCCAGATTGAGTGCTGTTGATGATTTCCATGAAAGGAATTCAAACTCTGGAGTCCTTTGTCCTCAACCAGATGATCAAAAATCTTTTAAAGATTCAGAGGTTGATGGGCTTATTGAGAAAGAGTATTCCGATTT…	2656	3.06446	-4.96915	1.06566	-4.66297	3.12e-06	8.46e-05	0.31	0.0456968
comp64769_c0_seq37	GAAATTAAAAACAGCTACATGATATGTGAAAGGATCAAAGAGGTGGGGTTCTAAGTAAAGGTTTAATTGCATGTTGTGAGTGTGTGATGTCTCTTGCGCAAAGCTCGTACCGGAGGGGACTCTACCAGTCTTGGTTCTTTGTTGGATACTTGTTGTTCTGCTGCTCTCTTCCGTAAGCTATCTGAAATTTGCTCCTTATGGGTGCTTCCATCATTGATTAGGGAAGAAGAGTTTGGGATTGGGCACTTGACAGGGCCATCTCCATCCAAAGGCTCAACGGGGTGCTCAATCGGCCAAAACTGATTATCACTTCCATTTCGGCCCATCATCATCATCATCGTCATCGTCATTCTCCTCTATTCCAACCCAACGAGTGAAAGCAAAAAGGTATTCCTTGAA…	1232	17.541	-2.24016	0.382422	-5.85783	4.69e-09	3.27e-07
comp64777_c1_seq20	CCTGGAACTCTAATACAGTAGTATATATTATATATTAGTACTCATGTTACATTAGAAATTTACAACAGATTATTAACAAATAATCCCATCTCCAGGAAAATATCTAACAAACACACAGTATGAAGAACAGAGAAGGGAGAATCATATACCCTTTTACAAGCTTGTTTTTATTATCCTTCAAATGCCCAAAATTATTCTCATTAATCAATTTAAGTCACATAAACATTGGCATCGTTAGTAGCAAGACTCAACTTGGACATTGCACTCTCAAGTTTATCGGCGAAGTTGCTATCTTGCTCCACATTAATCCGATTCTTCATTTTAATCTTGGATCTAGGTGTCCCTCTTTCTTTGCATCTTAACACTTTCTGATTGTCCCGTAGTCTTTGTACTTGCCGT…	1808	4.59269	-5.55846	1.00333	-5.53999	3.02e-08	1.67e-06
comp64788_c0_seq20	AGTCAGGAATGAAGTTTGACCTTATCTGGAATTATATTATTTGAACATGTCTTGCAAATGACCTGCAAAACTACTAATGTTCCTTTATAGACTATTATTGTTATTGTAATTTGTTTCTGAATTCTAATGTTTCAGCCCAATCTAAAATTTTCACATTATTTTTTCTATAGCTGACAGATTCTCAAGTCTATATACATTGGAAGGGAGCAGCAGAAATAGTTCTAGCCTCATGCACAAGATATCTTGACACAGATGGTTGCTTGTAGTCCATTGTTAATGAAGTGGTCAATAATAAGCAGTGTCTTAATAGCTAAAAGAAACAAATATGTCAATTAAGTTACAGAAGCACCAAATCAAGGAATTTATTTTAGTTGTTTATACGTTTTTGAAAAGTAAAAC…	936	5.73219	-3.65471	0.82241	-4.4439	8.83e-06	0.000200771	0.348	0.023952
comp64807_c0_seq13	GATGATGATGATGAAGAAGAAGAGGAAAACGAAGAAGAAAATGAAGAAGATGAACAAAATCAGGAAAATCAATATAACGACGGCACGGCAGAAAATGAAAATTCCGAGGAGAGAGGAAACGAAGAAGTCCGTAGGGCACGACGTGATGTGCTACGACTTAGGCTCCGAGATTTTGCGACTCGGGGCACGAATCGGCGTAATCGGGATCTCGATTGGTCGGATATATTACTAGCACTGGAAGATCATTCAATTGAATTCCGCTTGCAGGGTGCTGATGGTTATGTGGGGAATCCAGGGGATTATGTGGATGCAGCTGGATATGAAGCTGTATTGCAAAACTTAGCCGAGAACGATGGTGGTGGAAGAAGAGGGGCTCCGCCTGCTGCGGAATCTTCTGTG…	920	35.7372	3.29151	0.418596	7.86322	3.74e-15	1.13e-12	-0.402	0.00829505
comp64822_c0_seq4	GAACTAGTGGCAGATTAACCCACATATAACTGCTCTCCCATTCATCAACTAAAAAAATACCCATCACTTTGATCCTTATAAGCACTCTATAGTCAAAAGAGATTTCACAATTTCCTGTATTCTTTAAGCTGGCTGCTATGTTATGCCTAATTAAAAAGCTATTCAAATAGATCTCCCTGAAGAACCTTGTTTGTTATTATTACCAAATACATAAAATGGTTGAAGTAAACAAAATTTCCAATATTTTTGAAATAAGATCAAAGCGGGGTCAATACTCAAATAAAGCCTCTCCAGAACCAACACTTATGCTGGAAGGCCACCTTCAGCTGCCAGATTTATTCGCTGTTGATGCTCTGCAACTTTGTAATCTACAATCTCCTTAAAGAGCTCAGAATCCAA…	2096	2.73965	5.01802	1.0725	4.67879	2.89e-06	7.91e-05
comp64822_c0_seq5	GTCAAAGCATGTCTTTTAATATTCAAAGAAAATGAACGAGTATTACATTCATGATCAATCAATGAACAAGTGAGAGATTATCTCACCACATATAAGTGCCCAACCAAAAATACCCATCACTTTGACTTCTCAGCCTTGGGATCCTATAGATTAACATTTGTTTCATAGGCAAAAGAGATTCACAATTTCTTGTATTCTTTAAGCTGGCTGCTATGATATGCCTAATTAATAAGCTATCCAAATAAGAACCTTGTTATTATTCCTAAATACATAAAATGATTCAAGTAAACAAAATTTCCAATAATTTTGAAATAAGATCAAAGCGGGGTCAATACTCAAATAAAGCCTCTCCAGAACCAACACTTATGCTGGAAGGCCACCTTCAGCTGCCAGATTTAT…	2156	4.31253	5.67152	1.11492	5.08692	3.64e-07	1.37e-05
comp64828_c0_seq69	GCCTGGTCCTTGCGTTTCCAGAGCCCAAAGAGTCGAGTCTGTCTAATCTCCTCCCCTCTCTTGCCCTCCGAACAAGCAAAATATTTGATCCTTTCTTTATCTTTCTTCATATTATTACAAAATTGAATTGACAATCAGTCATCTACCGCTATTCTGAATAAAGTAAAAAATCCAATTGCTTAGAAGATAATTCTCTGGTTTCTGTTGTTTGGCGGGGAAGAAGTTTACTGTGCGATTATTAGGATTCCCCGCAGGTTGCAATTTGTGTAACCGCGGGTAGCAGGAGATGTCTAGCTTTGTGGGGGTTCTTGTTTCTGATCAGTGGCTTCAAAGCCAGTTCACACAAGTCGAACTTCGCAGCCTCAAAACCAAATTTGTTTCAAAGCAACATCAGAATGG…	2367	2.87082	-4.87602	1.06095	-4.59589	4.31e-06	0.000111289	0.364	0.0177197
comp64862_c0_seq2	TAGTAGCAGTAAAGTCCTTAGAGTGCAGTCTCATTAATGAAAGAGACATGAAGACTGAAGAAACAAGCTCCCAATAAAAAAAGTTGGTTATGAGCCCCTCCAATTTACAAACTACCACTCACTTATTAATGTGAGAAACTCTACTACGCTATACCAGTAGGTCCAAGTACCTGATCAGGCCTCTGGCACTCGTGTCTTATTATCAATGCATTGCAAAGATTATGCTACTGTCAGAACTACAAAAATATAACAAGCATCAAGTTCAAAAATCATCATTTAATTAAGTCAGTCCTGGAGATGTTCACAATAAAAGTGTAGCAACATGTATTATGCAGAAGCTTGATAAGTCTATCCTCGTAGACAGTAGTAATTTCATATTTTCCTTCAGATCTAACCGCC…	1849	6.26901	3.36027	0.712275	4.71766	2.39e-06	6.74e-05
comp64909_c0_seq19	AGTTATGAAGGTTTGGACAACCTTTCTCGAACCAATGCTTGGTGTTCCGTCTCACCCGCAGTGCGCAGAGGAGACTGAAGATTTTGTTAAGGCTAATAATCATGTTGCCGATAGCGTTTTTCCTTGCGTTGGAGAAAGTAATGGCAGTCCTGCTGGTGTTGCAGCAATTAATAACTGCAAACAGTCAAACCCATCTAGAAATGGAGATGAAAATAATCCGCCTGAGCATTCAAGTTCCTCTCGTGCGTGGTTAGTAAATGTTGATAATGGGATAGAAGAAGATGGTTATCATGATCCAGATCATACTGTACGAAAAAATGATACATTGTGTAAGACCCCTCAAAATGGAAAAGTGCAAATTAATGTCACTCTGACAGATGAAACATCAAGTATCAAAAA…	1549	8.17925	-3.11831	0.601659	-5.18285	2.19e-07	8.97e-06	0.394	0.00972979
comp64918_c0_seq11	GCAGTATAATCTGAAGAGTAACTGAACTAAAAGTGCTGTTAGTGGCAATGGAGGAGAATTAGAATAAGCTCCTGCAGAAAATGCTCGAGCCATCTTCTCAAGTTCATCATTTACTACACCATCATCAAAGCCTGCTGAGGAAACCTGAACCATGAGCAAGACTTCCGCAATATTGGCCTCAAGGTTTTCAAGCTCAGTAGTCTTCCCTGGCATCCTTCCTTCCCGAACCAACTTCAAGTGATTCCTTAGAGAGAGTTACAACAAAACCAATCTACCCCTCCCAGCAATTTGTCAGCGAAACTTACGGTTAGTTGACGCCAAAATCCAGTATTATTCAATCTATTCCAAATAGGCAAGCCTGAATTTTGCAGACATTCTTGAAATATGGCAGCATATGTA…	1794	3.99332	4.33521	1.01113	4.28748	1.81e-05	0.000362854	-0.43	0.00450793
comp64945_c3_seq8	CTTCTTCTTCTTCTTCTTCTTCTATTTCTCTTCACTTCTTCATTTGTAGACTCTACCTACACTACTGAAATTCAACCTCTGAATAATGGGCATCTTTTAAGCAGGAAACTCCTAGAGCTACAAAAACAAGAAGAAGAAGAAGAAGATCAGCCAATTAAGAAGAAAATTACTTCTAGTCTTTCCACCAAAAACCAAACCAAACTAATCAAAACCAATTCATTCCCCAAAAACAAAACCAAACTAATCAAGCCCACCACAAATTCCACCTTACCCACTATCAAAACCCAGCTCAAGAAGCTCAACTCCACCTCAAAACCATCAAATTCAACCAACCCCACTTCACTCCTCCCCAAGAAATCCCCAAATCCAACCAAACCCAATTCCCAAAACCCAAAACAA…	2155	423.359	2.35738	0.474918	4.96375	6.91e-07	2.36e-05	-0.375	0.0144206
comp64972_c0_seq2	ATATCTATCTATATGAAGAAGAAATCATGTAACGAAGGGGATTCTTTTTTGTACAAATGGTACTTCGAACTTGGAACGAGCATGAAGAAATTAACGATACTTCTTTATCTTTTGAGTTGTTCTGCCGGATCGGTCGCTCAAGATCTTTGGTCTCTACCCCGACCCGATGAAAAAAATGGGATCACTTCTTATGGACTCGTTGAGAATGATTCTGATCTAGTTCATGGCCTATTAGAAGTAGAAGGCGCTCTGGTGGGATCCTCGCGGACAGAAAAAGATTGCAGTCAGTTTGATAATGATCGAGTGACATTGCTTCTTCGGCCCGAACCAAGGAATCCCTTAGATATGATGCAAAATGGATCTTGTTCTATCCTTGATCAGAGATTTCTCTATGAAAAA…	826	6.64005	2.98712	0.632113	4.72561	2.29e-06	6.52e-05
comp64988_c0_seq16	TTTTTTTTTGATTAAATAATTGCATAAAAAGAGATGGATAAATTATTGTCCTAGCTACATTACATAACTACCGCTGGTGCTGGCTGCAGCAATTAATTAACTCATCCCAAAAAGTTACATTAATAATAATAATTTATTGAATTAAATAAATAAATAAATAAAAATGACCAATAAACATATGAAACTATACCCACTCCCAACCCCACAACCGAATCCAAAAAATAAAAAAGAGTAGCTAAGGAGGAGATTTAACAAGGTAAATCAATATATTTATTATATCATTCTCCTCTGCCAGTTGGAGTTATCTTCTCTTCTTCTATTAATAAAAAGAACTCAAAACATGTAACACTTCCTAACTCTTGTGTATATGAAAATCAATCAATTAATTATATAGGGCCG…	1810	2.98061	5.1345	1.15198	4.45709	8.31e-06	0.000190795
comp64992_c0_seq9	CCTAACCTTCTTAAACACCAATGGCTTCAACTTTTTTCCACCAACTGTGAGCATCTTTATTTTAAAATCTACACATGAGACGTTACAGTTTGACTTTGATCAGTTTTCCTATTCTATCAAAATGTGACTGCAAGGGCCCAGAGCTCCAAAGCAAACACAAAACAACTTGTTGGCATTCAGTCCAGCAACCCAATAGTTTTCCTCTGGCTTCTTTAATTTACTAGCACTGCAAGTATGAATTTTTGTTGGCAAACTTTTGATACCATACAGAACTTGTAATAAGCAGTCTTGCTTTTAGACAGAAGAATCGTGTGCCTGAAGAGTGGAAGCCAACTGCCACCATACTGATTTGTAAACACTCTCAGAACACCCTTAGAATCAAAAGAACTTAGTTGGCCT…	911	2.2117	-4.50241	1.07559	-4.186	2.84e-05	0.000528663	0.368	0.0164753
comp65001_c0_seq4	TGCCAGATCCGCTCCAAAACAGTCTAACTTTCCAACCTCCAGCCACCATTGGAGGCATATACAATCCAGCACCCATTGACATAATCTGTACTTGAAGTTGAAGAGTCTTCAAGTATTCAATTGCCTCATCAAGCATTGATGCTTTGTCCACCTTATTGCAGTTGGGTATGAGTTCTTGTAGTGCTCGCATCTTTTCATTAATCCTGTCTCTTCGCCTCCTTTCAGATAAATTATGCACTTCTGCTGCTCGGCTTCTCTTGGAACCTGAACCTCCTCGAGCGGGAGCTGCTTTCTTGGCACCCACTGATTCTTCTTCTACATCTTCACTTTGACCTTCAGACTCCTCGGTATAACGACAATTTTTTCTCTTCAAATTCACTGTCAGATCATTAGAAGCTC…	2120	5.22054	-4.53511	1.00389	-4.51755	6.26e-06	0.000151124
comp65008_c0_seq12	GTCAAGACACTGTGCGTTCATTCTGGAAGAAAAAGAAAGTTGGCCATCTGTTCAAGAGAATTGAAATATCAGCCAGTATACTATGTTTGATCAGTTGAAACTGAGAGTACTGAAGGGACAACAGGGCAATAATAAAGGTGTAAGGTGATGATTAAATCTGCTGAATCAAAAGAAGACGTAAAAGACGAGGCTAAAATGAAATCCCAGAAAACATTGTATGGTGCTCTCTGCGCCATATGGAAAAGGGAAGGCCTATTAGGATTCTTTAAAGGCTTGGACGCCCAGATCCTGAAGACAGTGCTGAGCTCAGCATTGCTCTTAATGATAAAGGAGAAGATAACAAAGAGCACATGGGTACTGCTATTAGCAATTCGGAGGTCTTTGTTTGTAACCAGGACC…	1455	3.8585	-5.30719	1.00567	-5.27728	1.31e-07	5.8e-06	0.315	0.0418883
comp65008_c0_seq13	CACGTTTTCCGACTCCCAATGCATACGAGAGTCCTCCTATATAATACTCCACTGTTAGTGGAATTACCCAAAAAGTCATAAAACAACTGAAGAAATTGGTTTCAATTAAATTCCCCTCCTCCTACAATCAACCAAGCTATGTGCTGGTAGTCTCTTCACAGCTCTAGAATTTTAGTGATTTGATACATAGAATTTAGTTGAATTTTACGAGTACATAGAATTAGGAGGGAAAGGAAAGAGGGAGAGATTATGGCGTTTGATATGGAATCGGTGGCGGAGGCAACGTCGGGGGCAATTGGAGCTCTGGTCAGCACTACCGTATTATACCCTTTAGATACCTGCAAGACCAAATACCAAGCCGAAGTTCGAGGAGCTGATAATCACCAAGTTAAATACAGG…	2512	8.31535	3.3725	0.607963	5.54722	2.9e-08	1.61e-06
comp65015_c1_seq6	ACTAGGCACTACCGCACTAGCCCAACCCAGATCTCAAACTCTCCTCTCTCTCTTCGCCTCCGCTCTCATCTCGAACTCTCGATCTCTCATCTGACATCTCTCATCCCTCTGTCTCTCGATCTCTCATCCCTCAGATCTCGATCTCGATCTCTCATCTCTGTTTTTGCCCTAAGTCCCTAACCCAAAAGCTAAAACCTCAGTCCCCAAATCGCACGTCGGACGTCGCGACTCCACTCCGCCTCCGAACGACAGAACCTCATCTCTGACTTCGAGCCTGAACGGAATCTTATCTTTACTACTTGTTCCTTCAATTCTGCTGTACTAGTAACATTTCAAGAGGAAGAAAGAAGGCCACTGAGAGTGAAAGAGAACAGAAGCCTGTAGGATTTGAGCAAAAGA…	1037	2.48648	-4.67181	1.06703	-4.37831	1.2e-05	0.000257433	0.387	0.0113657
comp65054_c0_seq8	GTGCTGACACGTAGAGAGAGATCACCTTCCGATCTGTATGTCGACAGTGTATCAATCAATTAACCAAAATTAACTTTAAACTATCCACTTCCCATATTAACCAACTATCCTTGAGACAAATGCAATAACTTAACAACAATACAAAATTCATTTTCCAAAATTACCCTCACCAACCAACAAACAGTTTCGGTTTTTTCCTAGAAATGCAGCCCTTATCCCTGAGCCAGGCTGCTGCGGCGTCGGCTGTTGCTGCTGGGATTGTTGCAAAGTAGGCCAAGCAGACGGGGATAAACCCAGTGGACGCCCATTACTACCATTTCTAGCCCTGTTCTGATGAACCATCTGAAGTCCCCAATCCAGTCGACTCTGCTGCTGTTTCATCATTTGTTGCTGCTTCAA…	1171	4.34468	5.6798	1.22332	4.64295	3.43e-06	9.17e-05
comp65067_c0_seq1	CCAAATTTGACCGATTGCCTCCTTGTTTGGGCAAGAAAGATAGCTTTCTCCCCAACCACCATCACTGCGTTGCGATTTTATTAGAAAATCCACTGCTTTATGAAGAGTTTGGCTGTTGTTGTATGTCTTTCCAGCCGCGGTTAGACCTCCCATAGCAAACCAAGTACCATATGTGAAGCACACACCCCAGTTTCCGTACCATGAACCATCAGGCATTTGTATGTCTTCAAGGTAACGGACAGCATTCGTAATAAAATTATCTATCTCCTTCTTTCGGTGTCCAGGATATAACTTTTTAAACAGAACCAGAGCTTGGATTGCCGATGAAGTGCACTCTACATACTCGTGCTCAATGACAATGTCTGCAAAGAATTCTGTAGGATTGAGTAACTCCAACCA…	2213	51.5651	-2.69731	0.245922	-10.9681	5.44e-28	1.28e-24	0.419	0.00569237
comp65084_c0_seq34	GGCGGGGGCGGGGGCAGTCAATCAGCCGCCAGGCGCCAACAACAGATCTGCTCTGCCACGCCGCTGCTCCGGTCTTCTTCTTCGGTCTCTTCTTCGCAATCATGGAGTGTCATCTAAAAGTTTGTCGACTATAAGCTTTCGTGGCTCCCCAGAGTCGGCTACAATAACAGAGGATGGTTTGGTATTAAATGGTAACCACCGGAATCCATCTGCTAGTGATACAAATGTACTTGGTTCTGGGTCTCTCAAGTATGTCTCTCTCTCTGTTTGTGTGTTTCTGTGTAAAAGTACTCTACTGCATATATTTTGGCACATTTTAATGTTGTGCTAACCTGGCCATTTTAACTTTTCCTAAACCAAATCTATTATTTGCTAGCATTTTCTTGTGGAACAGGTTTC…	880	4.43955	5.71174	1.13065	5.05174	4.38e-07	1.6e-05
comp65084_c0_seq46	GGCGGGGGCGGGGGCAGTCAATCAGCCGCCAGGCGCCAACAACAGATCTGCTCTGCCACGCCGCTGCTCCGGTCTTCTTCTTCGGTCTCTTCTTCGCAATCATGGAGTGTCATCTAAAAGTTTGTCGACTATAAGCTTTCGTGGCTCCCCAGAGTCGGCTACAATAACAGAGGATGGTTTGGTATTAAATGGTAACCACCGGAATCCATCTGCTAGTGATACAAATGTACTTGGTTCTGGGTCTCTCAACATTTTCTTGTGGAACAGGTTTCTGGTCCAGATCCTAAAAATAAGTGGAGCAGAACATTGAAGTGAATTGGTACACAAAGTATATAGCTTAATAGCCTATTACCCAGTAATAAGGTAAAGATAAGATCCAAAGCTCCTTGGTGTTCTTGT…	1435	6.11031	2.33476	0.571522	4.08515	4.4e-05	0.000760002
comp65088_c0_seq8	TTGGCATCATGATACTGAAGAAGGCTTGTAAGTAAAGGAACAACTTCTATCACAAAATCAGCAGAGCATCTAAAGACAGCTTTTTGCACATATTTATAGCAGTGGATAATGCACATATTTGACCATAAAACGTGTCTAAATTTAACTAAAACAGGAATAAGATGGGAAAAGGAAAACTTGGTCACCGTTTACCTGTTCCAGGATTGCCAAGGAAGGCCATATGAGGAGGTCTTCGAGCACCAACTTTTAACCCGAGGGCCCTTCGCCTCTCATCCAAGAGCATCCCTTTTGCCCATTTCCGAAGTTGTAACTTAAGCTCATCCAGACCCACAATATTTGATAACTCAATTTCAAGTTCATCCATCTTTGCTTTTGTTTCACTACATGCTTCAATAGCCT…	1140	5.05641	4.69086	0.98915	4.74231	2.11e-06	6.08e-05	-0.403	0.008
comp65131_c0_seq31	GTGGATTTTTTGTTGAGCAAAAATATTTATAAATACAATTCTTTTTGTGGAATAGATGGAGTAGCAAGAAGTTGGAAATAGTTGTTAATAACAAACAACATATATCACCATATAACCAATCCAAAATCCTGAATCCTCCTCCCTCCTTCAAAATAAACAATAAACATACTAATGCTCACGTCCAAATACTACAGTTTATTGCTTCTCCTAGTTTACCTGCAGATCATTCCCGATAGCCTAGTACTAGTCAACTGCCAAATTAATGTTTTCAAACATGTCATTGTTGATGAAAAGGAGGTGGTTGATAACCCTAAGTGCTAGGATTTGCAACAAAAGGCACACCCTGATTTACTAGCTCACAAAAGCCTTGCAATATTTACAACTACAAAGACATGCATA…	1349	7.26522	2.23196	0.542113	4.11714	3.84e-05	0.000678619
comp65136_c0_seq2	GGAAATATTTAAAGAGAAATTTGCGCATCAAAAATATTCTCTCCTAAAATTCCATTCCCTCCGTCTTTCCCTTTTTTTTCTTTCTCTCACTTCGTCAGTCTCTCCAAAATCTGCAGAAATCTTAGTATATCTGCTGTTTGCCTAACAATCGAATTCAGAAGTGAAAGATGAAGTTCAAGGCGTATCTCACTGACAATGGCATAAGCCTTTTAGAGAAGAGGTTCTTACCAGCCCTAGATAAAATGGGAAAGATATGCCATCTTTACCTGACGCGAGACCATGCCATCTTCCTCCACAATCTCCTTAATGGTGATGGCATCCAATCCATCGCTCAGTTCCGAAAGGAAGCCCTGTTTGATGATTATCGCATCTCCAGCCAGAATGATGACCGTATAGCCT…	2502	10.246	2.91028	0.551159	5.2803	1.29e-07	5.72e-06
comp65145_c0_seq2	ATCTTGAAGATATACCCAATGCAAAATTTTAGGGTATTAAGTCAATTTTATTCAACAAAATTTTCTATTGGTTGTTGTCTTTTAGGATTTTTAACTCAACTGCATCGGGGTCTAGGGAAAGTTGTTTGCTTAATATCAATGGCAGCAGGTGGCAACTCGCAACAAAATTTAAGAAAAGCTATCGGAGCTATAAAAGACTCCACAAAAGTTGGATTGGCCATAGTCAATAGTGAATACAAGGACCTAGACATTGCTATCGTCAAGGCCACAAACCATATTGAATTATTGCCCAAGGAGAAACATGTACGAACAATATTTGAGGCACTGTCTGCTTCAAAACCACGGGCAGATATTCCATACTGTATACATGCTCTTGCCAGGCGTCTTGCTAAAACACAT…	2216	9.26683	5.59166	0.96444	5.79783	6.72e-09	4.46e-07	-0.445	0.00316001
comp65145_c0_seq9	GGAAAAGTTACTCGTCAATTTGGTAAGGAATGCTGGAATGGGGAGTTTGAACACGTACCTCACCATCCCGACGTAAAGCCCACGGAGAGCAGATTTCCGATGAGATTTCGCCGGCGATCGCCTTCTGAGGATTTTTAACTCAACTGCATCGGGGTCTAGGGAAAGTTGTTTGCTTAATATCAATGGCAGCAGGTGGCAACTCGCAACAAAATTTAAGAAAAGCTATCGGAGCTATAAAAGACTCCACAAAAGTTGGATTGGCCATAGTCAATAGTGAATACAAGGACCTAGACATTGCTATCGTCAAGGCCACAAACCATATTGAATTATTGCCCAAGGAGAAACATGTACGAACAATATTTGAGGCACTGTCTGCTTCAAAACCACGGGCAGATATTC…	2260	12.7056	-2.79374	0.457847	-6.1019	1.05e-09	8.72e-08	0.438	0.00369388
comp65155_c3_seq1	TTATGACAGTAAAACAGACCATGGGTCATTAGCTACTGAAATGGGTAACTGAGTATCCCCTGAAGATAACCTGAGCTCTCTTGCCATCAATGTTCTTATCAACCCATCTAGCCAAATTGTCAAGTGCTCTCTTGTATGCTTCAAGGACCTTGATTCTTGGGTGAACGATTACCTTCCTGGTAATACTTTTCTCTGCAAAATCACCAATGCACAAAGGAAGAGCACTCACCCTCTAGAGGTTTTCTCATGCGTCCACCAATGACCATTTTTCCCATTGAAAGATGACTCCCTGACAAGAAATGGAGAAGTAACAAAATCCACAGTACAGTTGTAGTCCTCAAATCTGAATGCATAAAACCCATTCTTTTTGAATTCCTTCTTTCCGGATATCTCATAAAT…	828	5.89828	-2.79256	0.659402	-4.23498	2.29e-05	0.000441257
comp65161_c0_seq13	CTGAGTTAAAGTATCTCATGAAAAGCTATTGCATGGAGTATTACTTTGAAAGCAGTAATAATGGAAGCGTCGGGCACTGGAATTTTAATTTGCATGATCTGCAGTTGTCTTTTGGGGTGAAGGAGTTTCTGGTGATTGCACCTCAAAGTGCCAGTGGTGTGGTTCTTGATGCACCTGAGGCTAGCAAACTTCTGAGTGCTGTTGCCATTGCTTTGTCAAATAGTTCCAGCTTGTGGCCAGCATTTGTTCCAGTGCATGATCCTTCCCGAAAAGCTTATATTGGTATTCAGAATATGGGAACAGTTTTTACTCGAAGATTTGAGTCAGATCGTATTGGTAGCCAGGTTCCAGTAAAACTCATGCATTTGGAAGGTTTATATGAGTTGTTTATTTCTAAAT…	2804	7.04546	-2.8846	0.615972	-4.68301	2.83e-06	7.78e-05	0.484	0.00116261
comp65169_c0_seq13	GGTTTTAGGGATTTTGACAGATGGCTCTTCTTCGGTTTTGGGGTTTTTCTCAATCTGATCAGCTGAGAATCTGGGCTTCACTACTTATCCTCCGGCGTATCTAAGCAAGAAAGCCAGAGGAAAAAACCTCTTAATTGGAGCTAACTTTGCCTCAGGTTCTTCTGGATATTATGAAACTACAGCAAAGCTATATGTAAGTGAAAAATTGTACTGCCTCTATCCTGTAATGGATGTCACAATTAGCCTTTTCTTTTGTCCACAATTGGGTGTCATTTTCTTTCAAAAATCAAAAGAACGTTATTATAAGAAGATTATGTGCATGTTTGATTAAGAGTTTTGGAGCTTTTGAGAATCTTGTCTGTCCAAAGACAACTTATTCCAAACACAGTTTTTCTGGGT…	2334	15.3898	2.02455	0.357872	5.65719	1.54e-08	9.25e-07
comp65169_c0_seq4	CTGCTCCGATTATTACCGGCATCCTCATGGTGACAGATGGATCTTCGGTTTTGGGTTTTTTCTCAATCTGATCAGCTGAGAATCTGGGCTTCACTACTAATCCTCCGGCGTATGCAAGAAAGCCAGAGGAAAAAACCTCTTAATTGGAGCTAACTTTGCCTCAGGTTCTTCTGGATATTATGAAACTACAGCAAAGCTATATTAGCATACAATTCCATTGAGCAAACAGGTGGAGAACTACAAAGAATACCAGAGGAAACTAGTTGAAATTGCAGGGCTTTCTAATGCCTCATCAATAATCTCTGGTTCAATCTACCTTGTTAGTTCTGGTGCCAGTGACTTCATACAGAACTATTACATCAATCCTACCCTATACAAGTACTACACACCTGATCAGTT…	2021	3.43586	-5.13371	1.03961	-4.9381	7.89e-07	2.62e-05	0.427	0.00476639
comp65181_c0_seq16	CGTCTCTTCCAAATCGATCTCCTCGAGTACGACTCCATTGTCGCCGCCGTTAATGGCACCACCGGTGTCTTTCACCTCGCTTCTCCGAACATTATTGACAAAGTTCTCGATCCCGAGGTCCTCCGTCCTTCTCTCTCCTTCACATATATGTATGTATATACACATTGTACTCCTTCCGTTCCAAAAAAGAAAAAGTTTCATTTGATTTTTTCTGTAATCAATTTGCCAAATCCTAAAATTGATGTGAATTTATTTAGTGTTATTAAGTACAAAAATTGTCATTCAAAATTTATTTTTTCTTTTCCACACCAACTTGAATTTTAGGATTTAGCATATTAACTATGATCAAAGTCGAATGGGATTCTTACTGTGGAATGGAGCGAGTATTGTATAGATATA…	1092	3.78086	5.48236	1.12722	4.86361	1.15e-06	3.62e-05
comp65190_c1_seq19	AATGGAATTCTTGCTGATGAAATGAGGCTGGGTAAAACTGTCCAGGTATGACAAGTGTAGAATCTGATTTTACCCGAGTGTTATTTTTTTCTTCGTTTTTTCCCTCTATTTTCTCTGGTTCCACCATCTGTAATTGAAGCATATCCAAAAAATATAAAATAACTTGAACCTTCTTTTTTGGTACTTAATCATCTTTAAGCTTTAGTGACTCATTTTAAATCCTATTATACTTTCATCTAATCGATTAACCGACTGACGTGGGGATTTTTAATGTCCAGGAGTTGTAAAATTAAGTAGTAGACACTCTCTCAAATCTCAATGTTTGGTGAAGTGCTTCTTTAATTGTGTCTTTGTTTACAAGTATCTGACCTTTTCATAAATCATCTCAATGTGGATACT…	2028	2.85775	-4.87213	1.08432	-4.49324	7.01e-06	0.000166006
comp65191_c0_seq1	ATTCCCAATATTTTACCGATTGGTTTTCATTTTTGCAGTTTAGTTCTTGCAAAGAACTTTATTTTCACGCTCCCCAGATTTCTATTTCTCTGTTTGTCCGTTTAATTTTACTAGGAAATAAATGATTTACTCTCGCAAGACTTAGGGTTTTCTCGAGTCCAAAATTGTTCTACTCTGAATAGGGTTCAGCGCTATGATTTCAAGCTCCTAAATTCACCTTCAGGAAAATCAGGTTTTTGTTGCTGTTAGGGGGTTTGATTTGATGCCGAGACAATGCCGAAAGGGAAGCATATTGTTATCTGTCAGTCCGGCGGGAAGCTTACAGCATCTGATGATGGTTCATTGTCATACAAGGGTGGAGATGCTCATGCTATTGGGGTTGACAATGGAACCCGATTT…	3117	8.24698	-6.40601	1.02853	-6.2283	4.72e-10	4.36e-08
comp65191_c0_seq7	GAGAGAGAGAGAGAGAGAGGGTTCATTGTCATACAAGGGGGGAGATGCTCATGCTATTGGGGTTGACAATGGAACCCGATTTGATGAACTAAAGTCCGAGATGGCAGATATGTGGAAATATGATCCTTGTTCCATTACCATCAAGTACTTCCTCCCCAACAACAATAAGAGACTTATTACAATCTCTAGTGACAAAGACATACAACGAATGCTCACTTTTTATGAGGATTCGACAACCATGGATGTTTATGTCTTCACCGGTGATGATATTAGCAATGATATATCAACTATGCCTGGCAGTAGATCCAGCCCAACAACAATGGGCGAGCATGTCAACCCTGTTGATCCTTTAACCCTTGCTGATCATTTCACCCTTGGTGGCCATATCACCCCTGTTGA…	2805	2.52933	4.90282	1.07536	4.55926	5.13e-06	0.000127942	-0.408	0.00728835
comp65206_c0_seq1	TAACAGTCTCGACTTTCTCTTCAGATAAAAACTTCCTCAGGATACTATAAGCAACGCTGAAAATTAACATTGTACTCCGCCATAGTCTTCTTCCAATATCGTAGTACATGTACTTTTCTTCCTTCAATTCCTGATCACAACTTAAAAACAACAAACGGATACTTAATTAACTTAATGGTTAATTATCTCCCTTGCTCAGCTTCAATCCATAATTCTCCCACAAATTTTCTGCCTCATCTCCCATGAAGAACCTAAATGAGCTACCTTGCATCGGAGGAGGCCTCGAAGCATTAACATGGTGCTCACTTTGTGTTAGTAATGATCTTGTCAATTCCAAACCCCCACCTCCCAATTCACTGTCTTCACGATACGCTCCTCCTCCTCCTTGATTATTGCATA…	4483	14.3239	-7.19729	0.995554	-7.22943	4.85e-13	9.12e-11
comp65206_c0_seq11	TAACAGTCTCGACTTTCTCTTCAGATAAAAACTTCCTCAGGATACTATAAGCAACGCTGAAAATTAACATTGTACTCCGCCATAGTCTTCTTCCAATATCGTAGTACATGTACTTTTCTTCCTTCAATTCCTGATCACAACTTAAAAACAACAAACGGATACTTAATTAACTTAATGGTTAATTATCTCCCTTGCTCAGCTTCAATCCATAATTCTCCCACAAATTTTCTGCCTCATCTCCCATGAAGAACCTAAATGAGCTACCTTGCATCGGAGGAGGCCTCGAAGCATTAACATGGTGCTCACTTTGTGTTAGTAATGATCTTGTCAATTCCAAACCCCCACCTCCCAATTCACTGTCTTCACGATACGCTCCTCCTCCTCCTTGATTATTGCATA…	4386	13.5429	-7.11708	0.981029	-7.25471	4.03e-13	7.71e-11
comp65206_c0_seq12	CTACTTGTGTGGGGCCAAAGGAAGTTGGTGTGGCAATAATAATAATTTTTTAATTATAAATTAAACAAATCTGATTTAATAAAGGGTAAAATGATCCAACAACATATTAATACAAAGCAAACATTAACTTAAAATATATCCCCATATCAGATCATATACAATCGATGGATCTAAACCAAGCCCCAAATCGAAAAAACCTAGCTCTTTTGATTAGCTTCTTTGAACTTGGAATCGAGTCTTGATCTGACCTCAAGAAGGGTGAGAGTCTCTTGCCTGGGCCATCTTCCGGAACCATTTCCACAACCAAAACCAAACCCATCACCACTCAAACATGACGATCCACCTCCAATACTAAAATTATTAGCACCACTTGATGATTCAGTGCGAAATAAGTGATCG…	600	7.55564	-3.43874	0.673614	-5.10492	3.31e-07	1.27e-05	0.419	0.00571769
comp65206_c0_seq17	ATTTGTTTTCCATCTTCCCACTGCATGTTCACCCTCCCACAGGAAAGAAGAAAAAGAAAATCTGACCTTACTCAAATTATTCTACTAGGCACTTCAGCAATATTTTGTTTAAGACATGAGAAATATTGATCATAAAAGAGAAGCAAGAAAATGTAAGGTAGTTGCATGATCATAATGCCAGTTACATGCAGAAAAGATTATGTGCACAAAGAAACAATTCCTCCCCCTTAAAAGATCAAGAAAGAGACGCCCAATGTTTTCCGCTAAGTTTCAATTCTCTCTCTCTCCTAAACCCATTGAACTTCACTACATAAACACACACAAAACCACGAAACCTGGAAGGGTTACTTGCACAAACGTACACACAACTCCAATATTTGATGCCATAAAGAAACAGTG…	4695	4.51789	-5.5325	0.996536	-5.55173	2.83e-08	1.57e-06	0.322	0.0374607
comp65206_c0_seq31	ATTTGTTTTCCATCTTCCCACTGCATGTTCACCCTCCCACAGGAAAGAAGAAAAAGAAAATCTGACCTTACTCAAATTATTCTACTAGGCACTTCAGCAATATTTTGTTTAAGACATGAGAAATATTGATCATAAAAGAGAAGCAAGAAAATGTAAGGTAGTTGCATGATCATAATGCCAGTTACATGCAGAAAAGATTATGTGCACAAAGAAACAATTCCTCCCCCTTAAAAGATCAAGAAAGAGACGCCCAATGTTTTCCGCTAAGTTTCAATTCTCTCTCTCTCCTAAACCCATTGAACTTCACTACATAAACACACACAAAACCACGAAACCTGGAAGGGTTACTTGCACAAACGTACACACAACTCCAATATTTGATGCCATAAAGAAACAGTG…	4331	31.6386	-4.24169	0.428634	-9.89584	4.34e-23	4.32e-20	0.375	0.0143688
comp65206_c0_seq36	TAACAGTCTCGACTTTCTCTTCAGATAAAAACTTCCTCAGGATACTATAAGCAACGCTGAAAATTAACATTGTACTCCGCCATAGTCTTCTTCCAATATCGTAGTACATGTACTTTTCTTCCTTCAATTCCTGATCACAACTTAAAAACAACAAACGGATACTTAATTAACTTAATGGTTAATTATCTCCCTTGCTCAGCTTCAATCCATAATTATTCTCCCACAAATTATCTGCATGATCACCCATAAAAAACCTAAATGAGCTACCATTCATATTACTTCCTGCCGCGGCATTAGAATCCGAAGCATCAATGTGGTGGCCATTTTGTGTTACTAGCGATCTTGTCAATCCCAAACCTCCATCCCCTATTTCACTGCATATGGATTCATTATTCTGAA…	1855	4.30239	3.41075	0.840216	4.05937	4.92e-05	0.000832509
comp65206_c0_seq39	TAACAGTCTCGACTTTCTCTTCAGATAAAAACTTCCTCAGGATACTATAAGCAACGCTGAAAATTAACATTGTACTCCGCCATAGTCTTCTTCCAATATCGTAGTACATGTACTTTTCTTCCTTCAATTCCTGATCACAACTTAAAAACAACAAACGGATACTTAATTAACTTAATGGTTAATTATCTCCCTTGCTCAGCTTCAATCCATAATTCTCCCACAAATTTTCTGCCTCATCTCCCATGAAGAACCTAAATGAGCTACCTTGCATCGGAGGAGGCCTCGAAGCATTAACATGGTGCTCACTTTGTGTTAGTAATGATCTTGTCAATTCCAAACCCCCACCTCCCAATTCACTGTCTTCACGATACGCTCCTCCTCCTCCTTGATTATTGCATA…	4050	33.0197	2.12033	0.303178	6.9937	2.68e-12	4.29e-10
comp65206_c0_seq44	ATTTGTTTTCCATCTTCCCACTGCATGTTCACCCTCCCACAGGAAAGAAGAAAAAGAAAATCTGACCTTACTCAAATTATTCTACTAGGCACTTCAGCAATATTTTGTTTAAGACATGAGAAATATTGATCATAAAAGAGAAGCAAGAAAATGTAAGGTAGTTGCATGATCATAATGCCAGTTACATGCAGAAAAGATTATGTGCACAAAGAAACAATTCCTCCCCCTTAAAAGATCAAGAAAGAGACGCCCAATGTTTTCCGCTAAGTTTCAATTCTCTCTCTCTCCTAAACCCATTGAACTTCACTACATAAACACACACAAAACCACGAAACCTGGAAGGGTTACTTGCACAAACGTACACACAACTCCAATATTTGATGCCATAAAGAAACAGTG…	4770	7.20153	5.81163	1.19774	4.85216	1.22e-06	3.8e-05
comp65206_c0_seq58	ATTTGTTTTCCATCTTCCCACTGCATGTTCACCCTCCCACAGGAAAGAAGAAAAAGAAAATCTGACCTTACTCAAATTATTCTACTAGGCACTTCAGCAATATTTTGTTTAAGACATGAGAAATATTGATCATAAAAGAGAAGCAAGAAAATGTAAGGTAGTTGCATGATCATAATGCCAGTTACATGCAGAAAAGATTATGTGCACAAAGAAACAATTCCTCCCCCTTAAAAGATCAAGAAAGAGACGCCCAATGTTTTCCGCTAAGTTTCAATTCTCTCTCTCTCCTAAACCCATTGAACTTCACTACATAAACACACACAAAACCACGAAACCTGGAAGGGTTACTTGCACAAACGTACACACAACTCCAATATTTGATGCCATAAAGAAACAGTG…	2713	2.13396	4.65002	1.1098	4.18997	2.79e-05	0.000520791
comp65206_c0_seq64	ATTTGTTTTCCATCTTCCCACTGCATGTTCACCCTCCCACAGGAAAGAAGAAAAAGAAAATCTGACCTTACTCAAATTATTCTACTAGGCACTTCAGCAATATTTTGTTTAAGACATGAGAAATATTGATCATAAAAGAGAAGCAAGAAAATGTAAGGTAGTTGCATGATCATAATGCCAGTTACATGCAGAAAAGATTATGTGCACAAAGAAACAATTCCTCCCCCTTAAAAGATCAAGAAAGAGACGCCCAATGTTTTCCGCTAAGTTTCAATTCTCTCTCTCTCCTAAACCCATTGAACTTCACTACATAAACACACACAAAACCACGAAACCTGGAAGGGTTACTTGCACAAACGTACACACAACTCCAATATTTGATGCCATAAAGAAACAGTG…	4792	3.96671	-5.34449	1.00877	-5.29804	1.17e-07	5.29e-06	0.374	0.0145507
comp65223_c0_seq7	TTCTCCAGTTAGGCTTCTCGGCTGATGGTCTTACCAAGTTTATCTCAGAGAAAGCAAATAGTAACTTGACTAATGTGCCTTTTTAATATGTTAAGTGATTCTAGCCATGAAATACGACAACAAGCTGATTCAGCACTATCAGAGTTTCTTCAAGAGATCAAGAATTCTCCATCTGTAGATTATGGTCGCATGGCTGAAATTCTTGTACAAAGGGCAGCTTCCCCGGATGAATTTACTCGGTTAACTGCTATTACTTGGATAAATGAGTTTGTAAAGCTTGGCGGGGACCAGCTTGTTCCATACTATGCTGATATTTTAGGAGCTATTTTGCCTTGTATTGCTGATAAAGAAGAGAAAATACGAGTTGTTGCTCGTGAAACTAATGAAGAACTTTGCACT…	465	2.66458	-4.7728	1.08596	-4.39501	1.11e-05	0.00024124
comp65233_c0_seq18	GGCCGATACATAACTGTGGAGAGGAAGACATTGCTTCAGCTATATTGTCAGCAATTACAGATGATGAGTTCATCCATTGCAACATTTAAACAGCTTGATCAATGGCCAGCTAAAACAGCTTTTCAATTGCATCTGATCAACTAAAATAGCAACTATATTGCACAACAACTATACAACCTCAGCAATTACTTTCAACTCCCAACTACGGTCATTATCAACATTCTAATCAGGCTTTTATGTCTCGGAGAAAGCGCGCCAGAAC	262	2.11657	-4.4398	1.0786	-4.11628	3.85e-05	0.000680138	0.593	3.49045e-05
comp65238_c1_seq1	AAAAGGAAAAGAAAAAGAAAAAGAAATTTTCAGTCCCAAGTCCTAATTAAGAACGGAAATCTGACAACCCTCTCCCTACTTGGGTCGGTGAAGTCATGTTATAAAAGAGTGAACTCTCAAGTTCTAATTAAGAAAGAAAATCTGACCACCCTTGATCACCGGCACACGGTTTGAAGGAAACGAAGAATACGACGGATATGGGTGCACTCTGTGATAGCCGCCTCATGAACGCTGTTCAAATTGATAATAGTAACATGATGATGATGCCGATACATCTTGAAGGTTCATCAAGAATAATAAATTATGCAGAAATTTGTGAGCACCCAATTGTGTATGGAGGAATTTGTGATCAACTGCTGATTGATGATGAATCTGCTGGTATTGCACTTAACTATGTGA…	1366	9.25976	2.00342	0.46683	4.29154	1.77e-05	0.000357234	-0.346	0.0247394
comp65258_c0_seq10	GTCTAAACAACAAACTTAATAAAAATATTACACCTTGTTTGGATAAGTAATTAAACTTGGAACGAATCTATAATAAAAGTAATTACTTGGTGTAAACGTAGAGTTGACTCCAACAATAAAATATAGTGATGCTAAATCAAAGCAAGTTTTATAATCATCAAGTTTCGTAATTGGTAAGGTTTCTTAATCACAACACATAAAAATTTCGTAATTGGTAAGGTTTCTCTCTTTCTCTCTTTCCCTTTCACACATTGAGATCGATGGAGCAACTTAAACACTTTAGCCATGAGCATCCGTTGATCCTCAACGTTGAGGATCATGCTCAGGAGGATGTTAATTGTTGTGGGTGCAATAAATCAATACTCATCGGTGAATCAGCATATAGCTGCAGCACTAGTA…	1259	33.4577	2.06051	0.449735	4.58162	4.61e-06	0.000117871
comp65258_c0_seq9	GTCTAAACAACAAACTTAATAAAAATATTACACCTTGTTTGGATAAGTAATTAAACTTGGAACGAATCTATAATAAAAGTAATTACTTGGTGTAAACGTAGAGTTGACTCCAACAATAAAATATAGTGATGCTAAATCAAAGCAAGTTTTATAATCATCAAGTTTCGTAATTGGTAAGGTTTCTTAATCACAACACATAAAAATTTCGTAATTGGTAAGGTTTCTCTCTTTCTCTCTTTCCCTTTCACACATTGAGATCGATGGAGCAACTTAAACACTTTAGCCATGAGCATCCGTTGATCCTCAACGTTGAGGATCATGCTCAGGAGGATGTTAATTGTTGTGGGTGCAATAAATCAATACTCATCGGTGAATCAGCATATAGCTGCAGCACTAGTA…	2330	9.66719	2.47496	0.591607	4.18346	2.87e-05	0.000532689	-0.354	0.0215811
comp65259_c0_seq7	TCAAGGCCAGAAATGATTCATGGGGCCACAAGAACGCAGGCGTAAACTCATATAAAAAAACTGACCCGAGTTCGTAATGCAATTTAGGAGGAATCAATGAAAAGACATCAATTCAAATCCTGGATTTTCGAATTGAGAGAGATCAAGAATTCTCACTATTTCTTAGATTCACGGACCCAATTCAATTCAGTGGGATCTTTCAGTCACATTTTTTTCCACCAAGAACGTTTTATAAAACTTTTTGACCCCCGAATTTGGAGTATCCTACTTTCACGCAATTCACAGGGTTCAACAAGCAATCGATATTTCACGATCAAGGGTGTAATACTCTTTGTAGTAGCGGTCCTTATATATCGTATTAACAGTCGAAATATGGTCGAAAGAAAAAATCTCTATTTG…	895	7.88371	4.34336	0.817917	5.31027	1.09e-07	4.99e-06
comp65261_c0_seq6	GGGACAGCATGTACTTTCCCTTTACCCAAAATGCTCAAAATTAGACACAGGTCTATTTCTTCCCCTTCCCCATTCATCCAATCGGACTACTGAACCAAAACAACCGACGAATTTTCAACGAATAACCACAACCACCATCACTGGAAGAAAAGAACTGAAGAAGAAGTATAATTGGTATTATTATACCTACTGCACAAATTGCACTGTGAAAATTCAAGTTTTCTCTCTCCTCAGATGGAAGAATCATGCGAAGGATGAATACCTTTTTGGAGGAACCTTTTGAAGATACTTTCTCCTTCAGTTGATTTTGTTGAGGACCATCGACAACAATGTGGTTTAGAGGTTTCCTATTAGTTGTACTAATTATTTATGCGGGGATTACATCAGCTTCATCTTATT…	2137	15.3028	3.228	0.428384	7.5353	4.87e-14	1.19e-11	-0.571	7.79733e-05
comp65263_c0_seq1	GACAGTTAAGATGCAATCAAACACACATATATACTACCATTAAGGACAATTTAATAGCGCAAGGCAACTTAAATTCTACTTGATGCTCTTCACATATATACATACTACTACCATTAGTAAGGAAAAACTGTGTACAACTCGAGTTCGTTCTTTCGTACAAGCTATGACTACCCCAGACATACATTTATTGCTCCTTTCCGGTCAACACTTCACAGTCAAAACAATAATATATACGTAAATTTCCAGTTGTCCCTAGCTTCAAGTTAGCAAAAACACAGCAGGTGAATGATTGAAACAGCTTTCATTCTAATTATGATAGCAAGCAAGGCTTATAAGATAAAGCTAACCAAAATGTAAAATGTGGCTTGACAAAGCAATAAACCAGTTTGCCATCAGATG…	3438	9.05091	2.84326	0.547934	5.18906	2.11e-07	8.74e-06	-0.319	0.0396562
comp65283_c1_seq2	CCTAAAGAAATTTAAACTAGCAACTTCTAATGCATGTTTTTCACTACCATCAGTTGATATGAGACTTATTGTGTAATGTGGAGCAGGGAGTGAGTATGATTAATGACATGCTGAGCTCGTCAAGGTCAGATGATCTACCCATCCTTCCACAGTTGAATTGATTCTTAAATAAGGTTAATCTTATTTTATGGGCAATTTTCTTAAGAGTCTAAGCTTAGTAGCAGTAGTTTGTATGCATACAAACATTTTTTGAGGTATTGGTACATTATTATATATGAAAACAAGTTGATGCAAAAGACATGCACAATGTATAGATCTGGTAAAGAGAATGTAAAGATCATATTAACTAACGAACAAGCTCCTCTTCTTTTTTGGCAGCTTCTTCCAACTCTCGGAGGC…	1073	12.4062	3.11763	0.473685	6.58166	4.65e-11	5.6e-09	-0.36	0.0191283
comp65303_c0_seq19	GAATTAATACCACAAAATTTAAGTTCCAACCTTCTTGCACTATATATAGATATCTCTTGCATTTCCTGCACATCATCGGAGTGGGATACATAATCACAACATCAAATTTAATAATTGACCAGGCCTCTAATACCTGCCTAATTTCCAACAGACTTCATCATTTGGAACCAAATGCTCAAGCAAACCAGATAATCAAGAGCAAGGATTAGAAATGTATTATCAAAGTTTTGATCTTTCAGTTCGTATGGTACAATGACTGGAATATGGCCCCACCCTATGACATGAGAGGATCAAATCTCTCTTTAAATATAAATTTTGACACATTGTCGCTTCCCTCAGATCGCGCCTCCCTCCAAGTGAGGAAGCAGCAATGTAAACATCATACCAGTATATAAATCC…	2447	24.6189	-2.49933	0.347969	-7.18263	6.84e-13	1.23e-10
comp65310_c0_seq11	GAAAGGCATGGCTGGGACTATGTGAACTATTCTTCGGTCATTACTGTCCATCCCGAAGTGATTGATGGGAGAGCTGGCACTCTAGTCATTGAATCGTTCCTGGTGGATGTGCCTGATGGTAATACTAAAGAGGAGACTTGCTACTTCGTTAATGCCCTAATCAACTGCAACCTCAAATCACTGGCTGAAGTCTCCGAGAGGATGGCCATGCAGGATCGCCCTCAAGTTTGAGTTGCTAGGTTAGAGGTAAGCGATAGAGTGTAGTTACTTTGATGAACTCTGCAAGGGTTTAAGATCCCAAATCTTTGTGAAGCGTGTAGTTGGAGCCGCTCGCCAGGTTGTACGGGGCCTAGTTGTAGCTTTACCACTGTCACTGTTTTTCCAATTTGCTTTATAGCT…	866	6.51225	-3.49861	0.799187	-4.37772	1.2e-05	0.000258066
comp65321_c0_seq36	GTTGTCCTACTCCTATCCGAGTGCAGAATGTTATCCAAGATAAGCATATTTCTTTCTTTGTTTTCTTCCTACTGTAACTAAACTCATCTCAGGAGAGGGATGAGAGACATCGGATAAGCAATTCTTCAAGTGTTTCTAAAGTTTCGTCAACAATGGAAGCTCTTGCTATTGGCCTTCTACCTCTCAACTCTGTCACAGTTCCGCCTTACAATTCCAAGAAACAACATACAACGCATTGCTTTACTTCTTCTCTGTCATCTCCTCTTAAACTCGGTCCCATTTATGGAATTCGCCATAGGAATTCGAGTGTCATAAGAATGCAAGCAGTTGATGAGGAGTTCGAGGTGAAGCAAGCTAAAGATATGGCTGCTGCCAGAAAGAGATGGGAAGCCCTGGTCA…	1944	10.2601	2.68558	0.474742	5.65694	1.54e-08	9.26e-07	-0.37	0.0160075
comp65321_c0_seq41	CACTTCTCGCAAGCCGCCTCACCGAAAGGTGAGGAAACCCGGCTTCCGGCTTCCCATTTCTCTGTAGTTCTACATCATGGTAGAGGTCACATGTTTAAGCTTCAAATGCTCTACTATCTATTGTTAGCATTCTTGTCTTGTATTGCATTCCAGTTGATGTTTCTACACTTCTGCTTACATCATCCTGTTAGCATAATATTAGCTCCTATTTTGAAGGCTTGGGTTAAAGGCTCAACCTGGATTCCGATCTTTGATGTCGAGAATACATTTGATGCGGGAACTATTCCCAGAAAGGTCACAAATTTCATGATGGGAGGTTGGTGGAGTGGCGTGCCTACGTTATCTTTTAACAATCAATTCTTATCAGAAGCTGAGAAGAAATTCCCTAAAGATACAGAC…	1732	13.3412	3.9143	0.54254	7.21476	5.4e-13	1.01e-10
comp65322_c2_seq12	AATAGGGAATTGATATTTCCACAAATAAAAGTGATAGTTCCACAAGTTCGCTCTAATGAATAGGATCGGGCAGGTTAGTGTCTCCCGATGAGGACTTTCCACAAACATGCATGCTTAGTTCAACAAAAGAAATTAAAGAAGCTAGCGCGCTTTAATGTTGTTTCTTCTTAGCACCGCAATGATGCTTGTGAGTTTAGTCGATTCTTTGGTCAAATCCTCAACTACTAACTGAGTAAGCTTATCATACACTTGCTCAACAACTTCCTCTCCAAAATGGTACGAAATCATTGATTCCGATACGCACCTGATATTATAAAAAACCTTTTCGCCCTTAGCCTGTATATCATTCTCGTTCTCATCCGAAGCATCAACTGTTAAAGACTTTAGGAGCTCAATTGT…	1330	7.06265	-2.34649	0.578991	-4.05272	5.06e-05	0.000851439	0.308	0.0472962
comp65322_c2_seq20	CTCTCATCTTAATCATACATATATAGAAAAGAATATATGTATGTATGTATATCTTTTTAACTTAAAATATCTAGGGTTTCTCAATTGTTCTGCTGTTTCAGCTGTGAGCATGTTGCGCAATTCCTCCAGAGCTTTAGGATGGCAACTGGGTTTCCGAAGATTTGACTCTGTCAAATTCGAATACAAATCATATTTCCATTCAGTTGACCACTATGATGAAGGTTTGATAAGTAATCATGTTGATGGTTCCATGTCAAAGATGCTGCACACTTACTTGAGGATCTCCTTGACAGAGCGTTGCAATTTACGGTGCCAGTACTGTATGCCAGCTGAAGGTGTGGAGCTCACTCCTAGCCCTCAGGTTATCTCACAAAATGAAATTGTTAGGCTGGCTAATTT…	2948	8.26545	-2.75707	0.545317	-5.05591	4.28e-07	1.57e-05	0.421	0.00554963
comp65324_c0_seq6	TTTTTTCTCCTGATCTTTCCCCTGTATCACCCTCTCCGTTTGTCTGGAATGAGATATCATTGTTCTCCCTTTTCTCCTGCTGCTTCTCCTGGAAAGGGATATACTGCACAGCTCTTTCCATCTTAACCTCCTCTCCTCTATCTTCCATTTCAGCATCTGCATCTTGGTTTTGCGAATCGTCCACACTTGACAAAGTATCCTCACCGCAAGGGCTTTCAACTGCTGAAGCTCCCTCTGGATCACTACTCTCGATCTGATTTTCAACAATTTGAGCAATCTCTTCACGCTCCTGCCTCCGCCGCATCATAACACATATAGCACATAGACAATCGTCCTTGTGCTTTTTAACTCCATGACGCTTTTGGGTCTTGTGTTTTAAATGACCACTCTTGCCAGGTA…	1605	4.16499	-4.80088	1.0092	-4.75709	1.96e-06	5.71e-05	0.305	0.0492792
comp65325_c0_seq22	GAAAACAAAGCACCAGGAACACATAATACTGAGGATCTAAGTATACACCAGAAATTTCTAATTACCAAAAGAAATTCTAGAAAATGTGAAAAACAATTGAATAACAGCAGAAATATGAGCAGGTACAACTCCAAATATCTGAGATTCATACATGTATTAGAATCACATACACCAAGGGATGCCGATGTTAAAAAGAACAAACATAATATGACAGCTAACCAAACCTTAGAACTCTGCGACTGTAGATATTGGAAGTATATGGCTAAAAACACTCATTATTTCCGAGAATCTGGCTGGTTGAAGCAGTGGGCATCGGCGCAACAAGAAGTGAATTTCTTACTCCATTATTTTCTATCATTTGTCGAAGTGCAACCCAGTCCCACCTATTTGAAGGTGTTA…	1703	2.19946	-4.49758	1.0973	-4.09878	4.15e-05	0.000722969
comp65341_c1_seq5	CCTATTATGGGACAGACAATGCATTACAGACGTATGATCATTACGCTTCAACCGGGTTATTCTATTCCACCTCTTAGAAAGAAAAGAACTTAAATCAAAATACTTAATAGCATGGCGATACATTTATACAAAACTTCTACCCCGAGCACACGCAATCGAGCCGTAGACAGTCAAGTGAAATCCAATCCACGAAATAATTTGATCTATGGACAGCATCATTGTGGTAAAGGTCGTAATGCCAGAGGAATCATTACCGCAGGGCATAGAGGGGGAGGTCATAAGCGTCTATACCGTAAAATCGATTTTCGACGGAATGAAAAAGACATATATGGTAGAATCGTAACCATAGAATACGACCCTAATCGAAATGCATACATTTGTCTCATACACTATGGGGAT…	1979	30.2579	3.01532	0.371801	8.11004	5.06e-16	1.78e-13
comp65343_c0_seq17	TTTTTTTTTAAAACCACAATGTATTAATTTCTTACTCTCATAAATTCACATTCATTGTCAAAGAATAAATAAGTAGCTTTACACACGAGGCATATACATTTCAACACTCTATTCAGTTTTGTCAAAACCTAGACCTAGCTAGCTAAGTAACACTGAATCCTAACTCTTACAACTGCAGATCATGGAAGTTGAAATGCTGAAATAGCGTTGCTTTTGTGATCAATTGATAAAGGTAAGAGATACCCATCATCCCAAAAGGGTTGCTCTGAAACAAGATCAGCTTCAAATGTGCTTGATTTCTTCCCGATTGTATAGCTCAAGAGGAAACAAACATGAGCACAATGTGGACAGTCTACTATATGTTTTAGGTACTTTTATACAAGAAAGTCGATGGGAAAT…	2044	9.10539	2.98241	0.642049	4.64514	3.4e-06	9.08e-05
comp65343_c0_seq18	TTTTTTTTTAAAACCACAATGTATTAATTTCTTACTCTCATAAATTCACATTCATTGTCAAAGAATAAATAAGTAGCTTTACACACGAGGCATATACATTTCAACACTCTATTCAGTTTTGTCAAAACCTAGACCTAGCTAGCTAAGTAACACTGAATCCTAACTCTTACAACTGCAGATCATGGAAGTTGAAATGCTGAAATAGCGTTGCTTTTGTGATCAATTGATAAAGGTAAGAGATACCCATCATCCCAAAAGGGTTGCTCTGAAACAAGATCAGCTTCAAATGTGCTTGATTTCTTCCCGATTGTATAGCTCAAGAGGAAACAAACATGAGCACAATGTGGACAGTCTACTATATGTTTTAGGTACTTTTATACAAGAAAGTCGATGGGAAAT…	2161	14.3427	2.1052	0.47006	4.47859	7.51e-06	0.000175481
comp65343_c0_seq19	TTTTTTTTTAAAACCACAATGTATTAATTTCTTACTCTCATAAATTCACATTCATTGTCAAAGAATAAATAAGTAGCTTTACACACGAGGCATATACATTTCAACACTCTATTCAGTTTTGTCAAAACCTAGACCTAGCTAGCTAAGTAACACTGAATCCTAACTCGTACAACTGCAGATCATGGAAACAAACAAGAAAGGACCTGTATAGCTCAAGAGGAAACAAACATGAGCACAATGTGGACAGTCTACTATATGTTTTAGGTACTTTTATACAAGAAAGTCGATGGGAAATGGTTCATCTTGGCTCAATCCAGCTCTCCGTCAAACTATTCCCCGAAGACTGAGAGTAAGAATCAGGCTGAGAGTAGCTGGCGCGTGGTTGATTAAATGAAATGC…	2453	23.1238	2.31885	0.400152	5.79493	6.84e-09	4.54e-07	-0.384	0.012044
comp65353_c0_seq15	TCTTCTCTCTCTATTATTCTCTCTTTTCCCCTCTTCCTTACTCTATTTCTCTGTCAAAATTCACTGGATGGGTTCAATTATTGAAACTTGTCCCATTATAGTTGCTAAGGTATAGAACTGATTAAGCTAGTTCATTACAGGAAACTAGAAGGTCAAACTGAAGAGAAATAATTGAGAATGTGGTAACCAAATAAAATATCTCCTCCTGCCAATGTCTTTCACCGTGATAATAATTGATGCAGCTGATTGATTATAAATATGGTCTTCACGACTGGGGAGCATCGGATATTCTTTTGCTATGCTCGTCAAGCCAAGAAATGATGTCGCCAAAAACACCAAGAATCATCTCGTCTGGCTCACCTTCAAGAAGGGAATGATAAGCATCATCATAAAGGTTGA…	1502	4.64747	5.77177	1.1404	5.06117	4.17e-07	1.53e-05
comp65361_c0_seq5	TGAAAGCCTAACATAACAATTAATCAAGTTACACTTGGTATATATCGTCCCTGTTTGAAAATGATACTCAAACCTAACATTTTTGAAAGCCCAAGTAATGGAGTCTACAATACATTTAGTAATGACCATATAATTCAAGTTAGTAGATTAAACAGAGATGGGAAGAATAGAAGTGAAGGATTTCTCTATGCCGTCCACCTCTTTCACCCTATAGTTTTGGTCATAATCTGTTGAGTCAAATACAAATAAAACTTTATACTCTTTGAGGGAATGATACTCAGACCTACACACACTCGGGAGATCATCTAATTAGTTTATACCAATTTCAAGTAGTCATTTGTTGCTAATAGAAGTACTGCAGGACGCAAACCAATCATCCGTCAAAGTGACGGCAGATAG…	1451	18.6244	2.95813	0.41485	7.1306	9.99e-13	1.74e-10	-0.461	0.00213329
comp65383_c0_seq3	GAACAAATAAATGGAAATATGAGAGAGGGAGACCACTTCCTATATTAATATAATAATCAAGCACCCAAATCAAATGTACGTCCATTTAATTGCATTATTAACGCGAAGCTTCGTGTTAGCATTACACAAAAAACAATAAAATACGAAGTACTAACTAACTACACACAGTAACGTATTATTCATATTCACAGCCAGTAGAAATCCCATTCCTCGCTCACAAATCAAAGCCATGCAAGAGTCTCAGTTTTCCAACGGGCAACGGTCCTAGCCTTCACTTGTTATGCTCAGTGGAGCCTCCTTTAGTCTGAGTTCGGCTCTGCCCAAGCCCAACAATCACTTCTTTTGTAGTCTGACCAATTTCCGCTATAGTTTCCCCAATGGCATGCAATACTCCACCGC…	1980	22.6879	2.49857	0.36034	6.93393	4.09e-12	6.2e-10	-0.422	0.00534876
comp65391_c0_seq1	CAGGAACCAAAAGAAATAAATGGAGAGAAACAAGAAGAGGCTAAAACCTTCAAATCCTTTACACATTACAATCTTCTTCTGTCTCCTCATTTCAATTTTGTTGGCTCCAGCAAGATTAATATCTGGATTGTCAGATGAAGAACCAACAGTTGGATACGGTTATGCCGTCCGATCGTTGACCGTTAATCCGAATGGGAAATCGTTGACTTCTGATCTCCGACTAATCAAAAAATCCTCAGTTTTTGGAAATGATATTCAGAATCTCAAGCTTGTTGCCAGCTTCGAGACAAAAGGTCGCCTGAGAATCAAAATCACTGACGCCGACCACCAGAGATGGGAAATCCCACAAGACCTTCTCCCCCGCCATTCTCGCTCATCCCACCGTTCCCTCCAGGAAAA…	2747	8.88709	-6.51217	0.963283	-6.76039	1.38e-11	1.85e-09	0.339	0.0280253
comp65413_c0_seq4	CAGCGGACAAATTGCCCCTTTAGAATATAAAAATATTTTGTAAATAGTAAAAGAAAAAAAAAACTTACAAAAATTAAAGAGAGCTTGGAACAGAGAGGGTAGCTTAGCCTTAGCTTGAGTATTCCTCCAATTACAAAAAATAATTTGTATGGGCCGCAGTGGAGTCCTGAATAAGCAGCACAGCGCAATATTTATATAAGATCGTATTGGGTGGAAATTGGAATTATACCCGTGAAATTTGCATGATGTAATTGAAGGTGACAGACGAGGAAACTTGCCTCTACAGTACACTACTAAAACAAGGCTTCAATGTTACAAAAAATATATTTAAAATACACAAAAAGATTGATAAAAATGTTTCATTTGATACAAAATTTCTAAAAGAAGCTTGCTTTACGT…	4186	11.2314	-2.02019	0.409972	-4.92764	8.32e-07	2.74e-05	0.482	0.00124091
comp65427_c0_seq1	ATGATTCATGGTAGTGATAACAAGGAATGATGATTATATTGGTGCAAACGAGGAAGTAAATTTTTATTTTAAATAACATAATGAGGTTGTTTTCAAATCCCCACATGCCATTGTGAAATTTCATTAAAAATGGAAAGAAATAAAAAAAAATGTCATATTCCCAGTTTATTGACAATCCCCTACTGCCCTGCCCTGCCCTGCCCTGCACTAGTCTATCTTATCTTTGTTGGATCCATACCCTAATCTTGGACCACTGATGAATGATGATACAAGTTGTCTGTCTGCTCTTGAGAACAGCATTTAATTAAGCATAAATAATTATTTACATTTTTTTAGTAATGGGAGGAGCTCTGTAGTATGCCGGAACAGTTGCTGGGAAAAACATTTGCCTAACTCCTT…	2244	67.3801	-2.9689	0.304007	-9.76591	1.58e-22	1.5e-19	0.428	0.00467113
comp65427_c0_seq3	GTTTAATTGAGATTGTTTATTGTTGGTGCTAGCTACACTTGACTATTCAAATTGTATATTGATTTGTTTTGATGTTGAATTAGTTTTTAAATATTTATTAATTATTAGGTATGGACATACGTAATTGGGTTACAACAACTAAACGTACAAAATTTGAATTTATTTCTGAAAATTTTCAAGCTGAAGGGACTAGTGACGAACCTGTCACTGCTAATGTTTACCAAGAAACTCTACCACAAAATGTTAACGGTTAACCCCTAAATCCAAACTTATACACCGGTATTTCCTTCCCTTAATATTGAGGGGGATCTCGGTAAAAGACAATCAATAAGTTCTTATCCCGCTAGTGAAAGAGAATTTTAGAAGAAGTTATTTACTCAGGAGCCCGACTCAACTAAT…	2513	3.85887	4.90343	1.0772	4.55202	5.31e-06	0.000131546
comp65434_c0_seq11	TTTTAGTTAAAAAAATTCGTACATTCAATATATCACCACACTTGTCATACATATTAGTTAGAATATTACAGGTTGAAGTATTACAAATGTTTCCATTCCCACTCATGTACTCATGAATATATCTTCCATAGCTCAAGTCCCCAATGTGACTACAGACACACAGAGTACATTTGTGATTGTTAACAAATCTGGCTCGAATTTAGACAACATATCATGAAACAGCTTGACTCTTCATACAAGCCTGATTGAGAGTAACCACAAATCGCAGTATTCCAAGTAGCTGTAGTAAATAACATGAATCATTTGCATGATTCTTAGCTGAATTGGAAAGTGCAAAGATTGCTAATTGGGAGCCTCGACGAGATTATGAACTAAAGGAATGATTCTTACAATATGAAA…	453	23.064	2.08849	0.394563	5.29317	1.2e-07	5.4e-06
comp65450_c0_seq3	ATCAAATTAACCTCAGAACATAGATTTTGCACCAATTATCTGTTTGCCAGTTATAATAAAATAAAGAAATAATATAGAAACAGAAGGTTAAAAAAACTCTTTTGAAAGGCTATACACCCTGACAAGTCGATTAACTCACAAAATGAAATGGCTTACTATACAAAGTAAACATGTCTATACTATATAATATACTCTGGAGCTATTCAGCTATGTGCATTATCTATGGAAGACAATGTTCCCCTGTTACCCCTGTCCTGGCTGGCTGCATGTCGTTAGTTCTATGGTGACAATAAAGCCTCTTTTTATCTTTTTTTCCATCTCTTTGCGCTTCGTTATTTGCACTGTATACCCCATAACTAGAGAAGAATGTGATAGTAAATGACTCAGCAACTTCAAGAG…	3524	44.9455	-2.06919	0.253785	-8.1533	3.54e-16	1.29e-13
comp65456_c0_seq16	CTTCCGATCTTTTTTTTTTCATTTAATATCAATTTTTATATAAGTATCAATATCTAAATCAACTACATTCACTAAAAGAATCATTTTTACAGAGATGCACTCACCTGCCACAGTTCTTGTTTTTTTCATATCTACGATCACAGCTAATAAATGCAATTCTAGAACATAATTCATAGGCCTATATAGTATACCTTATCCTCCCAAAAAATTACACTCAGAAAGAACAAATGCTTGAAAGAAGAAAATGAAAAGGAAAGGAAAGAAACAAAGAAAAAAAACTCTACAAAGGAAATGCCGATATTCCTGATAATTTTTGGGGACGCGATAATTATCCACAAAATAAACTTAGACACACCGGTATAACTTAGCTCGAGGTGTTAGCTATCTTACCATTGCAAG…	978	4.62395	3.53578	0.844269	4.18798	2.81e-05	0.000524669	-0.42	0.00559296
comp65461_c0_seq14	ATCCGGCCCAAATCATCTCAACCATTCAAACAATTTTTTTATCAAAACAAATGCACTCAATGGTTGACCGATTCAACCACTCACTGCTAAACAAACAACAGCCCCTTAGTTGGGAAAGGAAATACATTGCCTAGATTGAGTTCAGAGGAAATATGGTATTTTTTTCACTCACTTTTGGGAACTTTCCTCAACTTTTCAAATTTTCTTAACCTTTTCTCAGGCCTGAATACAAAGGCAAATAAGAGTCTCAAATTTTTGGTCTTCAAAAACGTGTTAACAATAGTTGGATAGATGTGATTGGCTAAACAATAAATTATTATTAAATATTCAATATTATGTCATTTGAGACCAAAAAATTGAGACCCTCGAATACAAAACATGGATATCACAGGAACTTCT…	1888	10.8746	2.88202	0.476247	6.05152	1.43e-09	1.16e-07	-0.435	0.00398868
comp65466_c0_seq2	TCCCAAGGAAAATCTCGAATTGGATCCCAAATTGACGGGTTAGTGTGAGCTTATCCATGCGGTTATGCACTCTTTGAATAGGAATCCTTTTTCTGAAAGATCCCGGCTTTCGTGCTTTGGTGGGTCTCCGAGATCCTTTCGATGACCTATGTTGTGTTGAAGGGATATCTATATAATCCGATCGATTGCGTAAAGCCCGCGGTAGCAACGGAACCGGGGAAAGTATACAGAAAAGACAGTTCTTTTCTATTAGATTAGATTAGTATTAGTTAGTGATCCCGG	282	2.68333	4.97777	1.09361	4.5517	5.32e-06	0.000131707
comp65466_c1_seq18	GAGATTTTCCTTGGGAGGTATCGGGAAGGAATTGGAATGGAATAATATCGATTCATACAGAAGAAAAGGTTCTCTATTGATTGTACCTATGGGATATAGGAAGAGGAAAAACCGAAGATTTCACATAGTATTTTTGATCGAAAAATCAATCTGATTTATTTCGTACCCTTCGCTCAATGAGAAAATGGGTCAAATTCTAAAGGATCAAACCTATGGGACTTAAGGAATGATATAAAAAAAGAGAGGGAAAAATATTCAATAAAAAGAAATAAAAAGAAAATAAGTAAACTAAGTAAATATAGAAGAACCCAGATCCCAAATGAACAAATTCAAACTTGAAAAGGATCTTTCTCATTCTCGAAGAATGAGGGGCAAAGGGATTGATCGAGAAAGATCTCT…	2343	64.582	2.31821	0.25244	9.1832	4.18e-20	2.93e-17
comp65467_c0_seq11	CTCTACCAATTGTTCGTTTCACTTTGATACCAAGTTAAGTTTCATCAAGGGAATGGAGAAATATACAAGTCTTTAAAATGACGTTGGATAGTAGTGCTCCGACCCGATTGTTCTCAATTTCTCAGTCCTAAAATTTTAAGATCAAATTGGAATATTTTTGTGTCCACTTAATAATAAATATTGACCTCCAGCCTCCACATAAAGGTGCAATAATATTCGATTTGGAGGGAGGGAGGGAGGTGGCCTAGAACACCAAAAACTCTAGTTTAAAAACAAGTATATACGTCTTCTTCTCATTCTCATGACTAGTTTTGGTTTGTACATGCATTATGCATATAAAAGTAAATCAGTAACATAAAAGAGTACGATTCTCAAAAGAAACATGCATAAACAGATTAA…	2848	9.32293	6.77632	0.980686	6.90978	4.85e-12	7.17e-10
comp65467_c0_seq16	CTCTACCAATTGTTCGTTTCACTTTGATACCAAGTTAAGTTTCATCAAGGGAATGGAGAAATATACAAGTCTTTAAAATGACGTTGGATAGTAGTGCTCCGACCCGATTGTTCTCAATTTCTCAGTCCTAAAATTTTAAGATCAAATTGGAATATTTTTGTGTCCACTTAATAATAAATATTGACCTCCAGCCTCCACATAAAGGTGCAATAATATTCGATTTGGAGGGAGGGAGGGAGGTGGCCTAGAACACCAAAAACTCTAGTTTAAAAACAAGTATATACGTCTTCTTCTCATTCTCATGACTAGTTTTGGTTTGTACATGCATTATGCATATAAAAGTAAATCAGTAACATAAAAGAGTACGATTCTCAAAAGAAACATGCATAAACAGATTAA…	2860	3.91708	5.52604	1.33778	4.13076	3.62e-05	0.000646156
comp65476_c0_seq7	ATATAATTTATGCACAAATTAAATAAAATTCCCTTTTATTCTCTACATTTTTATTTATTATTCACAAATAAATTTTATTAACTCAAGACCAATAATTAAGCCTAAAAAATATAAGATACTATTATAATACAAACTTACACAAACACTCAAACAAATTTTATCTAGTCTTTTTTCATAACAGAGTAGGGTAGGTTCCACTTTTAACACTCACTCTGCCCTAGAGACAGAGGAGCGAGAGAGAGAGAGAGGGGACAGCGAAGGAGCACTTTTGGTGCGTGTCAAGTGCTCTTCCAGCGTCGAAAGCACAGACTCTGAACCCTGCTTTGTTCTTCTTCTTCGTCTTCTCAAATCTCTCTCTTAATTTTTCATTCATTTGAACACAACAGGAGATTAAATCAT…	1521	10.6085	-2.10369	0.469232	-4.48327	7.35e-06	0.00017267	0.375	0.0144353
comp65497_c0_seq2	TGCCCTTCATTAATAGAATTCTAAAAATAACACGTGACAACTTGTCTTTTGTGAGTTATTTTTACCCACATGTGAGTACTATAAAACCCAAAACATCATAAAAAAAACTTTCCCATAACAATTATTTTAGCAGTTATTATTATGATTGGATCATAGAACATCAGTTCAGTACCATTCCAATTAAGTAGCTAATTCCAATCTCTCTTGTCCAAGGCTAGCTAGTCTCCTTCGACAGCAGTGGCACCTGACCAGTTTGCAGCACTGCCGCTACGTGGGATGCTAAAGATTCTAGTGTACAAATCCACTTGAAATACGACTGCACATATTTCGGCTTCGTCATCCTCCTGGGCAATTGCTCTTACCTTGTATAAGGGATGATCAAAGCTAATCAACCTGTCT…	4190	10.2116	-4.53331	0.776167	-5.84064	5.2e-09	3.56e-07
comp65501_c0_seq2	TAAAACTGAACACATCTCAATTGCTTGACACGGCAATGCAGAGGGGTGAACAATGTATCGAAGGGAGTGAGCGAAAGCTGATGCATGACGGTGAAACTCAGGGATCAGTAGCAGTTCCAAGCATCAAACTTAAGACAATAACTTTGAGAGTAGACACAGCTGCTGATAGCCAATGGGGATGTGCTAATTCTACTTCTGAAGCTTTTGATAACAATAATGGTCACGTCAACTCTTCTAGAGAAGCAATTGACTTGATTGGAACATTTGATAGTAACCCTAAATGCAGTTACAGAAGCTCAGGTTCAAACTATGGCACAAACAAGGTTGATTCTTCATCGTTGTTGGACCTTTCCTTGAGAAGATCTCATCCTAGTGGCTCAGTGAATCAAGTTATGGATG…	1708	8.02677	-3.53602	0.713793	-4.95384	7.28e-07	2.45e-05	0.416	0.00614381
comp65505_c0_seq2	GTATTATTGAGTGGCTCCACATGTTCAACATCCATTGTATAGCAAGCAGAAAATAAACTACTAGTATTAACTTTTTTCCTCTTAGCACTCTTTTTCTCTTGGTTAATGGCCCCCCCGTAACAGAAGCTAAGTAAGTTGTACGTACGTCAACAGTATGGTACTATATTACAGTCATTATTGAAAACAATGATAATGAAATTAATTATAACAAAAATGAACAAGAAGATGACAAAAAACACTAATGTTACACATGCTATTTGCATGACTAAAATACAAGGAAAATATATCAAAATTGGTAGAGAACACTTGCCATCAAGATCTCTTCACAACAGCAGTAGCAAAATGAGGATGATAATTAAATTCGAAGTAAACTTTAAGTGATGGATCAAGGGTCCCTAA…	2698	3.0486	-4.96417	1.05664	-4.69807	2.63e-06	7.32e-05	0.42	0.00562929
comp65506_c0_seq15	CTTGATCCTCCGCCACCGCCAAAATTATCGTAAGGGCATTTGGCTCGCATGTTTCGCGTCCCTTTCATACTCGAAAGTACAAAGCCAAAATGGATCCTCCGCCACCGCCGCCGCCGCAGAAGCCATTGCAATCGCCACCGCCACTTCACCAGAGCGATGCAGACGAAGAGGATGAGAGCGTGAAGCAGCTTCAAGAGTGCTCTTCTCTCTACTTGTCCTTACAGGATTGTCTGGTTAAAACGGACAGAAATTGGAAATCTTGCCAGATGGGTACGCCTTTTTTCATCCCCAATTTCACTTCAACAACCTCTTTTTCTCAATTCTCTCTCTGGCCCCCGCCGAAATCCTAAAATAAATTTAAAATTGATATGAAATTATTTGACTTTAAATAATGCACTA…	2719	2.34195	4.78616	1.14641	4.17491	2.98e-05	0.000549619	-0.359	0.0193773
comp65518_c0_seq8	TTGAAATCAAAAAAATAAATTAAAGCACTTGCCATTAATCTAATATAAGGCATGATGAAATGAAATGCTAAATTGTAGTACACATTAGCTAAGCACCACCAATAACAACGGGGCGAGACATGGACACGAGGATTATTTTGGGAATTCCTCTCCCTTCAGTTTTTTTATCTCTCTAATAAATCTTCAGTTTTCTCTCTCTAAAATCTTTACCTCTGGGCTCTCTCTGTATACATTCTCTGCTTAGTATTTTGGGGAATGAAGCTGTGCCGTTTTGAAACTCTAGGATCACTCAATCCGCTGATTCTTCTCAATTGAAAATGAAATTCCAATATTGTTCATCTTTCCACTCCCGGGATGGGGCTTGAAGACAGTGTGAAGGATCCTCGTACAATGATATGA…	2528	4.91477	-5.04362	1.0124	-4.98184	6.3e-07	2.18e-05
comp65522_c1_seq22	TTTTGTGCCAAAGAATTGAGCTTTTGTTTATCACTGTAAATTAATCTGGCCAAAGAGGCAAAATAAACTATACTGAATTGTGAAGCCTTTGATTGATCTCTCAGTTTCTTTACATTTCAACATCGTGTCTCTAGTCTATGATACAAGCTACGGCACCTTTCAAAATTTAAAGGGCCCAGTGTAGCAGTATTCTACTTTACACTAAATGAGGCTTGATATATTATTAACAATATTTGACAGATCTTTAATATTGCTGTTACAAGCTCAGATAGATCTTAATATTCTTGCTCGAGAAGTATGCATCATGCGCTGGCCTTGCCAGTGACAGTTGAGGATGAAGTCTCAACAGCACCAACAGGAGGCTTTTGACCATCACTACCCCTTCCATTCGTGACAAGC…	1944	8.35097	-2.2239	0.497881	-4.46673	7.94e-06	0.00018359
comp65543_c0_seq34	GAGAGAGAGAGAGAGAGATTTTCATATCGAGGATTTTGTGTACAAAACTAATACTCTTGTCTCCGATGATGGCTGATAGAACTCTGACGATCAATTACCCCTCAGAATCCAACGCCCCAGATAAGTTATCTGACCTAACCGCATCGTCATCAGATTTATCTCTCTTCCAGAGGAAGATCGAATTCCATCTAGCCCGGAAAACATTCACTGGGTTCAGTAATGGAGGCGGAAATTTTTGGTTGGAGACTTTGAACCCTAACAGCTCAAATCCACATAGAAACGATCCCAAACCGATTCTGAATGGGAAGAAGGTAGATGGGTCGGAGGAAAATGGGGTGGATCCTGAGCTCAATTTTGGGATCACTTTTAGGAGAATTGGTGCTGGTTTGGAAAATCTCG…	3701	32.85	2.31355	0.387131	5.97613	2.28e-09	1.73e-07
comp65543_c0_seq9	GAGAGAGAGAGAGAGAGATTTTCATATCGAGGATTTTGTGTACAAAACTAATACTCTTGTCTCCGATGATGGCTGATAGAACTCTGACGATCAATTACCCCTCAGAATCCAACGCCCCAGATAAGTTATCTGACCTAACCGCATCGTCATCAGATTTATCTCTCTTCCAGAGGAAGATCGAATTCCATCTAGCCCGGAAAACATTCACTGGGTTCAGTAATGGAGGCGGAAATTTTTGGTTGGAGACTTTGAACCCTAACAGCTCAAATCCACATAGAAACGATCCCAAACCGATTCTGAATGGGAAGAAGGTAGATGGGTCGGAGGAAAATGGGGTGGATCCTGAGCTCAATTTTGGGATCACTTTTAGGAGAATTGGTGCTGGTTTGGAAAATCTCG…	3683	33.03	2.438	0.407862	5.97753	2.27e-09	1.72e-07	-0.321	0.0382539
comp65546_c0_seq3	TTTTTTTTTTGAAAGAAAATTGAAAACGTATAGTCTATTAATTAAAGACGTTAATGATAAAGTGCCCAAGGCCCTTAAATAAGAGCACGGCAACATTAAATCCCAAAGAAAACAACATTTAATGTACTCTTTCCTTAAAAATTTGGAAAATCAACACAAAAATGAGAAAACAAAATCTAAATGCAATAACCTTTGGAATCAGTCATGCTGCAACTATCATAAAAGAAGATATATAGGAGCAATCATCCATCTTCACACTGCAACCCAGTCTTAATATTGTGCAATGTACATGATACGAGAGTGTTAACAGACTCTACAGAGTCCATACTAAGTTTGTCTGTTGGAGAGTTACTTGTTAGGATTTGAAAAGCAATCGTGAGCAAGGATCCCCCTTCTGTG…	2616	9.31588	-2.06652	0.451667	-4.57531	4.76e-06	0.000120476	0.352	0.0222442
comp65547_c0_seq22	TATTTGCCACAGATTCAACCAACGTGCCCAATGGGATGACATTAGATGATGGAGAGAATCCTTTCCTACTAATTTCAGTTGGCGCAAAGAGAGTCCTAACTGCTTGGAAACAAAAATTTAGGATGAAAAATAAGATGGAAGAAGCCCTTTTCAATGGGCCAGATAATGGAATCAGGAATGAGTTTCATTCTTCATCAGGAGTGTCCTCGTCGATGTCATTCCAGTGGCTTTCCACTGATATGCCAACCAAAAGTTGCAGTACTCATGAAAAAAGAAATGACATGGAGAACATGGATTCACTAGCCTGGCTTGGAGACAAATATGAAAATGACTGGAGATACCTGGCTGTCACTGCTTTTCTTGTTAAGGTTCCTAAGTCCAGGATTTCTGTCTGTTTCA…	2895	2.95864	-4.92061	1.06788	-4.60784	4.07e-06	0.000105944	0.474	0.00150007
comp65547_c0_seq28	TAAAAGTAAAACAGATCTGATTTAGTATTAACGTTATATATCCTTTCTCCTTTCTCTGATCTGATTTGGAGATAGGTAAATTTGATGTGCAAATCCTTTCACCTCTCACTCTCATTTACCTCATCTCCAAATCTCAGTATTTGATAGTCTTCACTAGAACAAATCTGATGCCGAGATACTAAGATGCCGAGGTACTAAGATGTGCTCATAAAATCTGAGCTCATGATCCTCTCAACTACCGCCGATAGTTCGTTGTCATCGTCAACTTCGTCGTCACAATCGTTCGGATAACTGTCGAATTGGAAGTCAGTATATTGTACTTAGTGGATCTACTGATGGAAGTATTGCCTTCTGGGATCTTACTAAAAATGTTGAAACTTGTATGGGACGACTGTCAGC…	2633	9.88417	-6.66169	0.985252	-6.76141	1.37e-11	1.84e-09	0.524	0.000363222
comp65571_c0_seq5	TCTCTCTCTCTCTCTCTCAAATCTCCCCTTCCTTCTCACTCACTCTTTCTTTGTATACAGACTCTCAACAATTTAACCATGGAAGACGACCAGAAGGTTCTAGATCTCGTCAAAGAACTAGTCAACCGCTTGCTCAGTTCTCCCTCCGATCCAAATCACTCAAACCCTAATAACTACCATCAGGCTCTCAAGTATGCGGTCCGCATTTTATCCAGCCGAATGACGCCGTCGATTGCCGCCGACGAAGACGCCATGGTAGAGGCTATCAAGCGCCAGCTGGCCACCCAAGGTAAATCCTCCGATGCCCTCACTTTTGCCGATCTATATTCCAAATTCGCTTCTAAAACTGGCCCCGGAAGTGTAAATAACAAGTGGGCTGTCCTTTATTTGCTCAAAGCC…	3427	3.32036	-4.46561	1.08322	-4.12253	3.75e-05	0.000666344	0.308	0.0473054
comp65578_c0_seq16	TCGAGAACTTGCATCTGGGCAGCAATAAACGCATCAGGCAGTACCTCCTTACGGCTTTGATGAATGATTCAAGGATGACAGATTCAATGTGGGACTCTGCAAGCGTCAGAAGGTGATTTAAACATCTATTCCACGCACCAAAGCTACCAAGAGTCTTTGTATGCTTCTGAAGTCTCACAGCAACACTATGCAGCAATCGAGATGTACGATACCTAAAGGCATCCAATTGGAATTTAGGATCGCGTAGATGGTCTTCACCTTCCCACCTAGAGGTAACTGGATTTGGCTGAGAAAGATATGTGTTCATTGACTCTCTTAAGTAGTTCCAAGTGACAGCAAGTGTTCCACCTTGGAATTTCTCCTTGTACTGCTTCAGAAGGTCAGCTGCTACCTGCTGAA…	1680	10.6173	-2.09351	0.46998	-4.45448	8.41e-06	0.000192719	0.323	0.0366698
comp65596_c0_seq5	ATATACATATACATATATATATAAAGTTTCATGTTTATGAGATCATATGTTTTGGTTCTTTGATAACTTCATCTTATCTAGATTCAGAGGAATTATAAACTCCGAAGGTCATTATCTCATAATTATTTTGCTGGAGAACCGAAAGAATCGAGATTCCACAATTTTCTGATCTGCCTTATTATTGTGTGCTAAAAGGTTTAACCTTAAAGCTACTATCTTCTTCAGTACTATAGTTACTCAAACGACCGGGGAATGCTGAAAGATGTGCGTCAGAGCGGAGAGGTCTTTCTCTGAGGTCAATGAGTATGAAGCTCCTCCATTTGAGCTATTCTCATTTATCCTTGATGAGATTGGACTCATAAATTACGGCACTTTTCAACTATGTGGTAAAATGCCCGC…	762	2.31266	-4.56437	1.0729	-4.25422	2.1e-05	0.000411402	0.512	0.00052847
comp65601_c0_seq3	ATGATTTGGATTAATACCACAAAATGGCGAAATTGTATTGATTTATTCTAATAATTTCGTTTCAATTGGAATTTGGTTATTCACCATGTACGAGGATCCCCGCTAAGCATCCATGGCTGAATGGTTAAAGCGCCCAACTCATAATTGGCGAATTCGTAGGTTCAATTCCTACTGGATGCACGCCAATGGGACCCTCCAATAAGTCTATTGGAATTGGCTCTGTATCAATGGAATCTCATCATCCATACAAAACGAATTGGTGTGGTATATTCATATCATAACATAATATATGAACAGTAAGAACTAGCATTCTTATTGAGACTAGAACTCATAGGGAAGAAAATCGATTTATGGATGGAATCAAATATGCAGTATTTACAGACAAAAGTATTCGGTTAT…	707	8.91064	3.67195	0.655888	5.59844	2.16e-08	1.25e-06
comp65601_c1_seq2	TGTACCATAGGCGGTAATCTGGCTTGAATCGATTCCTTTATAGTGGAAGGGGCTAGCCTGCCTTGAACTTGAAGTGGGTCTCTCCCATATCTGTTTAACTGGCCTTTTGACTACAAAGAGATTGCCATAGATCGAAACGGATTCCAGGTGTATTCCGAAGGCTAACTGAACTAAACGAACGAGCTATCAGATCGATTGAAGAGATCCTACGCCTGAACTCATGCACTCATAAACTGGCTTAGACCGGCTTGAACAGCTTACCCCTACTATACTATACGGTCCATTCACATTCCTTATTTCCCTTATTTGAATGATCATTATTTGTGAGAGTCTTAATTCATTCTTCCCTTGACAACTGAGCTTTCCCCTTCCTGTATAGAAGCCTAAAGTAAAGTATGG…	3606	68.3712	2.40878	0.316848	7.60233	2.91e-14	7.46e-12
comp65601_c1_seq3	AAGACAAAGAGAACCGGGCTTTTCAAAAAAATGCTTGTCGGTTTCCTTATTATAGTTCCTTCTCTTTTGACTTGGCAATTAAAATGAGCCCTTTTTTTATTTATTTATGGGAAAAAATCCCCTTTTTCTAAATGCCAAAAGATGGCTCATTTTAATTTTCGCCTTTTATTATGGTTTTAGGGTGGGTTCATCTTTTTTGAACCTAGCTCAGGATTTATCCTCTCTCATCCAACCTATGCATGTTTTGCCCGTTCCAGATGCGTTTATCGTGTCTCCAAAGATGGAAGAGAATATTGTCTGTATATATCTAACTTTTTACTATGGAAATGAAGATAAGCTCTTACACATGCCTGGCGGCTCTCTTACACGTTGTATTCTTTTCACTCTTCAAAGCTACCG…	3450	49.4148	2.35899	0.311034	7.58435	3.34e-14	8.49e-12
comp65601_c1_seq6	AAGACAAAGAGAACCGGGCTTTTCAAAAAAATGCTTGTCGGTTTCCTTATTATAGTTCCTTCTCTTTTGACTTGGCAATTAAAATGAGCCCTTTTTTTATTTATTTATGGGAAAAAATCCCCTTTTTCTAAATGCCAAAAGATGGCTCATTTTAATTTTCGCCTTTTATTATGGTTTTAGGGTGGGTTCATCTTTTTTGAACCTAGCTCAGGATTTATCCTCTCTCATCCAACCTATGCATGTTTTGCCCGTTCCAGATGCGTTTATCGTGTCTCCAAAGATGGAAGAGAATATTGTCTGTATATATCTAACTTTTTACTATGGAAATGAAGATAAGCTCTTACACATGCCTGGCGGCTCTCTTACACGTTGTATTCTTTTCACTCTTCAAAGCTACCG…	1865	19.7611	2.56072	0.357907	7.1547	8.39e-13	1.48e-10
comp65601_c1_seq7	ATTCGTTCTAACAAGCGGGTTTCCTTGTTTTTTAGGCTTTTCTGATGTATCGTGCAAACAAGCACGGGAAAAGATACCAATCCAAGAGAGAAAAGAAAGTCCGCGAAATTACATAAAGATAGGATAAAGCTTTTTTTATCTAATAAAAGATAGACCAATCCACTTTAGCAGAAAAGTCGTAACGGAATAACTAAAATTGACATATTTAAGTCACTACGTTATCTAGTTTCTCTTCTCTCTCTTGTGAATGAATCTTTTTCGAAAGTGCACTTCGAACTCTTTCTATACCTAACCTCATAACGACCCTTGAAGTAAGATTATGCGAAACTGTCTGATTAAGTCAGTCTTCCGTGTACTAAGGTGAGAAGACGATCATCATCTAAATAGAGATAAGGGGCT…	1613	52.7559	3.48012	0.337964	10.2973	7.25e-25	9.8e-22
comp65601_c1_seq8	TGTACCATAGGCGGTAATCTGGCTTGAATCGATTCCTTTATAGTGGAAGGGGCTAGCCTGCCTTGAACTTGAAGTGGGTCTCTCCCATATCTGTTTAACTGGCCTTTTGACTACAAAGAGATTGCCATAGATCGAAACGGATTCCAGGTGTATTCCGAAGGCTAACTGAACTAAACGAACGAGCTATCAGATCGATTGAAGAGATCCTACGCCTGAACTCATGCACTCATAAACTGGCTTAGACCGGCTTGAACAGCTTACCCCTACTATACTATACGGTCCATTCACATTCCTTATTTCCCTTATTTGAATGATCATTATTTGTGAGAGTCTTAATTCATTCTTCCCTTGACAACTGAGCTTTCCCCTTCCTGTATAGAAGCCTAAAGTAAAGTATGG…	6033	83.1909	3.54788	0.273188	12.987	1.45e-38	3.99e-34
comp65628_c0_seq17	GAGCCCGAAATCACAGATCTTAACTGTCCAGTGCTTGCTCACTAAGCAATTTGCACTTTTTAGATCACGATGTGCTACTTTCATCCGATGTATGCACATCAGACCCCTGCATATATCACACAGCATTTTGAATCTCCTACACCAGCTGAGTCTCTTTTTCTGCCCACTCACATGGACCAGATAATATAGTGATCCCATTTCCATATACTCCGTAACCATGGACAAGCGGGGAGGCATTGTGCAAGCACCAAGGAATGATATAACATTTGGGTGGCGAAGACGGCTCAGAATAGATATTTCGTTACAGAAATCTTCGATATTTTCAACAGTTAGTTCTTGCTCAAGTAACACTTTAATTGCAACCTTTGTTCCATTCCAATTGCCACGAAAAACTTCCCC…	2441	23.1401	-2.28789	0.306058	-7.47534	7.7e-14	1.75e-11	0.423	0.00522757
comp65628_c0_seq6	TTCTGCCCAACAATCTGCAATTAGCTCGCCCAAGGAACCTTCAGGAATTTCTAGTCGTAGTCCATCATTAGCAACTTGATAAATCACTTGAGCTGATGGAACACCTTGCCATGGTCTATTAAGAGTACATAACTCCCATATTATGACACCAAGGCTGAATATATCGCATTTCTCTGTAAATGGTTCGTTGCGAATGAGTTCTGGGGCCATCCATTCTGGAGTTCCTGCATATATCACACAGCATTTTGAATCTCCTACACCAGCTGAGTCTCTTTTTCTGCCCACTCACATGGACCAGATAATATAGTGATCCCATTTCCATATACTCCGTAACCATGGACAAGCGGGGAGGCATTGTGCAAGCACCAAGGAATGATATAACATTTGGGTGGCGAAGAC…	2559	6.22868	-2.46007	0.593504	-4.14498	3.4e-05	0.000613286	0.349	0.0233926
comp65632_c0_seq15	ATATATATATATAGAGAGAGAGAAAGAAGGGAAAAAATGGAGGAGGTATCGGATAATACGAGGGGGTTAATACTAGCAATGTTATCGAGCTTATTCATAGGAACAAGCTTCATTCTAAAGAAGAAAGGTCTCAAGCGTGCTGCCTCTGCTGCTGGTCCTAGCGCAGGAGTCGGAGGTTACACTTGCCTACTAGAGCCCCTTTGGTGGACTGGCATGGTGACAATGATGATTGGGGAGGTTGCAAATTTTGTGGCTTATGTTTATGCTCCAGCAGTTCTAGTGACCCCTCTTGGTGCATTGAGTATAATTGTCAGTTGCTTGAGAAGGAAACCGTTGTGCGTGGATCCTCCAGTTATGAGCAGGGCTCAAGCTGTGCAGTGGAAGTGGGAAATTAGTTGG…	1751	2.66016	-4.7713	1.07384	-4.4432	8.86e-06	0.00020132
comp65645_c1_seq3	CGCAATCTTAAAACCTAAAACCTAAAATAGAGTACAAATAAAAAAAGTTTTAAAGTCTCACTCCCCTTTGAAATATCAACCAATCAATTGTTTAAACCCAAAAAAATATCTATCCATACTTTCCCTATATAAACAAGAATACTTTCCCCTTCACCTCATTTACTCCACAACTACAACTTCCATTTCCACTCCCATTCTCTCCTCAACCATGAAGATATTATCCTCTGCTCTCTTGTTATCCTTCTTCTTGGCCCTTTCATCGGCCGCCGACATGTCTATCATCGGCTCCGATGGCACCCACATGTCCTCCTGGAGAACCGACGACGAAATCAAGGCCGTACACGAGTCGTGGCTCGTCCAGCACGGCAAGTCGTACAACTCTTTGGGAGAGAAAGAGGA…	3002	1130.28	-2.95116	0.227873	-12.9509	2.32e-38	4.79e-34	0.338	0.0283592
comp65657_c0_seq7	CATGAACCCGTCAGTCAGTGTACAGGCCCTTTCCTTCCTTCCTCCCTCCCCTGCACCCCAACCTATTCTTAATTTCCTTTACCTACTATTATCTCAAGAGTTGCTATCCAATACACCTTTAAGAAGATTCAATCCCTCCGTTGATATACTCCTACGAACTCGAGTTTGGGGGATTTCTATCCGAGGGGGAGGGTCTGGGGAGAAACATACTACAATAACCGTCAGATTATCGCATGTGTGGCGTTTGAGTGCTTCCCTTACCAGCTCTCTTGAGCATCTTTCAGGATCATTGTGTGACATCAATTCCTTCCTTGCTGTTGTCACGGCACACTGGCTGCTCATTACATCCCACAGACCATCACACCCAATAATCAGGAATTCATCCTCCTCCCCCAATAC…	2259	2.88474	5.0842	1.0638	4.77927	1.76e-06	5.21e-05
comp65658_c0_seq13	ATCCCCATAGCTAAATGGTGCTGGTGTTGAAGAATTTATTATTTTCCACAACAATGCACATCTTCGTAAATATGGAAAGCTCAGGCTACGAATAATATCCCTGATATCACAAGAAGGGTCGATGTATTTGGAAATGAAATAGTCCTGAGCGACTCCAGATTCCCCCATAAATTTGTTGATGTCAGTAATCAGGCAATCATGATATCCCAACTCGGTTATATTGCATTGCCGTTTTCCGAAATATGAAATAATAGCCTGAGTTATGGTTACAACATAGAACATATGTACTAGAGACAGGAAGGATTCTCGCACAATAGGTTTGGCCATGAAAGACAGAAAAGCACCCACATTAATGACGAAAAAGCATCACATGCAAGGATAGGATCAGATGCCCGTTTC…	617	4.10635	-4.77339	1.01279	-4.71312	2.44e-06	6.87e-05	0.363	0.0183092
comp65658_c0_seq2	GTTGGGTCATCCCTCACCACATCTACAAATCCCAGCCAAAATAAATCAAACCAGTAGATAAATGCTTAAGTATAGTATCAGAACTACAATAGGAACAACACCCAAAAGAATATTGTCAAAGACAACTATTCATAGTAGCAATCAAAGGATTGAAAGATCATATAAATATATGAATCTAATCAACTGCCTCTATCCCACCCCCCTTCCAAAATAAAACACCCAACAAGATGGGAAAATACAACATCGTAACACATCTCAGTCTTATCATTAAACATCAAGTCTTCTCCAGCTCTTTAACCTTGACGAGCTCCTCTAGAATGCCATTGGCATATCCCATTTTATCATCAGCAGCATTTGATGATCTCTCTTAACACATTATCCCCATAGCTAAATGGTGCT…	994	3.81982	-5.28621	1.06318	-4.97207	6.62e-07	2.28e-05	0.372	0.0151534
comp65666_c0_seq1	CTTGCAATATTTTATTTTATCTAGAATAATACAAATATACACAAGTCACAAAATCTCATGTACCCATAAAACCAAAAGCTCCTCATGGCATGGCTTAATGATAAAACAAACTGCTAATAAAGCTTTGAGTGCATGAGATTTTAGAATCCATTCTTGCTAAAGGTAAAAGTACCCATAAAAAAGTACATTTTCTGCCTATCTGTCATCACTATCAAAGAAGAAATGAAGAAACAGGCAAGAGATTAACATAACTAGTTTACCATTCAAGTTTTCTTCTTAAATTTTCCTTGAGCTTTCAAGTCAACAACAATAACAGAGATATTATCTTTACTTCCCCTTTGGAGAGCAAGTCTGGAAAGGTAGTCTGCTGCATCTTGGGCGGCAGGATCATCAATTCCT…	2450	24.9479	-2.51312	0.363785	-6.90825	4.91e-12	7.23e-10
comp65679_c0_seq12	ATTTAATTGGTCGAACAATTATTTTCTCACCTCCGACAGCATAGAAATTCACAAACCTAGTCAATAAACCCTCTTTCAGCTCTGAAAATCAGCTTTAACTGTACCCATCTAAAGTGTCTGATCGTCAATTCTTTCTTCTGCAAATCCGCCATGGGAAAGGGCGACAGACGAAAACAAACCTACCACCATCCTCATCAGAGCGATGAAAATTGGAGGCTCAAACCTTTACACGAACAAACATCATCTTCATCATTATCATTAGTACTTTCCACTCCTGAGCATGACCTTGAACCCTCAACGGCAGAACCCATCTCAGAATTCGTCCCAAAAATCGCGAATTCGCCCCGGAATCGCAGAAATTCCAAGTGGGCATCGCGAAACAGGCGAGATTCTTGGGTC…	2265	4.8958	4.06077	0.952524	4.26317	2.02e-05	0.000397242	-0.366	0.0170866
comp65702_c1_seq19	TCCAAATCCACGTCAGCTACTTTCTCTTATTACTCCCGTTTCAAATTTTAAACCCTTTATCTCTCCCTCTCTCCTTACACACACCTCTCTAAGAGATAACACGGAGCTTGAAAAACAAAAACAAAACACGCAAAGAGAAACGCGAAGTAGAAGAAGTTGAAGAGAGAGAGAGAAACACGATCTGACCTTCTCTTGGCTCTCTTCTTCCACGGCACCTTCTATTTCTCTCTGTTCTCCTCTTCCGCGGCACCTGATCGAATCTCGATCTCTCATACCCAGTTCACTTGAAAAACGCAGAAGCAGAAGAAGTCGAAGATCTAAGACTCCTCTTGGCTCTCCTCTTCCTCTGCACCTGATCGAATCCTTATCTTGGCAATTGGAAATGCTTGCAAAGTTCCA…	2752	10.3935	-2.344	0.499915	-4.6888	2.75e-06	7.6e-05	0.351	0.0226578
comp65702_c1_seq28	TCCCTCTCAACTCCCCTAAATCTCGATCTCTCATACCCAACCCTAATTGGGTTCACTTGAAAAACGCAGAAGCAGAAGAAGTCGAAGATCTAAGACTCCTCTTGGCTCTCCTCTTCCTCTGCACCTGATCGAATCCTTATCTTGAGACGCATGCATCAAATGTAGAAAGAGAGATAATTCTATCTGGTCTGGTTCATTTAATCCCTTGCACGATGGTAGCTACTAGGCCAAATATTATGGTGGCGATTATGGCAAGATGTTAGAGATGCTGCTTGGCTGCAAAAATACAGGATGTTCTTTCGTTGTGGGTGGTCGAAATGTGGATGGAGTTTTCAAGGTTGTTGAAGATTAATTTTGACATTCCAGAGGAATTAAGGGACATGTTTATCTCAATACCAA…	831	11.1392	2.15734	0.440163	4.90124	9.52e-07	3.07e-05	-0.398	0.00903714
comp65705_c0_seq11	CTTTTTCTTTTTTTCTTTTTTCTTAGAGCAATACCTTGGATTTCCCGAAAACAGATGGGGAAGAACGCTTTTACTTTAGCTATAAATGAACAGGATGAATGTAGACTTTCAACTATATCTATATGGCTGCTCTAGTCTATTATTTATGGAAGTATTTCCTAAAACATGATGGGAAAGAACGCCATTCCTGAACAGCGCTTATTGATATAAGACCAAGACTGGATACTTCAAGAGCTTCTACGCATGAAGTTACCTCTCAACCATCGGACATTCAGTCAGTTCAATTCCCAGCCTTAGGTCAGCTCCTCATTCACAATGGCTTAAGAGTTATGAAGGTTACTGTCTGTCCTAAAGGAAAGGAATAAAAGACTAAATTCAGTCTTTTTAACCCTTCTTTGT…	1106	27.6863	3.39542	0.40125	8.46212	2.63e-17	1.2e-14
comp65705_c0_seq6	CCGGCACTGCTATAAGCCAGACTGTACAACCAATGCCCGCGCAGACCAGAACCAAGAAACGCCAATACCTACCTTCATAATAAGTTATTACCTCCACCAAGCGTTGAAGAACATTCTCGGTTATGACAGTACGCAAACCTGCCCCGGCACTGCTATAAGCCAACAAACTACTCATAGGAAGAACTCCGCTATTATAAGATAAACCAAGATGCTTTTTTATAAAAGAAAACCTCTCAAAGGATTGAGGTAACCTTAATTCATGAAGTAACATCTCATCCTGACCTGGAAGAAATCGAAAACAGAACAACATACGAATGTTATACGACTGGAATGCTGAATCCAGCACAAGTCGAGGGAGCTCGATAAATGGTGCTTGGAGCTCATTAGAAAATAGGGAGG…	1511	25.2346	3.82157	0.435173	8.78174	1.61e-18	9.1e-16
comp65724_c0_seq4	AGAATAAGTAGTCCATGTTACTACACTCGACCACACTAAATAAAAGCAATAGCTTGTTATTGACTAATTACTCTACAATTACACACTGTAACTCCTAATTAAGACCCCAGAACTGTATAAAAAAGGAGTCCTTCTGCTCCGCAGTCTGAAACTTTTAACCCCTATATCTGAGTCTAATTTACTGTTTTTTGCCAAACTGGTTGTACGATTGAATGAAGGAGCTAAAAAAGAAAAGAAAAGAAAAGAAGCAGAAAATACTGCAATAGCCAATAGAGACATCCTTCCGTTACTCTGGGGATTCTTGATTTCTCAATTTTACAATCCAGCAACGAGTGACGAAATTTTCTTTACTCTCTCTTCATTGCTTCACTCTATCACCATGGAGGGTAGTATTAATGA…	1906	7.89083	-3.27258	0.653361	-5.00884	5.48e-07	1.94e-05
comp65747_c1_seq40	ACTCTCAGATCTCTCAAGTCTCAAAGAACGACACCTCAGAAGAGATATTTTTCTATTTGCAGATCCGATTATTTTTATACTTATTTATCGGTTGTTCTAATTTTGGGTTTTTGATATTTTGTGCGGTTCTTGCAGAAATTTTGATTTCCACATCCGCAATTCGGCCTCGAGCTGATGTTTCATACTGCTTACATGCACTTGCTAGGCGATTAGCCAAGACCCATAATTGGACGGAGCATGTTTTATATGAGAATCCCGCTATTCGGAGGAAGGTCTTCTATCCCAATTGGCAGAACCCTACATTCTGTCCCGTTCAGATACTTGAAGAAGAAAAGGCTATGCGTCCATTTGATGCTGGCTGCCCTTCATGCTTGTTTCTCTACATTAAGTATGGAGGAA…	918	2.58892	-4.72826	1.11337	-4.24679	2.17e-05	0.000422764
comp65757_c0_seq12	CTCTCTCTCTCTCTCTCTCTCACCTCTATTTTCTGTCTCCCACCATTTGGAACCCTTTAAACCTCAACTTTAAAACAGAGTCTTTGTTTTTGTTCTCACCGGAAACGGATAGAAATGGGGAAGTACATGAGGAAAGCTAAAATTACAAGCGATGTTGCAGTGACGGAGCTCTCACAATCCTCTTTTCCTGTCCGTACAAGAGCCAAAACCCTTGCTTTACAGAAAATCCAAGATTCAAGCCACTCACCGAACACACCTGATGATTCCTCATTATCTTACCTTCAGCTTCGCAATCGAAGGCTTGAAAAATCAAACCTTTCTGGAAAACAACAAAAATCAACCGCTAAGAGAGTTGTAGGCAAAACCCAGAACCCAATTTCTATCCAACAAACCCTAACC…	1214	3.39172	5.32252	1.03943	5.12063	3.05e-07	1.18e-05
comp65758_c0_seq2	GGAATATTCACATTATAATAAACCAAATTTCACTTATAAATACATAATAAAGGTCCAAAATCCATAAATTAATTAACATAAATACTGGAAGAATGAGCACAAAAGTAAGTCAGCCGAAAGAAGCAGGCAGCTACCGCCTACCTGCAACCTTTCAACAGGTAGGAAGAGGGGCTTGAGAAACTCATGGCCGCTGAAAATCTCTCCCTTTCTGTTCCCTTGCCCTTGCCAGGCGTCTCGCATTCACTAAAATCCAGTGTCCGCCTCTCGGCCAATATATGTGAAGTAGAATCTGCTTTTTCTTTGTTGGACCAACTTTTCTTTAATATCGAATCAGGAGTTTCGTTTCCCAAAACCTCCCGGGCATCGGCTAGTGCAGCTGCAGTATGTTCACTTAATTGT…	2507	11.4798	2.87553	0.468912	6.13234	8.66e-10	7.4e-08	-0.357	0.0204275
comp65768_c0_seq15	CCTACCCCTACGCCCATAACAATTATACATACAACAACCAAATAAGTTAAATCTTCAAAGTTGTCCCCACTGCTCTGTGTTCATCAATGTCTGTGTGCACCAGGTGGTGGTGTTGGCATTGGGAACTTATAGTGAAGTTGTGCGCCTGCAAATTGGGGAGCCTCCACGTAGGGGCTCTGTGAAGTGAATGCAGAATAAGATGTCTCCATGGTATTTGAAGATTTTGGTGATCGACTTGGAGAACCAGCATCATAACTTGATTCATTTCCATTCAGTTTCTGGGTGTTACTGTTTGGTGCACTTTCACTTTCATTGCCATTGGCTAACTTAACCCTCTGAAAGATTTTACCAAGAGTTTTTAATCCCTTTGCTCGTGCACGGAGCTCCTCCTTTTTCACA…	959	3.37487	5.31736	1.10796	4.79923	1.59e-06	4.78e-05
comp65769_c1_seq5	TCGATGTGGGACTGGGGTGTTACAGCAACACTATTGTTATGGAGGAGTTGTGTTTTTAAATAGTAGTGGCTGAAACTTAAAGTGAAAAGTATCATGTAAAAACCAAACGATTTGTAGCAGGTATAATAATCCCGAGTATTTTTTCCGTTGTGCTTTTCCTTGCTTTCCTGTACTACTATATCCGCAATGAAAAACAAAAGAAAGAGGATCAACTCAAGATCGAAATGTTTTTGGAAGATTACAAAACTCTCAAGCCAACAAGATATTCTTACACTGACATTAAGAAGATCACTAATCAGTTCAAGGATAAATTAGGTCAGGGAGGGTATGGATCAGTATACAAGGGGCAACTTTCCAATGATATTTTTGTTGCGGTTAAGGTCCTCAACAATGATTCCA…	1363	2.37522	-4.61058	1.06928	-4.31186	1.62e-05	0.000330657
comp65774_c0_seq10	TTCATAAGCTGGAATTGCTTTATTGCATAAGTTGAGTTTGCTGCTGTCGTATTGAATTACGGAGGAAAAACGCAGCTCAAGGCTGCCTCCAGAAGGAGAGAGATTCGATCTAATCAGTTCAAGAAATGCTCTTTTTACTTCCTTTTTCTAGGTGTCTTAGATCTCATAGCATGTATAGAGAGAGAGTTTCGGGAGTCTTCTATTCAAACTGCTTCATCCTTCTCCTGCTGTGTTGGTTCTACGCCCACTCATCCTTTCCCTTGCATGCCTGTCTACATCGGAGAAACTAGAGTACTTATTTCCAGAAGGGAATGACTTATTATATTGCCGGGTTATAAAAGGGAGTCTTCCTTTCATTGCTTGGTGCACACTTCCTTTTCCTCATAGTTACTTTCCCTG…	4540	171.785	3.81822	0.309869	12.322	6.89e-35	6.32e-31
comp65774_c0_seq13	TACCCCTACTACTCGTAAAAAAACTATGTCACTTCCTTCCCCAGCGTTCAGTGGAACGTGAGGCACTCTTTATTGGCTTTCAGGCAATGGAAGGGGCTATTCCCACTACGCGCTAACTAGAAGAGCTGGAAAGAAGTATGTAAGTTTCTGCCCTTCTTCGTCTCCAATGCAGCCCTCTATTCTCTGTGCGTCGGTGTGGCTATCTTCTCCTATTGATTCTTTCCTTAAAAGGCATTTTTTTTATTCTTTCTTCGGGATTCAACGGCAAAAAGTCGACGTGAGGCACTATTCCCACAGCAGCAGGTTGGATTCTCCAACTTTTGCAAATGAACCCCGTTCAAGTTCCATCCCAACTGTCTCATCTTGAGAAAGGGCAATATGGCAATATTTATTAGGTCA…	2844	22.6518	2.48661	0.337777	7.36169	1.82e-13	3.76e-11
comp65774_c0_seq16	TTCATAAGCTGGAATTGCTTTATTGCATAAGTTGAGTTTGCTGCTGTCGTATTGAATTACGGAGGAAAAACGCAGCTCAAGGCTGCCTCCAGAAGGAGAGAGATTCGATCTAATCAGTTCAAGAAATGCTCTTTTTACTTCCTTTTTCTAGGTGTCTTAGATCTCATAGCATGTATAGAGAGAGAGTTTCGGGAGTCTTCTATTCAAACTGCTTCATCCTTCTCCTGCTGTGTTGGTTCTACGCCCACTCATCCTTTCCCTTGCATGCCTGTCTACATCGGAGAAACTAGAGTACTTATTTCCAGAAGGGAATGACTTATTATATTGCCGGGTTATAAAAGGGAGTCTTCCTTTCATTGCTTGGTGCACACTTCCTTTTCCTCATAGTTACTTTCCCTG…	3717	76.4078	3.40774	0.310406	10.9783	4.86e-28	1.18e-24
comp65774_c0_seq21	TACCCCTACTACTCGTAAAAAAACTATGTCACTTCCTTCCCCAGCGTTCAGTGGAACGTGAGGCACTCTTTATTGGCTTTCAGGCAATGGAAGGGGCTATTCCCACTACGCGCTAACTAGAAGAGCTGGAAAGAAGTATGTAAGTTTCTGCCCTTCTTCGTCTCCAATGCAGCCCTCTATTCTCTGTGCGTCGGTGTGGCTATCTTCTCCTATTGATTCTTTCCTTAAAAGGCATTTTTTTTATTCTTTCTTCGGGATTCAACGGCAAAAAGTCGACGTGAGGCACTATTCCCACAGCAGCAGGTTGGATTCTCCAACTTTTGCAAATGAACCCCGTTCAAGTTCCATCCCAACTGTCTCATCTTGAGAAAGGGCAATATGGCAATATTTATTAGGTCA…	1788	23.7924	5.98786	0.802637	7.46023	8.64e-14	1.94e-11
comp65790_c0_seq3	AAAGATAGTGCGTGGCTGGGCTGGGTTGTTCTGGGTTGGTACTCCATTCTTTTCTTCTTCATGTTCCCCAAGAGAAACAGATTCCAAAAGGTCTCCCAAACCACAATCCATTTGAGGTCTCTCTCTATCATCTTCCATTGGAGTATATCTACATTCTCCTAAATCTGATTTGTTGATGGATCCTCTTCAGATCTGATTTATGGGTTTTGTGTATTGTTGTTTTTTATCCCGTAAATCTGATTTGTGTTTGGGGCTGCGAAATATATCAGTCATTGATGCTTTTCAGCTCTGGTTTGGTCACCGGAATCTGGGTTTATCACCAAGTTTGGATTTTGGATGATTGTTCGCATGGATGGTGTTCTATCTTTGTGCTTTCCGATTTGAATGTTTATTTCTAGT…	1036	7.2827	2.48124	0.600315	4.13322	3.58e-05	0.000640494
comp65790_c0_seq7	AAAGATAGTGCGTGGCTGGGCTGGGTTGTTCTGGGTTGGTACTCCATTCTTTTCTTCTTCATGTTCCCCAAGAGAAACAGATTCCAAAAGGTCTCCCAAACCACAATCCATTTGAGGTCTCTCTCTATCATCTTCCATTGGAGTATATCTACATTCTCCTAAATCTGATTTGTTGATGGATCCTCTTCAGATCTGATTTATGGGTTTTGTGTATTGTTGTTTTTTATCCCGTAAATCTGATTTGTGTTTGGGGCTGCGAAATATATCAGTCATTGATGCTTTTCAGCTCTGGTTTGGTCACCGGAATCTGGGTTTATCACCAAGTTTGGATTTTGGATGATTGTTCGCATGGATGGTGTTCTATCTTTGTGCTTTCCGATTTGAATGTTTATTTCTATT…	1060	7.98348	2.50525	0.549281	4.56096	5.09e-06	0.000127216
comp65798_c0_seq20	AAAAGATGGACAGAATGATTTAAAATTTATTTTTTATTTATTTTTGGTGTGGGGTTGAGACTCCAGTTGAACCCCTGAATATACAAAGCTACAACCCGCTGCAGTAGATTTAGCATACTTTGGCGCTTCAAAAAGCGGGATAAGTCCAAATTAACCGAAATTACAAATACTTTTGGTTTTGCTTTTCACACAACCCGTAAAAGATGGACAGAATGATTTAACTGTTAGTTGTGCTGGAAAACTGTATACATAATGCTTTCTTAAACATAATTTTTGACTTATTATGTACAATTTTTGTTTATACAAGTCCTCGTCAAGAAGAGTGCTGATCCATTCACACCACGAAGGACCAGCAGCCTCGAATCTACATATGTTCCACAAACAATTTTAGACAGATCA…	2247	7.52073	3.92918	0.735972	5.33876	9.36e-08	4.34e-06
comp65798_c0_seq35	AAAAGATGGACAGAATGATTTAAAATTTATTTTTTATTTATTTTTGGTGTGGGGTTGAGACTCCAGTTGAACCCCTGAATATACAAAGCTACAACCCGCTGCAGTAGATTTAGCATACTTTGGCGCTTCAAAAAGCGGGATAAGTCCAAATTAACCGAAATTACAAATACTTTTGGTTTTGCTTTTCACACAACCCGTAAAAGATGGACAGAATGATTTAACTGTTAGTTGTGCTGGAAAACTGTATACATAATGCTTTCTTAAACATAATTTTTGACTTATTATGTACAATTTTTGTTTATACAAGTCCTCGTCAAGAAGAGTGCTGATCCATTCACACCACGAAGGACCAGCAGCCTCGAATCTACATATGTTCCACAAACAATTTTAGACAGATCA…	3487	2.74868	5.02044	1.11797	4.49066	7.1e-06	0.000167742
comp65798_c0_seq9	AAAAGATGGACAGAATGATTTAAAATTTATTTTTTATTTATTTTTGGTGTGGGGTTGAGACTCCAGTTGAACCCCTGAATATACAAAGCTACAACCCGCTGCAGTAGATTTAGCATACTTTGGCGCTTCAAAAAGCGGGATAAGTCCAAATTAACCGAAATTACAAATACTTTTGGTTTTGCTTTTCACACAACCCGTAAAAGATGGACAGAATGATTTAACTGTTAGTTGTGCTGGAAAACTGTATACATAATGCTTTCTTAAACATAATTTTTGACTTATTATGTACAATTTTTGTTTATACAAGTCCTCGTCAAGAAGAGTGCTGATCCATTCACACCACGAAGGACCAGCAGCCTCGAATCTACATATGTTCCACAAACAATTTTAGACAGATCA…	2144	2.12016	4.64462	1.0992	4.22545	2.38e-05	0.000457977
comp65807_c0_seq17	AAAGTACTTGCGTATCCCAAAGAAAACATATATAAAAGTACATGTAACAATCAGATGTCAACAATATCATCATCTTGCTGATTAACTGATGCCGTTGGACACCCACTTGCCATAACAGACCCATTTGCTCTACCTCCCCTAGTCTCAACTTCAGAGCAAGGACCACGGCTGTTACCACTGTATAGGGCATTTCTCCATCTTTGTTCTCCGTTGATCGATTGTCCATGTGGGGATTGGTGCACTCCATCACTTTCGCTATCCGATGCATCTGCAAGCTTTGAAATGACATCCATTAGTGCTTGTTCATGCTCCTTAAGCATTTTCTTTGCCTTTCCAATTTCAAGCAGATCAGGGTGATTTGCACCCAACACTTTCTGCACCTCCTTTATTAGAGTTTCT…	1772	3.60807	-4.5868	1.04588	-4.3856	1.16e-05	0.000250334	0.41	0.00693059
comp65807_c0_seq3	CTTGTGGGTGTGAAATCTGAATGACGACGAGGGAGAGGTGCACAATAGAGGGGAAAGATGGAATAAAACTGGATGCCTGGATATTCAAATCCAAACCCACCAGCACGAATCATAATTATTATATGGCAGTAGTGCTGGTTCATCCTTACTCAATTTTGGGAGGTTGCCAAGCCCTTATGAAAGGTATTGCTCGTAATTTGGCCGATCTTGGCTTCCCCTCTGTCATCTTTGATATGAGGGGCGTTGGCAAATCTACCGGTAGGCCTTCCCTCACTGGATTCTCTGAAGTTAACGATGTCGTTTCTGTCTGCAAATGGGTCTCCCAATCCTTACCTGCTCCTCCTCGCATACTCCTTGTTGGTTCCTCTGCTGGTGCACCTATTGCTGGATCCGCAGTTG…	3018	1.90139	4.48972	1.11556	4.02465	5.71e-05	0.000938979
comp65807_c0_seq5	AAAGTACTTGCGTATCCCAAAGAAAACATATATAAAAGTACATGTAACAATCAGATGTCAACAATATCATCATCTTGCTGATTAACTGATGCCGTTGGACACCCACTTGCCATAACAGACCCATTTGCTCTACCTCCCCTAGTCTCAACTTCAGAGCAAGGACCACGGCTGTTACCACTGTATAGGGCATTTCTCCATCTTTGTTCTCCGTTGATCGATTGTCCATGTGGGGATTGGTGCACTCCATCACTTTCGCTATCCGATGCATCTGCAAGCTTTGAAATGACATCCATTAGTGCTTGTTCATGCTCCTTAAGCATTTTCTTTGCCTTTCCAATTTCAAGCAGATCAGGGTGATTTGCACCCAACACTTTCTGCACCTCCTTTATTAGAGTTTCT…	1891	2.69144	-4.78207	1.08349	-4.41356	1.02e-05	0.000225022	0.332	0.0317857
comp65807_c0_seq8	CTTGTGGGTGTGAAATCTGAATGACGACGAGGGAGAGGTGCACAATAGAGGGGAAAGATGGAATAAAACTGGATGCCTGGATATTCAAATCCAAACCCACCAGCACGAATCATAATTATTATATGGCAGTAGTGCTGGTTCATCCTTACTCAATTTTGGGAGGTTGCCAAGCCCTTATGAAAGGTATTGCTCGTAATTTGGCCGATCTTGGCTTCCCCTCTGTCATCTTTGATATGAGGGGCGTTGGCAAATCTACCGGTAGGCCTTCCCTCACTGGATTCTCTGAAGTTAACGATGTCGTTTCTGTCTGCAAATGGGTCTCCCAATCCTTACCTGCTCCTCCTCGCATACTCCTTGTTGGTTCCTCTGCTGGTGCACCTATTGCTGGATCCGCAGTTG…	3004	7.55203	2.06344	0.514941	4.00714	6.15e-05	0.000997457
comp65819_c2_seq6	TCTTTTTTTTTAATTTTAAAATTAAAAATCTCTTAAATTAATTTTAAATAATCAACAATTATAAACTGAGGAAGTAATATTTTATTGTTATGTGTTTTTGAATGAGTACATCGATTTCTCCTACTAATGATATCAGGCGCCATATATACATTCTTTCCAGCTCTACACCTGGACTTGTACTCGGATAGATGTTAATTAACGACCGGTGAACTCAGTAACAGTAACATTGGCAGTACTACTGGCAGTGGCATTAATGGACATTGATGATGGAGTAGATGTGGACATGTTTTCGTTAATCCTGTCATCTGACTGGACCAAGGTTGGCCTGCTAAGCGGTCTTTGCTCGGTTGATCGATCATTTATAAGTAAAACAACTACTTCAGACATTGTTGGCCTCAA…	2484	5.83432	2.58861	0.632115	4.09515	4.22e-05	0.000732075	-0.356	0.0205895
comp65822_c0_seq3	GAGAGAGTGAGAGAATTGAAAACCAGCCTTAGGATAACAGCACCATCCGCCAGAATGGATCTCCTATATAGGCAACTGTAAACAATTCTTAGGATGTGGAGAGAAGAGAATTTGGCTAGAGTTGAGATTTGTGTTGTTTAAGCAGTGTCCTTTCTACCACTATACCTCCGTTACAAAATACAACTTTTATGGTGGCCTAAGATGACCCAAGACCCAAGAAGATACCATTGGGCTAGGATTTGATTCGACAAGACTTGTTCCAGACGAGTTGTTACATAATATTAAATGGATCAGTTTCACCTAATGTTCGCTGGAAATACTTACCTCAGACATGGAATACTTGGCGTTTCTCACTTCCACCCGAGAGAGAACCAATTTTCCTTACGACCAATATGCTAT…	2223	6.74532	-2.264	0.559092	-4.04943	5.13e-05	0.00086
comp65842_c1_seq3	AAATCTCCATGGATGGAAGAAGGAAGAAGAAGAAGATGAGGAAGAAAAGCAAGAAAAACATAATTTTCCAAGGTTCTTTTGCGAAAGGCTCTTCTTTGGAGCGTGTGCTTGTCCTCGTTATGTCTCATATAGGTCAAAGACCATGTATTTGCCCAAATTCTGACCTACAATGGAGCTTCACATCCCAGATTCTAACGATTCCTTTCTTGTGGCAGCTTTTCCCATACCTAAAACAGGTTTTCACCACAAGAGATCTTTGTCAATGTTATATCCATCAGATGGCACTTTGTGCCAAAGGTCATGCTAAAGTTCTTCCAATCGATAGATCAGTCGAATTTCCTGGTTATGCATGCCTGCTTGGGAATGTAATGGAAACAGCTGCACTTACTTTTGCTCAGC…	714	2.38766	-4.61488	1.09205	-4.22588	2.38e-05	0.000457209	0.417	0.00602313
comp65844_c1_seq11	TATATATATATATATAACCACCATAAGTTATTGAAAATTCCTATAAAAGGTTCAGATACAATCATTGGAGTAATCAGTACCATAAAATCTTCTTTCACTCTACAATCTCCTTTTTCATTTCAGCAACCAACCATATTTCACACTCACTTGTACAACTAAAACGCCGCCCATTCAGCTGCAGTGGTTTTACTTAATCCTGATCCACTTGTGGAAGGTAGATTCCTCTCGAGTTGAGAGAGATCTGTGAAAGGATCCGTAGAATGCCGTGTATTTTCCTTGGGCCCCTTGAGAGCGACAACATGACTGCCAGATGTCATACGAACAGCGGCAGGGTCGTTAGGCGGAGGTGGGAGAGGAGTCCTAATTTTTTGGACACCAGTTGGTGGAGGGACAAGGCCA…	1959	11.3059	2.84948	0.454417	6.27063	3.6e-10	3.43e-08	-0.342	0.0267672
comp65852_c0_seq1	ATTGCTTACACTAATTAAAAAAGGAGCATCAGCACTTCTCTCCCAATATTACCGTCACCGTCAACATTAACAGAGCTAATCATCTTCCGGCAATCCTTCAACGAGCACTTCTCTCCCAAGCTCCTCAACACCGCGTGCAACTCACTCGCCGAGATCAGGCCGTTCTTGTCGCGGTCGTACAAGTCGAACGCGTCGCGGAGATCCCTGTTGTCGCTGTCGGGACCCCCCCGGTGGAAGTCGTTAAACTCCTTCAGATCAATGACGCCGTCTCCGTCGGTGTCGATTTCAGACATTATGCGTTGGAGCTCGTCCGGAGCCGTATCGGTGCCGAGTGCACGTAGAATCGATCCGAGCTCCGATAAATCGATTTTTCCGTCGCCGTTAGCGTCGAACTTGTTG…	615	5.52957	3.1558	0.778308	4.0547	5.02e-05	0.000845648
comp65862_c0_seq24	AAATATAAGAAGAACTTATATTAATACCTCATACCACATACATACATACATACATACTGGTAGCGAAAAATACAAAGATGACTTTGTAGCACGAACGCGCAGTGTTTGCATGGCTACTATCGACGCATGGAAGTGTTTACACAGAGGAGACAAATAATGTTGGCGTACATTACGGTCAAAGATACCTTAATTGGCTATATATGCTTGAACAATGTTGCCGTTCATTAGGGTCAAAGATACCTTAAATAGGATATGGGTTTATTAAGTTGGACACAATAAGTAAAGCCCAAGGGTTCTATGCAAACATGGCTAAAATAAAGGCCGAAAGGGACTACCTCAAGTAAAGCCCGATTAGCCCATAACAATCCCAACAATTTAACATTCACAATACCAAGCCAC…	1131	3.81255	5.49143	1.24238	4.42009	9.87e-06	0.000219687
comp65867_c0_seq11	GTCTAAACTAAAATCAAATTAATTCAAAAGGACAAAATAGACTATTTTTGAGTTACATAGGTAGTATTTCAGCGAGCGCGCGCGCGCACACCTGACCCAAGAATAACTTAACTCGAATCCAACTCTTCAGCTCATGGAACAATAATAAGGCAAGAATTAACAATGTAAGTACAAAAGAACAACTTTATACAAAGGTAAATCAATTGCAGCCAATACAGGTACGAGGAGGTAACAAGGGCAATATAGGTACCCCTAGACCCTATAAAGCTTCAAAACATTCAATATTTAAAAACCTAAACATTTTCCCTTGCCTTTCCTTTCCTTTCCTAGCGCTTAGGATTCCATGTATTGAGAGGGTGGGGGACTCGTTTTGGTTTTCTCAGGGCCATGAATCCCACG…	2459	12.3028	-2.2656	0.422709	-5.35971	8.34e-08	3.92e-06
comp65873_c1_seq10	AGAGAGGGGGGAGAGGGTGGGAATTGAATTTTGGTTCTCACTACAATCGAAGCTTATCTCTGCATCTTCAATGGAGTCTGCATTATTTCAACAAGGACCCTGATTAACTCCACAAATTCACTTCAATCTCTTCTTCTTGTTCTCCGCAAAGAAGTTTGTCCGCCGTGGTGGTACATCCAGTTCCGTACATCTATTGTTTAGGGTTTAATGGATGCAAATGTTACGAGTCCAAATAGTGGGGAAATTAGCATGACCGAGGGAAATAAAAGCGGTGAAGTTGTTGTAGTGATTTATGGCCAAGAAGAAGATGAGAAGAGTTCACTCCACCTAGTTTCAGGTGATTCCCACATTGAAGCTGTGCAGTTTGCACCATTGAGGTGTGCTTCCCCTGAGACTGCT…	1347	2.47711	-4.66831	1.10096	-4.24021	2.23e-05	0.000433002
comp65877_c0_seq18	CCATAATCTAAAACAGTCGAATGAATCAGCCAAACGCTATAGGAATTTGTAGTTACCATTTTAATTGTGAAAAACTTAATAAAGGTAACCAATATATATTCGAATACCGTAGTAACCATAGGTAACTATATGCATATGAACTTTAAACTCACATACCTCAGAGTTTAGATTTGTATCGAAGTTGCTGTGATATTGTTTTTGGTTACTGAACTTGAAGTAGATGATGATTTTGTATACTATTTCGTCTTCTCCGATCTTAGATGTTTGTTGCGATCTCAGAGGTGAGTTGAAAGGCAATCGTCGACAAAAGATTTGGATTTATCAGATATCAAAGTTGCATGTTGCTCGGTTGCTTGAATTTAGGAGCGGTTAGTGTTAGATAGACATATTTGGTAACTG…	1472	8.63428	-2.14948	0.486927	-4.41437	1.01e-05	0.00022464	0.315	0.0422695
comp65882_c0_seq11	GGGGGGGGGAGGGGGGGGGAGGAAAAAGAAAAAAGAGGAAAAGAACACTCGAGGTTGTTAATTGCACTATTGTCAAAGGCTGAGATGTAGGCGTATCATTTGATCTTCCCCTGCCTTTCCTCCAAATCAATCTCCTCCCACTGTTGTGCGTGTTTTGTTGGAAGATTTCTCTTGAGTTTTTGTATTTTTCTTGTTGTCTTAGCTTTCCCAACTTTCCCTCTCCGTGGGTGGAAAATTTGCCTGATAATTTGCTTTTTTAATATACCTTCTTAATTTCTTCCATTGTTCTGACAAAAAGTCTGGCCTGAGTTTTTCTTTTCTCTCTCGTGGGAGGAAAATTGCATGTTCTGAACCTCCGTGTCATTTTCTTCAAACTCTCTTCTTTATCTCCTCAGCAAT…	2488	4.93791	-5.66552	0.997735	-5.67838	1.36e-08	8.28e-07	0.351	0.0225115
comp65887_c0_seq13	TCACATAAGAAAAACCAAAGTAGAGGAAAGAGAATAAACAAGTTCCACTCTACCCACATTGGACCATAAGTACAATATATTTCTTTCATTTTCCTAAAAGTAACGGCCCCCTACTGAAGGACTTTTAAGGATAAAATAGTCTTTATACAATATTTTGAATTTGAATTGTGTACTTTCTTTTTATGTGACAAGCTTTTGTTTGTAAATTAGACATCTTTTGTGACAGAAAGGGTATAAGAAATGCCCACTTTCACTAAACTACCATTTCACATGAATTACTCATCTGCTTGGTTCCTTAAATTTCCCTCGCCAGTCAAGTATTATTGATCTCGAGGTATGGACTATCTAATAGAACTAATAACCAATGCTTTTGATGAGACGATAAAAAACAGTAGCCTA…	5055	10.2048	-4.19121	0.783165	-5.35164	8.72e-08	4.07e-06	0.433	0.00416035
comp65887_c0_seq8	TCACATAAGAAAAACCAAAGTAGAGGAAAGAGAATAAACAAGTTCCACTCTACCCACATTGGACCATAAGTACAATATATTTCTTTCATTTTCCTAAAAGTAACGGCCCCCTACTGAAGGACTTTTAAGGATAAAATAGTCTTTATACAATATTTTGAATTTGAATTGTGTACTTTCTTTTTATGTGACAAGCTTTTGTTTGTAAATTAGACATCTTTTGTGACAGAAAGGGTATAAGAAATGCCCACTTTCACTAAACTACCATTTCACATGAATTACTCATCTGCTTGGTTCCTTAAATTTCCCTCGCCAGTCAAGTATTATTGATCTCGAGGTATGGACTATCTAATAGAACTAATAACCAATGCTTTTGATGAGACGATAAAAAACAGTAGCCTA…	5003	3.75771	-5.26946	1.05873	-4.97717	6.45e-07	2.22e-05
comp65889_c0_seq11	TTGAAAAGTTTACTTAAGTTTGTTCTTTCTATCTCTGATTGGATGTTTTTCACTTTTTATATTCAGTCGAAAGCCATAAATTAAGGTACTGAAGTGAGAATATTTGTTGTTTGTGTTTGTTTTGGGGTTGTTTTTGAACAAAATGTCCTCCAATGGTACGGAAAAGTGTGCACAGTTTATGAAGGCTACATCAAATGGAGTCTTCCAAGGCGATAGTCCTCTGGATTATGCACTTCCTCTGGTTATCTTACAGATGTGCCTCGTGCTCGTTTTCACAAGGTTTCTGGCTTACCTTCTTAAACCATTGCGGCAGCCTCGAGTTGTAGCTGAGATAGTTGGGGGGATTTTACTCGGTCCATCAGCACTGGGTCGCAGCGAAACTTATCTCCACGCAATATT…	2533	105.087	2.07608	0.388031	5.35029	8.78e-08	4.1e-06	-0.376	0.014138
comp65889_c0_seq13	CCTTTTCAAGAGGCTCTGGCTCTTGGGCTTTTAATGAACACCAAGGGTTTGGTGGAGCTCATCGTCCTTAACATTGGGAAAGACAGAGGGGTAACTTTAAGTTAATGTATCAATTCATATTTGAAAAATCTGCTTACTGTTCTTAGTTGAGTGATGTTCTGAAGTGGTTGGTTTTGCAGGTATTAAATGATCAAACATTTGCCATTTTGGTTCTGATGGCCCTCTTTACAACTTTCATCACAACACCTCTAGTTGTAGCGGTATATAAGCCAGCTAAAAAATTGGCAAAAGCTGCATACAAGCACAGAACAGTTCAGAGGAGTGAAACAAGCTCTCAACTCCGAATGTTGGTGTGCTTCCATAGTTCTAGGAACATTCCGACATTGATTAACCTCATTG…	1582	25.3609	2.87466	0.312486	9.19931	3.6e-20	2.61e-17	-0.497	0.000808337
comp65889_c0_seq4	GTTTCATAGAATATTAGTATTTCATATTTTGATCTTTTACAAAAATAAATAAATACTAATATTTTTAAAATAAAAGTAGCCCATCTGGATCTGGATGGATCATCGACACAAATCTGTGGTCTCATCAATTTAGTTGCATCCAACAATAATTAAGAAAAATCCTACATTCATATGTAATTGAACTTGGAGGCCCTATAAATATGGAACAAAGGAAGCCTTTATTTTTGAACCCATCCATAACCTCTCTCTCTCTCTTCGAGCTTCGCTTTCCTCCCCTCCTCCTCAATCTCTGGAGTCCCTGTTTAACTTTATACCCACACCAACACAATCTCTCTATTTCTATCATTCATACACATTTATTACATACTCCTATTCTTCAAAACTCAAACAACCCATTAT…	2912	57.1599	2.25399	0.356205	6.32779	2.49e-10	2.46e-08	-0.386	0.0116343
comp65906_c0_seq17	GTCACGTGCTGCGGCCCCATTCTTTCTTCTTTTTCTTTCTCTCTCTTACTCTGCAAAGGGACACACCGACGAACCGGGTTGATGAGACCCATTGGAGCTTCTCTTTTCAAGCTTAAGCAACACTGTTGCCATAAACATCATGTCCCATGCAACACATATATGTACCATCCCAGTTGCTTTAGAAATTAAAGAATTTGATTGACCTGTTAGCACTTTCTGACACCAATTGCACCATTCCTCAATGGGAGACTCATTTCAAAGTCATGGTTCAAGAAGAAACAATGCAGCTACAAATGTGATTACCAGTAAAAAGGTTTCTGGAAGGTGTTTGGTTGCTTCTAGCCCCAAGTCTTTCGCTCATGAATCTTTAAAAAAATTAGCAACACTAAATCGTGGAAA…	1024	6.88349	2.38624	0.59237	4.0283	5.62e-05	0.000927113
comp65908_c2_seq10	TCTTTAAGCCTCCGAATGTTACCAGGTAGTCCGGAAGGAAAGGCTGTCCCACAGTGGGGCCGGGAGCTTGGATGTAATATTTCTACATTCTTACCGGAGTCGGACAACTTTTTATTGAGTTTAAACCGCTCAATGATTTCTTCACACTGCTTCACCAAAGTATTCACTTCAAAATGCAAGCTCAGGGTCCTCAAAGAACTCAGTTGTGACTCTGGAATCCTCGTTCTGCCTGTGTAGATGAATTGAAGAAAAGAATGTAGAACCGGATAAGTTATATCTTCAAGCTGGATAATATCCTCAACAGACATACTTAAACCAAAATTACCAGCTGCTGCCAAGATGACCTTATGAGCAGGGACTGCTCTTTCCTCCTTACCAACAATGAAAAACATATCAGAT…	773	2.64746	-4.7669	1.07365	-4.43992	9e-06	0.000203967
comp65916_c0_seq1	TTTTAAGGCAATACCTTGATAACTACAAAATCATTACCAAGGCTAAGGCTATAACAAGCATTAATAGAGTAAATAGTGGTTTACAACCATTACAAAAAGATCTTACAAAATAGTGGTTCAAGTGCAAAACTATGGTACATAAAATATCATTAACCAAAATTAAAATAGTTGCACGCATTGTTGCCCAAAAATATATCACTGACGTGTCTTGCCAATAACATGGCATGATACCCAGTTTGAAACAGTTGCATGCACATTCACTATCAATCAGCTAGCAATTTGTCCATAAAACTCCAAGCTACCAAGTATTTTCTTACTCCATGTTCCGTTGGGCTAGCTTCGAAGAAATTAGTGGATTTTGCATGCTTCCGGAAGGGAATGGTTAGCATGAAGTTTATT…	1426	12.8732	3.55313	0.542709	6.54703	5.87e-11	6.88e-09	-0.353	0.0219449
comp65920_c1_seq15	ATCATTCGCCAAGATTGCTCATATGTTACAGAATTCCTCCTCAACAAAGGCTACCAAGTCCATGGCCTGATCCGGCGTTCCTCAAACTTCAACACCCAGCGCATCAACCACATCTATATCGACCCCCACAACGCCCACAAGGCCCACATGAAACTCCACTACGCTGACCTCACCGACGCCTCCTCCCTTCGCCGCTGGATCGATACCCTACTTCCGGACGAGGTCTACAACCTCGCTGCCCAATCACACGTCGCCGTCTCCTTCGAAATCCCAGATTACACCGCCGACGTCGTCGCCACCGGCGCCCTCCGCCTCCTCGAAGCCGTCCGATCCCACATCGCCGCCACAGGCCGCTCCCAGATTAAGTACTACCAGGCCGGATCATCGGAAATGTTCGGA…	1276	2.37355	4.79925	1.14769	4.18165	2.89e-05	0.000536025
comp65928_c1_seq1	CATCTGGCTATCCCGACCCCATACTCATTTGTGGTGGATCTGGTCACCGTACGTAATACAAAGACCCAACTGAAGGATTTTACTTTGACAATCCTTCAATTTGGGTGAGATATTTTGAATTGTTTCTTGGGGAAAAGGGTTTTCATTTGAATGATTCTGTTCGTTGGAGCTCTTCCTATCTGACCATTGGGTGGCTGTTTTTAATTTTTAATTTTTTTTTTGGGTAGAATTGTTCTAATTATTGGATGTGCGTTTGATTCGATATATTAGCGTTTCTTCTTTGGTTGATGGACTGGATTGATACCAGGGTTTGAGTTTTTGCATGAAAATTGAATTCAGGTTAGCTGGGATATTGATTTGAACTACTATTAATGATTTTACTGGCGACATATTGAGAAA…	3819	32.9195	2.25362	0.389378	5.78773	7.13e-09	4.7e-07
comp65934_c0_seq2	TTTTTTTAAGGAATGGCATGGATGAAACAACTAAAATTTAACAGAGTTGATACAAAAGCTACTCTGCCTTGAGTTTTCCATAAATTCAAAAAAGGAAGAAAATGTACAACACTAGTAAATATGAGATCCGAATATCTTACCATTTTCTATACAGCACGATAGCTGACTTTTCCAGCATTCTACATCAGATCTTCAGCTTAAATTCTCATTAGTCATAAAGTACAACAACAGATATAATGGAAAGCAACAATAGCAGTGATCAATGATTCGATTGAACCTTTGTTTGAGAAAAAGTTGGAATTGGCGCACCATCGATCTCAGCTGCATCTTCGGCTACACCAGACTGCCCCAAGTAATTCCTTCAAGTCTCAAAACTTATGAATGTGAGGAAGCATAAGA…	2908	9.2197	-4.0458	0.728633	-5.55259	2.81e-08	1.57e-06	0.507	0.000602975
comp65938_c0_seq6	GAAAAGAGTTTTATTTATAAAATTTATAAATATAAAGGATAGATTGTTGTTACATATTTACCTTTAAAAATAATAACTGCAATCCCTGTAGATAATATAACTGCAATCCCCAGTTGTCATTTTATGGGCTTTATATTAAATGCAAGAAAGCTCCAAAACTGAGGTAGCATACTGGAATTGGTCATGACCCAGCTCAAAAAATTAAAGATAAACCTAGTTCTGAAATCTCGAAATAAAAGATGCTTACCAAAGGAGCAGGAAATGTCATATAAGTAACTACATATCTTGGAGGACTTTGCATAAATTTGTGACGCTTGAGTTTCGACAAAGAAAATGCTCCTTGTTACTTAGAACCTGACTTAAATATGGCAGCTATGGTCAAATTAATATCAATATGCT…	3052	3.47338	-5.15828	1.03157	-5.00043	5.72e-07	2.01e-05	0.441	0.0034741
comp65952_c0_seq6	TTTTTTTATGTTTGAATGTGTGGGGTATATATATATATATCACAAAAAGTGCAAAATATTTGCTACAATCATTTTCCTCTGCAAGTGTTATTTGGTTACAATTTGACAACTTAACAAAGCATAATAGAGGAAACAATTCGTAAATTTAAAGCGGGGACTACAAATGTAGCCAATTCCAAGAAAAGAAATGAATTGTCAGTGACACCATGTACAAATTTTATGATTTATCTCAGGGATATAAAAAAGCCTATATTGGGTAACAGCCATTCCATCCATTTTTATGTTGACGGGCATGACAGTTTCATAACCTACAAAATGGGTGTATCAAGATCTTCTCTCGAACTTCTTCTCACTTGATCTTTTCTCCTCTGCTTCCCGCCGTCTTTGCTGCCAGCATTA…	1184	5.67437	5.45898	1.01885	5.35799	8.42e-08	3.94e-06
comp65958_c0_seq5	AGCCGGCGGTTCGGTCGCCGGCGGAAGATCTATAGATAACGGTACTTCCATAGAACTGAGGAGCAAGGACAAAGAGTGCCGGAGCAGAGACCCAAAATGTCAGAGGTGGTGAAAATGGTGGAGGATATTATGAGGATTATTAATATAGGAAATCAGCCATCCTCTGAAGCTAAATCAGAAGGTTCAACTCCAACGCAGACACTCCCAATAGTTGAGATAGGATCGTCTTCTGTTTCATAATATAGTATAAATGAGATTATTGTTTCACTAAGAAGTCGGTTGTTATATATATATATATATATTTTCCACAGTGTATATATATATATAATTATAACCCAAACTTCTTCTGTATATCTTTTTCTGGTACCCAACCAACTGCATGCTATTTCTATTTTAGTA…	1370	9.56694	3.57816	0.599146	5.97211	2.34e-09	1.76e-07
comp65958_c0_seq7	CTGGAATATATCGAGCGAGGGAGGGAGTCGTAGTTGTTCCGCTTTATCCGTCTTCCTCCATGTGCAACCTCCACCCTCCCCCCCCTAATTTGACAAAATACCACCACCACCCACCCCATATCACTTTCAAACTAGTAATATTAATAGTAATAATATGTAGTGTAGTAGTATTAATATTGGATTGGGGCCAATGGTTTGTTTCTCCCTCCTTCTACGACAAGCAAACACGCTTCACTTTAATCATCTCATCACCATCAAAATCAACTACTACGTTTTAGCAGCTGTCCCTGTCGTTTCTTCAACCCTGAAACATCAATCACTTGGTTTCGTTTTATTCAATCCTCCGATCCATTAATTTTCATACACAAATTAATTATAGACACATAGATAGAGAGAGAG…	3603	7.74769	-2.50356	0.573285	-4.36704	1.26e-05	0.000268969
comp65962_c0_seq2	ACCTGCGTAACAAGAGGTCCAGCTTACACTTCTGATTGTCAAGTGTACAACGGAAAGACAAGGGACAAACCAAGTTGTGCTAAATAATCAATGAATACAACTCGAGATAATTATTGCCAAAAAAAGATAAAATAACTCAAAGTCTCACCTACTCCAATAGAGAAGGTTACCAAATGCCCCATGTCAACATAATGCAAGGGAAGAGTATTGAAACAATAATTACAATCGTAAGCACCTTAAAAATTCAGATAAGAAATCAACTATGCTATTGCTAGACAAAATTATTCCACTAGGGGCCCACATAGAACAGGTAACTAGCAAAAACTACAAATAAAACAAGTAACTAGCAAAAACTCGATAGCAAATACCATGTCTACTTGTCAACATTAATCGGGAACG…	892	20.0061	2.06159	0.318236	6.47817	9.28e-11	1.03e-08	-0.315	0.042215
comp65964_c0_seq3	ACTCTCATTAATAATCATGGAGATACCTAATTACTCTCATTCTGTTGTCTTAATTTCTATCATATATATCTGCATCTTCTTAGCTGCTTGTGGTTCAGCTACTACTAGGACCATTAGTGATGACCAATCTACTCTTCTTGCCTTTAGAGCTCATATCACCTCTGATCCTCAAAACATCTTGGCAAACAATTGGTCCACCAATTCTTCACCATGCAAATGGCTCGGCATCTCTTGTGGTCTTCGCCACAAAAGAGTCACAGCCTTAAATATCTCCAACTTGGGTCTAAAGGGCACCATTTCTCCTTATCTTGGAAACCTCTCATTCCTCACTTCACTCAACCTCAGTCACAACAGTTTTCACGGTTTTCTACCCAAAGAATTGGCTGGTTTGCGTCGACT…	2822	7.39517	-2.42183	0.542718	-4.46242	8.1e-06	0.000186749
comp65970_c0_seq13	CTGTGCTCCTCTCTTATTACTTTTTTTTTAATCCCAATCCTTATCTACAGAGGGTGTCTGTCTACGTATCCAAATTCAAAGGCCTCTCTTTTCACTGTATAATTAAACAAAAGTGATATACAGTAGAGGAAAGAGAAAGAAAGAGAGAGATCGAGAATGGGAAAAAAAGAGGAAGATGGATATGTGGATGGTGGTCTGTTTGAGAGCAGGAGAATAGACGTGTGTTACATATACTGCTACAGGTTGTTTGCAGCATCCATATTGGTGGGTATTGTTTCCGTATGGGCTTATAGGTTGATTCACTTCCCAACTCTAATTCATGGGCATGGGATGAGGTTAAAGTTTTTTTGGTGGACTGGTATGTTCGCAGCTGAACTTTGGTTCGGTCTGTATTGGGTC…	3626	11.202	-2.10968	0.451029	-4.67749	2.9e-06	7.95e-05
comp65972_c3_seq9	TTTCAGAACAGCTTGGACAGACAGTTACAACTGACTATGATTATGTGTTTGCTGAGAATGGCCTTGTGGCTTATAAGGAAGGGAAGCTAATTGGAACCCAGAGCTTGAAGACATTTCTTGGGGAAGATAATCTGAAGGAATTCATTAACTTCACTCTTCATTACATTGCTGACTTGGATATCCCGATAAAACGGGGAACTTTTATTGAGTTTCGAAGCGGAATGATCAATGTATCACCCATTGGGCGAAACTGCAGTCAGGAAGAACGAGATGAATTCGAAAAGTATGACAAGGTTCACAACATACGCTCAACAATGGTGTCACTTCTCCGCGAGAAATTTGGACACCTTAACCTCACGTTTTCTATCGGAGGACAAATTAGCTTTGACGTGTTCCCTC…	2610	10.1921	2.17577	0.452818	4.80495	1.55e-06	4.66e-05	-0.428	0.00468771
comp65980_c0_seq21	GATCTCTCACCGAATATAATATATTTTTTTAACTAAAGGAGTAATACTTTTTGTAGAATGGAGGGAGATTAACCAACCACACGCAGGGTGTAAACGGGGGTCGGGGGTGGGGGGTACACCATGAAATGATCAACAGTAAATTATTGGAGAAAAGAACCAGTGGACTTTATAACATAACCAACAAAAGAAACGGAAAAATAAGTTGATAACATGGTTCACCTCAAAATTCCTAATATAGAGAATCAACTGAGGCAGTGATAGGAAAATATAGAGAATCAACTAAGGAACTATATCCAGGTCCCGAGGGGATGCACAGGCATTGCTCATTTTGAAATCTTTGCGGTCAATTCTCTTACCAACTTAGCGGCAACCATTGCAGTCATACCATCAACGGTGTCA…	1455	2.67589	4.97523	1.09254	4.5538	5.27e-06	0.000130663	-0.345	0.0254573
comp65980_c0_seq8	GATCTCTCACCGAATATAATATATTTTTTTAACTAAAGGAGTAATACTTTTTGTAGAATGGAGGGAGATTAACCAACCACACGCAGGGTGTAAACGGGGGTCGGGGGTGGGGGGTACACCATGAAATGATCAACAGTAAATTATTGGAGAAAAGAACCAGTGGACTTTATAACATAACCAACAAAAGAAACGGAAAAATAAGTTGATAACATGGTTCACCTCAAAATTCCTAATATAGAGAATGATATGAAAATAGTGAGTGCCCCCCTTGACTAACTGGCAAGAAGTTTCAGATGTGAAAGAACCATCTGTTGAACTTTTAGAAAGGAAGTATATCCAGGTCCCGAGGGGATGCACAGGCATTGCTCATTTTGAAATCTTTGCGGTCAATTCTCTTAC…	1498	8.06778	3.11563	0.60115	5.18278	2.19e-07	8.97e-06	-0.331	0.0324744
comp65982_c0_seq2	TTTTTTTTTAGACATTTTAAGACTTATATATGTGTAACAGTAATTTTAGCATTACATACTCCACCAGATACAAAATGTTGAGACACCTTTGTTCAGATACAGAATTTACTTTTATGTTGTATTTTATTGTAGTAAGCACTAAGCAGAGGAAGAGTGAATTAATTTTAAGAAATTAATATCAATCAACTTATAATTTCTCTTAAGAACTTCTCACTCCCTTCACAGTTCCATATCAGTAGTTTCAGAGACAAAAGCATTGCTGAAATAGGAGGAGACTGAAGCCACACCCTCTTTGTCTCTTTTATACCTACAAAAATTTGGGGTGGGGGGGATCTGTGAAAGAGTAAGATTTTTAACAATTAAAACTCGACCAATAATACCTAATATCAGCATGGAAAA…	3413	9.37782	-4.05812	0.752214	-5.3949	6.86e-08	3.31e-06	0.341	0.0272073
comp65999_c0_seq30	CTTTAGCACATGAACTGCTCTATAATTCCAACCTCACATCACTAAAATGGTCGAATAACAAATTAAAGAATCATGTGATTGATATCTGAAAATTGTTATGGTACAAAATAAATTCCAGCCCCCCATAATTGACATACGGCCAGATTGTATAGAAAAACAGACCACACGTATTGCCCCCCTCTTGGCATAACCTAACTCGATTTATGGTACAACTTGTAATCAATTAAGGGTCCACACCGTGGCACCCAAAAAATTCCACTATCATCTACATGTCTATCTATATATTTATCTATCTGCACATGATGGGATGCCTAAACAAACTAAACTTGCAAAACCATGGCAATTTTGCTGATCCGTGGGGTTTCAAGCAAGCATAGGTAACCCATAATTGAGGTATGA…	2682	20.5122	2.01145	0.377786	5.3243	1.01e-07	4.66e-06	-0.313	0.0439126
comp66010_c0_seq2	ATCTTCATTCAACGCAAAGGCACAACTTATTGCAAAACTTAAGTAATCTGTTTGTTCAAACTTCAACCAAATTTACTTACAATGCCATATACAACATTCAGAATAAACAAGGCATATGGACTCTCACCTACCGAAAGGCAAACTGTATAAACCCCAAAATCATTATATAACAAACCTTCAAAGCTGCGAAATTTTATTAAATAGCATCACTCTGCATGTACTATGTGCTAAAGGAGAAAGATCTCTTCTTCCTATTCCCTTTCTTCCTCCTAAGAAAAAGTTTCTTCAGTAAACTGCTTCCTCCTGCATGCTTCTTACTTGGAACAATGGCCATTGTCCCAACCACAGGAGTTAAAAGATCATTCTTTTGACCAAGATACTGGTATTTAGGTGCTACCT…	3244	24.0201	-2.65176	0.383086	-6.9221	4.45e-12	6.67e-10	0.566	9.23675e-05
comp66018_c0_seq1	GGCCCTGAATGGTAGCCCTGCTGACCCTTGCCCAGGGCCGACTATGTGTATATAAATAGAATGATTAATAATTAATATATAGTTTTATTGAAGAACATGCATATATAGTGCCTACATCGTTTGATGCAAACGGAAAGGGAAGCTACTATATATGATCATAACATCAAAACAACCCAAAATATTGTCACCCATTAATTTAACATTCTCTATATATCGAGCTTATTCTTCGAAATTAAAAGAGTGCATGCTTAATTTCATGATTAAGTACTTGATGGGGGAAGTTTTCCCTGTAAAAATGAAGAGAAGTAGGCAAGTGCTCGAGCTGGTTGATAACTGGGGACAAAATGCCCAGATCCTCTAATGCTCGCAAATGAAAAACCTTCGTATCCAACTGCATAT…	1714	9.13886	-3.29483	0.817165	-4.03203	5.53e-05	0.00091534	0.365	0.0173395
comp66020_c0_seq5	TTCGTTTCTCTAGAGCTGCTTTTACCTTGTCTTTGTCAATTTTTACAATAGCATCTTGAGGTGACTGACCAAGTTTGCCGTCTTTATGATCCAGATTCCGACCATGATATTTGTCCCTTGATTCCCTTACGTCACTTCTTCCAGCATTCCTTTGATGGTCATCCTCACCATGTCCCTCAGAACTATACTTTGAATTATTATGTACGTCCCTCGTGTTCCCCTGTTGAGGCAATGATTCTGAGTCATAACACTGATTATCATTAACATCACCGTCTCTTTTGTGGTCTACTTTGCTATTCATGCCTGTGTTTACATAATCTTTAGTTTGATTTTGTGTCGCCCTTGGAGGACCAGCTTGATTATCAAGATGCGACTGATCGGGAACAGGACGAGACGACG…	1570	12.3606	-2.27123	0.441217	-5.14765	2.64e-07	1.05e-05	0.33	0.0325501
comp66025_c0_seq2	TGCATCTGCGTTCCTCCATAATGCTATTTTTTTCTTATACGGGCCCCCAATTGATTTAAAAGTGAGAAAGAGGGGACATAGACGGCACCAAAAATCTTAGATTTCATTTTCAAGTTTCATCACCCAAACACCTGCATGTTCTCTTAAACAGCCTAAGAAGCCTGCATTTAATGCCCTTCCTTTCCCACTTTAGTACATATACACTACTTGGAAACCAACTATGATCATACTCACACAGAAAGCTTCTATGCTTGTTCTTAAACCTAAGCCTGCAGATAATCGATCTTCAAGAATATCAACATGTCTTATCTTGTTCATGTCGTTCTTCTCTTTCTTTCTCTGCATGCATGCAGTGCTCGCCATCTAGGCGTTACTGACAAAATAATTATTGGTAGAAAA…	2322	3.41204	-5.12766	1.04555	-4.90428	9.38e-07	3.04e-05	0.424	0.0050835
comp66029_c0_seq2	CCATATAAGTTGGATCAAATCCAGCACCCATCATACCTTGAGGATGCATAAAACCACCAGGAGGACCGCCAAAAGCAGTTCCTGCAAGACCCTGCCCATAACCTCCCCCATTGGTACCGGTTCCAACCACAGGGGCATTCCCAAACATGTTCTTGGCTCCAATAGATCTTCCTCTTCCCCTCATGTGCCCACCTCCCCTGTTTGGTATTCCCTGTCCTCCTCGTCCCCACCCACCTCTTCCAAAACCTCTCCCTACGTCTCCACTGGGATAAGTTGTCCCACCTCTTCCTGCCCCATCATTCATAGGCCTCCTACCCTGTGGCTGAGATTGGGGCTGGACTTGGGATTTGTTCGTATAAGAAGCACCCATCTGTTTTATAGTTTGTGGAGAAGCAAATG…	1587	6.71527	-3.55108	0.744838	-4.76759	1.86e-06	5.46e-05	0.363	0.0181401
comp66036_c0_seq19	CTGTCTTCCATCCCTTCTTTTCTCTCACTTTATCTTTATCTTTATCTGTGTCCTTTCAAAATCTGAAAATTCTCTTTCCCTTCAAATCTCAAAAAGAACTCTCCGCCTGCTCTCTAGAGTTATACATACTCTGTTTCCCAATTTCTGATCTGTTTGGTTGTATATCTAGGCTGCGGTGGGTGAGGTTTTTGGTAGCGGCGGAGTGGAGTCCACCTCAAAGATGTAGTGGCTTCTTCTCTCTCACATATAAAACCAGTAGATCTGGTGGTGTTGCGATATTTTGAAGGGAAGGAGTGATGAAGGAGAGACTTGAGCTGATCGATGTTTCCTCTTGGTCGACGATTTGAAGTAGCTGAATTTCAACTTCTCAGTCCTCTAGATTCCCGTATTTTTTATTAT…	1850	2.24674	4.72312	1.11528	4.23492	2.29e-05	0.000441257	-0.335	0.029909
comp66036_c0_seq22	CTGTCTTCCATCCCTTCTTTTCTCTCACTTTATCTTTATCTTTATCTGTGTCCTTTCAAAATCTGAAAATTCTCTTTCCCTTCAAATCTCAAAAAGAACTCTCCGCCTGCTCTCTAGAGTTATACATACTCTGTTTCCCAATTTCTGATCTGTTTGGTTGTATATCTAGGCTGCGGTGGGTGAGGTTTTTGGTAGCGGCGGAGTGGAGTCCACCTCAAAGATGTAGTGGCTTCTTCTCTCTCACATATAAAACCAGTAGATCTGGTGGTGTTGCGATATTTTGAAGGGAAGGAGTGATGAAGGAGAGACTTGAGCTGATCGATGTTTCCTCTTGGTCGACGATTTGAAGTAGCTGAATTTCAACTTCTCAGTCCTCTAGATTCCCGTATTTTTTATTAT…	1869	2.92179	5.09985	1.16625	4.37288	1.23e-05	0.000262826
comp66036_c0_seq24	CTGTCTTCCATCCCTTCTTTTCTCTCACTTTATCTTTATCTTTATCTGTGTCCTTTCAAAATCTGAAAATTCTCTTTCCCTTCAAATCTCAAAAAGAACTCTCCGCCTGCTCTCTAGAGTTATACATACTCTGTTTCCCAATTTCTGATCTGTTTGGTTGTATATCTAGGCTGCGGTGGGTGAGGTTTTTGGTAGCGGCGGAGTGGAGTCCACCTCAAAGATGTAGTGGCTTCTTCTCTCTCACATATAAAACCAGTAGATCTGGTGGTGTTGCGATATTTTGAAGGGAAGGAGTGATGAAGGAGAGACTTGAGCTGATCGATGTTTCCTCTTGGTCGACGATTTGAAGTAGCTGAATTTCAACTTCTCAGTCCTCTAGATTCCCGTATTTTTTATTAT…	2264	7.3593	-2.75196	0.57887	-4.75402	1.99e-06	5.79e-05	0.494	0.00088287
comp6606_c0_seq1	TTAGCTGATCTTTACAATGGACTTGACCAGTGTGGAAAAGACCGAACTACAACAAGAATTCGAGCTCCTGTTCTTGCATATGAGCGTTCGCTAGCATTCCTCTGTGCTGAATGAAGGGGGAGCAAGCTCAAGCTAGCTCACGGAAAGACTCCTCCCACTCACGAAGCACCGGTGCCTCTTCAAACCATCATCATAAACCCCTAAAATGCATTCTCTGCGGTGGATCTCACAAGACCTACCAATGTCCTCAGAAGGCCGCCTTAAACGCATTGTTGGCTGCTCAACGTGAGTCAAGCCAAGATAACTCGGACAAGAGTGAGACCGAGGATACTCACATGGGAGCTCTCCATTTGCTTAATGCCATTCATTAAAGGCCATGCCGATAGCAAGGCAACCAAA…	467	4.88216	4.05233	0.934712	4.33538	1.46e-05	0.000303155
comp66081_c0_seq1	ATTCCATTCTAGTTGGAATGATTTATTCCATATATTCTCTCTCCCACAAGGAATTAAATACAATTTTTTTCATTCTAATAGTAACCAAACAATTTTTTTTATTCCTTATTAATGAATCATTCCATTCTCACCTTCATTACTCCAATCTTGGAGTAATAAACCGTATCATTAATTTCTAAACACAATTTCAACTATCTTGGAAGTTGACACATGGTACTAGCTAGCTTAGCTCCATAACTCCGCTTAATTTTTATTTATTTGATTGATCACTGTTACTTTCACCAGAGTACTCCTTCCTACAGAACAAATTAACAGTCCCAATCCTTGATCTACAAATTTATACGGTCCAGATTTCTTAACACGAGATTCACGTGCTCATCGATATATATCATCCATGCA…	2243	11.4634	-2.13148	0.4515	-4.72088	2.35e-06	6.65e-05	0.458	0.00231183
comp66105_c0_seq21	AAGTGGCTTCCTCATCAGTTTACCTACCTGGTTGCTACTGCTACCCCATTCTCACAAAGTAAAACCTCCGTTCTTTTGATTCTCTTTCGTGATTTCGATATCCTCTATCAACGGAATAAACCTTAGATTCACTTCCATGGAAACCTAATCTTTTTCCAAACAAAAATATTCTCTATCTCTATCTTACTGACTATATCCTGCCCTATCCTATGGACACTCGCCGACCGTCCCGCACGGTGATCGATCCAAAGGTCCGTCAGGTAGGGTTCTTCGCTCCCGGTGACCCACTCGAACGTACCCAATCGGGCCCTCCCGACATCTCCACTTCCTCACCTCCGATTTCCGACATCTCTCCCTCCGGTAACTCCCTCTCCCCGGTCATGATTCCCCTTCCACGCC…	1754	2.78476	-4.83122	1.08047	-4.4714	7.77e-06	0.00018028
comp66124_c0_seq4	GTGCCAATTTTCATTTTTTTCTTTTATTTCACTTATTTTTTATCAGCAGTGAACCCAAACAATTCAACCCATATAATATATACAAATAGAGATACCAACGAGGTGTTATGCCCCAGTATTTATCAATCCGAATTCAATTTACAGAACCTTTCCTTCTGTCCCCCAAAGATTTGATGTACATCAATTGAGTAACTATTTACATGGAATAATAAGTACCAAAGACCATAGAAGGAATGAATAAACAAAGTAATTACAGTCCGAGGATTTATGCTCGATAACATCAATTTCAACATAAGCAGTCAGACATCAAGCTTCTGATACAGATCTGCCAGTGCACGGTAGAGAGTAGCAGCTGCAGGCGGCTTCGGTAATGAGCCGAGAAGAATATCAGATGCACTC…	2454	3.01683	5.14532	1.08838	4.7275	2.27e-06	6.47e-05
comp66133_c0_seq12	CCAAGTACGTACTATACTATATATAAAACACAGAGTTTATCATTCAATTCATCACCACCAAATTGAATTGAATCCGGCCCTTAACTAGCATTAATGGCTTCATCTTCTTCATTTTCTCTGATCACTTTCTTTACATTCTTCGTCTTCTGCTCTTCTTATATATTTGTTTCTTCACAAGCAAGAAATCCACAAATCATGATCTCTTCTCTCATTACCCAAAAACTCTTTGATTCCATCTTCTTACATAAAGATGACACCGTATGCCCTGCCAACAACTTGTACACATATTCTTCCTTCATAAAAGCAACCGAATGCTTTCCAAGATTTGGTAACGACGGAAGTATCCTCACCCGAAAGCGCGAAATAGCGGCGTTTCTTGCTCAAATCTCCCATGAGACC…	2665	2.10581	4.63813	1.15569	4.01331	5.99e-05	0.000975377
comp66133_c0_seq30	CCAAGTACGTACTATACTATATATAAAACACAGAGTTTATCATTCAATTCATCACCACCAAATTGAATTGAATCCGGCCCTTAACTAGCATTAATGGCTTCATCTTCTTCATTTTCTCTGATCACTTTCTTTACATTCTTCGTCTTCTGCTCTTCTTATATATTTGTTTCTTCACAAGCAAGAAATCCACAAATCATGATCTCTTCTCTCATTACCCAAAAACTCTTTGATTCCATCTTCTTACATAAAGATGACACCGTATGCCCTGCCAACAACTTGTACACATATTCTTCCTTCATAAAAGCAACCGAATGCTTTCCAAGATTTGGTAACGACGGAAGTATCCTCACCCGAAAGCGCGAAATAGCGGCGTTTCTTGCTCAAATCTCCCATGAGACC…	2633	3.0623	5.17736	1.06124	4.8786	1.07e-06	3.39e-05
comp66179_c0_seq6	GAAAAAAATTCTAATAAAGTTTATGCCTAATCATGTTAAATACAAACACTAATATTTGGGGGAAAAATAAAGTCAAGAAACAATAATTTCCCAATAGAGAATTATTATTGTGTAGTGTTGTATTATTCTTTTCAGGGTAAAAAAAAACATGCAGCTTTCCCCTAGTTTATATTACTAAAAATTACTACATGGAAACCATTGCCCGTAAATAAGAAAAGATGAGGCAAGAAATTTACATGATGAGAGGTACAAATTTATTCCTTTGATAGTAGGAATTCTCATCTTAGAACAACATTCAACTTGCTCTGCACCTGATCACGCACATTCCCCTGTAATTCATTTATTTCATCATCTGTGAGAGAACGCGCCATGGAACGATAAGCTATCCTATAACACTGA…	1389	9.96532	-2.52392	0.522657	-4.82902	1.37e-06	4.21e-05	0.428	0.00472703
comp66187_c1_seq45	AAAGAAAAGAGGAATGGGTTCTTTCCCTTTTCTTCTCCTCTTTGCTTTTTCTTGCGGACTCTGCTTAAGCATCTTTGGCTCGCTTTTGTTATCTTTTCCCCAGTCCTATTCTTTACCTTGTTGAAATATTTCTGGGTTCTCTTGTTCTGGCGTTTCAAGTTCTTCTATATATTTCCATTCTGCAGGTGAAATCTTTTACTAAATTTCAGTAAATTTTGATGGGTTTCATTTCTTTGATCAGAAAGTTCAATAGCTTTCTATTTGTATGTTTTTCAGTTCTTTTTTCCATTCTTGGGCTTCTCTTTCTTGGAAATTTTAATTTATTGGGGAATTCTTTCCCAATCCTTTCTGGGTTCTGTTGATCAAACTGGAAAAAATATATTATATTTTTGAATCTTT…	2324	6.73288	2.83413	0.695692	4.07383	4.62e-05	0.000790338
comp66191_c0_seq7	AGAAGAGGGAGGGGGAGAGAGAGAGTTTTTAGAGAGGGAAAGAGCTAGAGAGAGAAATAGCACTAGAGAGGGTAAGTGTGTAGTGTTATGAGAAATTATTCTGCCAAATTATTCGCCACATTTTCAAAAATTTCCCAATTTTTTTCTGTTTATTTGATCTGATTTTGAATTATGGGTCGTTTAGGGTTTAAATCAGTGGTCTACGATGGAGACTCTTGCTTGGGAGAATTAGAAACTATTCCGGTAAAGGATCAGAATTTCAAATTCCCAAACAATGATATTCGAATCCACCATCTATCTCTCCGCAGCGAACGCTGCTCGCCCATCTCAGTCCTCCAGACAATCTCTCCATTTTCAGTTCGCTGCAAGCTTGAATCGACCTCTCCGGTCGAACAACCC…	3753	13.0349	-3.49968	0.561749	-6.22997	4.67e-10	4.33e-08	0.417	0.00600794
comp66202_c0_seq3	TTTTTTTTATTCAGACCTGTTAGATATTGTATTTACCAATACACGGTCCTGTCAAAAAAATCCTGCAATCTTCTCTAACTACATTAAATACTTAATTAGCATTTCATCTAGATTTCTTCTTATTGCCAAGAAGAAAAACACAATCTACAATAAATCCTCCAAATTAAAGAACATTTACAAGTAACAAGAAACATTACTAGAAGAAGAAGAATAGCAGAGAAGGGGGGGAAAAAACCTTTGTCTCAACCTCCAAAGTACTTGACCTCACGTTTCTTCTTAAAAGCTGATTTAAGAACCAGCAAGCAAGCAATAAAAAGACCCAAACCCACTAGTCCTCCCACCACAATAGCCACAGTCTTCTGTGTATTTTGCCCCATCCCTTTTCCTATCCCCATCCTT…	1146	26.3516	2.13384	0.284075	7.51152	5.84e-14	1.37e-11	-0.37	0.0159224
comp66208_c0_seq65	GCGGGTTCTTCTCCAACGCACCCTACGCCTATATATATATATATATAGCTTGAAAATCAATGCAGCGTTTTTTTGGCCTAATTGTTTTCTCTCTCCTCTGAGCCATTTCTTTCTCTCTCCACATATATACAGATTTCAGATCCGATCGTCGACTCATAGCAAAAAGAAGCAATTAAGTAAGTAATAAGCATGGCGGTGGTGTCACCTTTGGCCAAGTACAAGCTTGTTTTTTTGGGAGATCAATCCGTCGGTAAAACAAGCATTATCACTCGCTTCATGTACGATAAATTCGACACCACTTATCAGGCTACCATTGGAATTGATTTCTTGTCAAAAACAATGTACCTTGAAGATCGAACAGTTCGTTTGCAACTTTGGGATACTGCCGGGCAAGAGAGG…	1090	9.35794	2.51274	0.550279	4.56631	4.96e-06	0.000124535
comp66220_c0_seq22	ACAAATTCAACGAGAAAAATCTCTCACAAAGTTTGTTAATCAGATCGGTTTGAAGCTCAGCATCGTTCGAATTGACAAGCCATAATCGATGAGATTTGAGCTCGATCGGGCCCTAATCAACATCTGAGCCACTTCTAACCGGAAAAGACCGGATCACTGCATTTCCTGGTGAAAACTGTGGAGGGAATATGAAAACGTTGCATTGGTGCTATGGCAATTCATACAAGCTAATTTTATTGAAGGAATTACTTTGAAGTAGCATCCATCTTTCGTTTTAAGGCTACTAATCAAGGTTGTTTGAATTACACCTTTGGTCAACTCCAGAGATTAAGATGAAATCCAAATGACAAACACGGCAATGGAAAAACAAATGAGATCTATTCTCGCTAGCCTTCATAC…	2487	13.3111	-2.00342	0.391015	-5.12363	3e-07	1.17e-05	0.525	0.00036045
comp66228_c2_seq8	GGTAAACATTGATTAGTTGCAAACCAAATGGATCATAAAAGAGAGTATTCCTTCAACAATGCCAATTGTATCTCAGAATTGGAAACAAACTGCTAATATACAAGGAGCTCAGGATCAATTTCTGAGGATTAATACTAGTAGAAAGAAGAGGTCGTCGCGTGAGGGAAAAAAGAATATAAAAACAGAGGAAACGATTTTCAACAAGGAACAAAGACGTATTACAAAAGATAACATCATTCTCACGAATATAGAGAGCGGCCTTTCTTCTTTAAGAATTCGGGGATTTCTACCCAACCGCCTTCAGTGAAAGAGGATGAACGTCGGTTGATTCCTGTAGTGATGTCTCCCTGTCCCCGTCCTTCAGATTCCTCCTGGCGCCTGAATCCGGTGGCAATCAGA…	1968	3.13519	-5.00552	1.04638	-4.78368	1.72e-06	5.11e-05
comp66231_c0_seq4	ATATATTTATATATATATATATAATTAAATTGGCCCCCCCAATCGGAGGCCCAGAGCCGGTCGATCCTCCCGCTCGTGCATAGGAACGGCCTCGACTATTTGCCAAGTGAAGATGGTCAATCAGTTGGTGTAGAAGGTGTATATTCACCAATTTCTTAAATCAAAATTAGATATAAATTGTTTTTGCAGTGAATTCTTTATTAGTATTTAACTATGAACCTCGATGTTTATTTTAATAATTAGTGACTTAAAAAGATCTTTATAACAATTTTAACATGGCGCAGTTTAATTTCTTGGCTTTTTACTCATCTTTTCTTGAAGAATTTCCAACTTTCATTATTCAAAAAAAGAAAAAGAAAGTGGAAACTACTAATGTCTTGGTTATCTGCCTGTGCAGCC…	1385	6.59411	2.1781	0.523633	4.15959	3.19e-05	0.000582094
comp66233_c0_seq10	ATTAGCTCAAGGAATTAAGCAAGAGGAGATGGAAACAGCTTTTGATACTTCTAGTTCTCTATTAATTTTCATGCTCGCCTTTACCATACTAGCCTGCTTTAAAACAAGTTTCGTTGAAGCACAGGCTGGGCAGCTTCAGCAGGAGGAATTGGAAGCACTTAAAGAAATAGGTAATCAATTGGGCAAAAAAGACTGGAATTTCAGTTTGAATCCTTGTGATGGGAACTCAAACAGGAACACACCAAAAAATAGCGAATATTATAATAATTCTGTCATTTGCAAGCTCTACCCTGGTGGAGTATGGCATGTTGAAGAAATAGTTCTTAAAGGGCAGGATCTTGATGGTATACTTCCACCATCCTTGGCAAAGTTACCCTACATCAAGAACATTGATCTTGC…	2913	24.5227	-2.49227	0.321681	-7.74766	9.36e-15	2.63e-12	0.409	0.00708319
comp66234_c0_seq1	TCCCAAATTCATCGCCACCAAGAGCTGCTTTGGTAGGGAGTAGCACGCTTGAAAAGCCCATAGTAGTGACCGTGGGGGCCACCACCTACCACCCATTCAACCACCAGATCACCATCATAACCCCGGCCACCACCGTGAACGCCTCCACCACCACCACACCCACCACCGAAAGCAAACTTTGGGGCAAAAGATACAGTTTCAAGCGCTCTTCTTCGTTTTGGACCATTAATGGCCCGAGAAGGATCCTTTTCTTCTTTGCCACCTTGTCAAGCATGGGAACAATATTACTGATTTACTTCACTCTTTCCCTGGGGAAGTGATACCGTGGAGGAGTCCGAATTGGAATTGGAATAGACTTTTTGATTGGATTAATACATTTTTAACGTGATATAACTTTTG…	552	2.87569	-4.87864	1.11275	-4.38431	1.16e-05	0.000251616
comp66238_c0_seq73	GTTTTGTTTCCTTGTTTTCCTCTTCATTCTTTCTTACATTGAGCTAGGAAACCCAAGATGTTTCTTATTTTGTTTGTTTTCGCAACCATCATAATAATCTTGTATCTCTGGAGATTTACAAGTTCATTTGAAAGATGAATACTGTGAATTTCTAAAGGAAAAAATGTTAGTTTACTTTACGTGTTTAGTTTACAAGATCAAATTATATCGGAAAGACCAAATAAAGAATCTTCTCTGTGCAGTAGTATCCACGCTCACCTGAGAAATGACGATATTAATTATAGCATTTTCATTGCATGTGCATAACTGCGTGGGTGAAAGTCTTTGCATGTTCTCTCATTTCAATCCAATCCAATCCCAGATAAGTCGTCGAATATCCAAATTTATTCAGGTAGTAGC…	2875	4.61422	-4.95462	0.991224	-4.99848	5.78e-07	2.02e-05	0.455	0.00244846
comp66248_c0_seq15	GGACTGTCTTGCTCGGAAAAACCTGCCCCGACTTGAACTCTACGTACCAAAGTAGCAGCCATGGATACACTTTCAAAATCTGCTCAAATCTTCGCAAATTGGAGAATTCGTTGTTAGGTCAGTCAATGGGTGCCCTAACGAGGAACCGAAAGCGCGTTAGAGATTTCGTATCCCCTTCTTTGCATCCACCAAATTCAGACCTTCACATTGATACCCACATTTCCAAAAAGCTAAAATTTTCACCATCTATGCAATATTCAGTTCCCGATAGGCCAGTTTATTCGAAAAGTGTTGCTTTAAGAATCCCTCAATACCCTGTCACCATACCTCAAATTAAGAGAAGGGTACATGCCCCGTGTAGAGCTACCAAATTTGGGTTTTCTAGGGCGAATAGTGGTA…	2036	2.31158	-4.5645	1.10662	-4.12474	3.71e-05	0.000661887
comp66268_c0_seq2	CTCCAACAAAATTACCCCAAAACTATAAACGTCACTCTTCTCTGTTTGTCTAAATGATCGATAATAGTCCGGCCATCCAACTTATAATGATCAAGCAGTGGATCAATCAGTCACTGATTGGTGAGTCCTTGACAAGTTTGTTGCTTCACAACTCAGCCATGAAGATGTTTTGCAGTGCTATTTCAACTCTAATGCCCCAAGTTAATGACCCTTTTTTGTACAAACTTTTTGTGCTATGGAGATCTGACCGAGATCTGACCGATCTTCTTCATCTCTTATCGGCCGGCCAATCTTCTTCATCTCTTAT	307	2.95866	5.12637	1.22082	4.19911	2.68e-05	0.000503164	-0.354	0.0215124
comp66282_c0_seq11	GCCACACAATCCTCTTCACTCTTAATTCAAAACCAGCAGCAATGCTAGTGGAGTATTCTGCACAGGATGGCTTTATCTTCTTCATCTCCGCCTTATTCTTTCTTCACTTCCTCTCTCCGGTTCTCATCGATAAATCCTAAACCCTCATCGTATTTCTCTTTCCATTCTCCCGTCAAAACCTCCAGCTCCATCTCCAATCTTCTCGCTCATAGAGAAATTAAGGGTTTAACCGCCGTGGACTCTCAACAATCTCCTCCGTTGCCACCGATTCGTCGGAGACGTCCGTTGTTACCAAAGAGGACAAGTCATCCGATGAGGTCCCAGAAGAGAAAATCGTCCTTCCAACTAACCAATCATCGGAAAAGCTTCTGAGAATCCGCCACACATGTGCTCATGTTA…	2444	6.66041	-3.53739	0.728101	-4.85838	1.18e-06	3.7e-05	0.311	0.0453333
comp66285_c0_seq34	AAAAGTTCTAACTTTTGCTTAATTTGCTTCAGATTTCGGTTAAATAGTTAACGACTTTCTTCGAATACCCTTTTCTTTATTCTCTCTCCGATTTTGGAACCCTACCAGATAAGCCCCACAAGAACATTGTTCGGATCCTAAGGGCAAGCCGTTCAGGAGACCCGACATTTCGGTTGCGGTTCAGGAGTTTTTGGAGAAGATGAAGGATGAGGGCAGAATGGGGATTTTTGTGGATGTTGGTGCCAATGTTGGAATGGCGTCATTCGCAGCTGCAGTGATGGGTTTTTAGGTTTTGGCATTTGAGCCTGTGTTTGAGAATTTGCAAAGAATTTGTGAAGGGGTTTACTTCAATCGGGTGTGGGATTTCATTAATGTTTTTGAGGCGGCCGCGTCTGATCG…	1143	7.44104	-2.01135	0.49871	-4.0331	5.5e-05	0.00091256	0.472	0.00161797
comp66302_c0_seq9	GGGCTTCAGAATCTCAAATTTCATCTTGAAGTATAGACGACTTTGACTCTCATATATTCCGGTGACAATACGTTGGTGCTGATGATGATGATAGACTGTTCTGTGCTAGTTAGCTGGCTGTTGTAAATAATATTCTTCTCTTAGGAATAATACAGAAAAGTATTTGTTAACTTCCAAGTAGATGGGGGTAAAAAGGAATAAAAATTGAGAGACGGAATATTATTGTATTCCACAGGGAACCACCATTTGTAAAATGGGTTTTGTGATTCTGAGCTGTAGCTGAACTCTGCTATTATTTCGGATGCAAATTTGAAGCTTGATGGGTGCTGGAGCTGGACTATATATGTAAATGCATGAAACTCCCTTCATCTCATTTTAGTTGCTACACTTGTTTTTGGT…	1115	2.02532	-4.37598	1.09023	-4.01383	5.97e-05	0.000973785	0.32	0.0386097
comp66308_c0_seq21	CCAAAAGTAAAAAAATACATAGTCTAATATCCAAAATCATCAAATTACATCCAAAATCACATCCTCAAAGTTACATAAAAAATACAGGATGCGTGGCTATAATGGCTTTATCTTCAGGACGAACAATAGGCATGTAATGGCTACACTGAAGAACATCTCCTCGACTGTTTACAATCCCAAAAGTTTTTTTGCTCTGTGAATTAGCTCTGTGAATTCGCTAATCGGATCTAGTGATTACTGCCCCTTTGCTTCAGTTCCAGTTGAGAGAATCGGAATCTAGTGATTACTGCCCCTTCGCGAAATGGCAGAGTTTGAGGTGAGGGAGTTTGAGATCTCTTTACTTCAGATCTGCGAAATTCGCGAAATGGATGTAATTGAGAGGATCTCTTTGCTTCGTTG…	2914	2.96442	4.5037	1.04022	4.32955	1.49e-05	0.000309723	-0.429	0.0045574
comp66309_c0_seq12	CATGAAAGCAATGGGAATAAATGATCTTCTGTCATTTGACTTTATGGACCCTCCTTCTCCTCAAGCTCTCATTTCTGCCATGGAACAGCTGTATAGTCTAGGTGCATTGGACGAGGAGGGACTTCTCACCAAATTGGGCAGGAAAATGGCAGAATTTCCACTGGATCCTCCATTATCGAAGATGCTCCTTGCCAGTGTAGACCTTGGATGTAGCGATGAGATTCTGACTATCATTGCAATGATTCAGACTGGAAACATATTCTACAGGCCCAGGGAAAAACAAGCTCAAGCTGATCAGAAAAGGGCCAAATTTTTCCAGCCCGAAGGAGATCATCTGACTTTGCTTGCTGTTTATGAGGCTTGGAAAGCAAAAAATTTCTCTGGACCTTGGTGTTTTGA…	1398	10.8939	2.20074	0.452316	4.86549	1.14e-06	3.59e-05	-0.367	0.0168439
comp66310_c0_seq14	CTACAGTCTCAACCGGTATTGATGAGCCCGAGATCCAATACTCTCACTTCCAATCGCCACACGTAGCATTCATTTTCCGATATGAGACCTCTCGAGACTCTTGTACCATTCCCCTCTCCTTGAACCGTGGAACCCCTACTTGCTTGACTTGCTACCCCGAATATTGGACTAGGCTACTAACGGCTCCGAACCTGTCTTCTTTCCTCTCCTTTCTATTTAGAGAAAGGGGAAAGGGCTTTTTCAGCTTGCTGCTCGCTTTCTCGCTTCCGAGAGGCGAAGGGGCCTGACTTACGGTTTCCAAGCCTGGCGCGAAGCGATTTCTCGGAGTCGGAGGAAGATCTCTCATCTGATGACCCT	357	2.35931	4.79207	1.09862	4.3619	1.29e-05	0.000274167
comp66310_c0_seq21	CAAAAATTTAGTAAGTGATTTACTCTCTGTCCCACTTTACTTGCTTCCCTTTCCCTATATGGATGTTCCAAAGCTAACTCACTTATTTTACATCAATTCAACTCATTTAATTTTCATGTTTGAGTACTATTCAACTGGCACGGGGTCCATAAAATGGGTACATTTAAAATCTTCAATTTAATTATACACAAGTCCCTAACTTCCTCGAAAAAAACAGATAACAACATACCGGAAGGGCATACCTCAAGGAGCTCCAATCTCCCCCGGCAAACATCTATCTGCACGAAGCCGACCTATGGATAGAAAGAAAGATGCAGGAAAGGAAAATGAAATAGAAAAGAGAAAGATGCTTTGGGAGTGTGAGATAAGCGGACGGGGAGTACGCAGCCGAACAACCGC…	2426	621.228	2.12977	0.208684	10.2057	1.87e-24	2.37e-21
comp66310_c0_seq22	TGAAAGCGGCATTCTCTCTTTACTCTAGAAACCTACCTCTTTAAAAGTGGAAAACTCTCCAAGAGCTGCGGAACTAACGACTCTATTAGAAAGTAGAATTAGCAACTTTTACACTCATTTTCAAGTGGATGAGATCGGTCGAGTGGTCTCAGTTGGAGATGGGATTGCACGTGTTTATGGATTGAACGAGATTCAAGCAGGTGAAATGGTTGAATTTGCCAGCGGCGTCAAAGGAATAGCCTTGAATCTTGAGAATGAGAATGTCGGGATTGTTGTCTTTGGTAGTGATACTGCTATTAAAGAAGGAGATCTTGTCAAGCGCACTGGATCTATTGTGGATGTTCCTGCGGGAAAGGCTATGCTAGGGCGTGTGGTCGACGCGTTGGGAGTACCTATTGA…	4463	92.4301	2.24362	0.331912	6.75969	1.38e-11	1.85e-09
comp66310_c0_seq23	AAAGAGCAACTCTTCTCAAAATCCCAAAACAAAAGGTGCTGAGTTGGAATCCCCATTCTAAACGTGGCTTTAAAGCTATTCTTTCTATAGCGCTTGCTTTTCTCGGGAATGGAGCTTAGCCCTTTCACCAGCGCTTATCGAGGGAATTGTTTCTAAGCCGACAAAGGCACTGTTTCGCCTACCGACACCGCTCGCTAACCGGTTACCTTCTGTTACCCTTCAATCGGCGGGCCTTGGCTTAGTTTTAGAGGTTAGTTACACATCTATCTCACTTGTAACTACCTGACATACGCTATCAGACTATTGAGATTAACCCGAAACCAGAGTCGCCAACGACACTCTTTATTGTGTGCTCTGAGGAACTCCGGGTTAGAAGTAACCTTGAGTCCGCTAAAAGAC…	1189	27.205	3.56046	0.405844	8.77298	1.74e-18	9.7e-16
comp66310_c0_seq26	GGTCAGGGTCAGTCAAGTTGATGTCGTGCCTACATGGAATGGACAGTCTCTCACAGTGTCCGTCCCACCAGACACCATCCCGTCACTACAAACGGCGACATATGCAGTTAATGCAATTTCTACGGAAGAAGAATCCATTGATGAAGAAATAGAAATAGAATATCCTCCAGCAAGCGGAGGCGTCAAGCCTGTCTATAAGACTTATCTTAACACCCAGCTAAGTAGTCAAGAATAGGTACAATAAGTCCTTTAAGACTGTATTGTAATCCTTTAAATTTAAATAAGGTTGAGTTCCTTCGCTCCATTCCGAGCTGCTATCTCCGACCGAGCATAAGCGATTGCAGGTTTTAACTAATAGAATATTTAAAAGTGAAATTCCAATCGAAATAGCGTATGAAA…	821	14.6677	3.89136	0.564214	6.89696	5.31e-12	7.71e-10
comp66310_c0_seq31	TGAAAGCGGCATTCTCTCTTTACTCTAGAAACCTACCTCTTTAAAAGTGGAAAACTCTCCAAGAGCTGCGGAACTAACGACTCTATTAGAAAGTAGAATTAGCAACTTTTACACTCATTTTCAAGTGGATGAGATCGGTCGAGTGGTCTCAGTTGGAGATGGGATTGCACGTGTTTATGGATTGAACGAGATTCAAGCAGGTGAAATGGTTGAATTTGCCAGCGGCGTCAAAGGAATAGCCTTGAATCTTGAGAATGAGAATGTCGGGATTGTTGTCTTTGGTAGTGATACTGCTATTAAAGAAGGAGATCTTGTCAAGCGCACTGGATCTATTGTGGATGTTCCTGCGGGAAAGGCTATGCTAGGGCGTGTGGTCGACGCGTTGGGAGTACCTATTGA…	3710	97.7308	2.58219	0.241448	10.6946	1.08e-26	2.07e-23
comp66310_c1_seq1	GACATCAACTTGACTGACCCTGACCATCAGAGATTGTAGTTTCCAGACACAGGTAACAGCTTGCCGCTTATTCTTCTTTGGCCGAGACTCCTTTTTCTTGGTCTGTTGAGCCATAAAGACTGTTTGACATTGATTTGGTTCAGCAAGAGTTGGCTGGCTTGATTCACGGAGAGAGCAAAGTTGTATTTCTGAGTTGTCTTTTTGTTTTCTTTGTTCCTAGTTGTTTCTTTTCCCGCATTTTAGGCTGGTTGCAGACCTGGATGAACGCTATTTTGCTTTACCCGTTTCCCTAACCGTTTGAATACCTCCCGTGCAATTGTTTTCCTTTTGGTTTCGAGTCTTATTTTCTTTCTTAGTCTTAATGAAAAAGAAAACCT	377	12.9963	3.56195	0.533201	6.68031	2.38e-11	3.05e-09
comp66310_c2_seq1	TACTCTCCCAAAAAAAAAAGAGCAGACCCCATTGAAGACGAGAGTAAGGTACAACAAGGCCATTTCTGTCCACCGCCCTTCTCACGGAGCCGTACGTGGACGTTACCGCTCATACAGCTCCCAGCCAGCAAGCAGTTAGCCTTCCTCTACAAGGAATGGAAGTGTGGATGAATCGACATCAAATAGATAAATTCGGTTTTTATTTTCAGCAATAACATGATAAGAGCATCCCTTTCACAAAAACCTACAGACCCCCTATTCTGCCACTTCAGCACCCTGTGATCTTTGAGAAGATCATTACGAGCCCTCTCCTAGAATGTTTTTGTAGATTCACAAAATTCCATGGTGGATCAGGACGAGAATGAATCCGGGAATCCAGGACATACTCATCCCGGAGCT…	467	17.4202	3.24375	0.446856	7.25904	3.9e-13	7.52e-11
comp66314_c0_seq5	AAAATCAATTATCCGTTTAAGGTACATATACTGCTCTTCAGCTGGTGTTTACCTCAAATCTGATATCTTACCACATTTTGAGAGTGATGCAGTTGATCCGAAGAGCAGGCACAAGGGAAAGCTTAACACAGAGTCCTTTCTGCAATCAAGGGATGTTAACTGGACTTCTCTGAGACCAGTCTATATCTACGGACCATTAAACTACAATCCTATTGAAGAGTGGTTTTTCCACCGGTTGTCAGCAGGTCGCCCAATTCCAATTCCTGGCTCAGGATTGCAAGTAACTCAACTTGGTCATGTACAGGATCTGGCGAAGGCTTTTGTTAAGGTTCTTGGTAATGAAAAAGCGATCAAACAAATATTCAATATATCCGGAGAAAAATACGTCACCTTTGACGG…	2280	8.99835	2.45432	0.571922	4.29136	1.78e-05	0.000357438
comp66322_c0_seq1	AACATAATAACTGATCAAAAGACAAACATGAAGCCCATAGAACTCGGCTAGAACCTAACACAGAAGATTACCCACCCACCTTCCCCCATGTTTATGCCTTCTGCAATCTCTCTTCAACAATAGTAGAATCGTCCATGTTAACCCTAACCTCAATTCAAATTTTCTAAAAGAGTTTGAATTTCCTTCCTCAATTATCGTCAGAAACCCTAAAATTGAAATTCCCAGTTTCCCAGTTTTCTCATTGCAAGACTTTTGCTTGAATTCAGTGGGATTCTTCAGATTCTTTCATCTCTCTCTTTATATATATGTATGGATATATCAGTGTATATATCGTCATAGACAAACAACAGCTCTTATGACGGGGGAGTTGCATTGGAGATGAATATGGACAACGAGGTC…	3130	3.58146	4.16768	1.02229	4.07682	4.57e-05	0.000782696
comp66323_c0_seq6	CGAGGAATGGTTTCCCCACATATTTACCGCCGCACATCTCTATCTCAAATTGATAAGGCGGTGGGAATATACTGTATACGGATACAGACTCTATTGTCCTCGATCTTTGCCTTTGTCCTGAGCTTCTCTTCCCGCACTGCTGGGCTTACAAGGTTTCTGGACCACTGGGCTTACAAGAAGTTTGAGAGATAGCCGAGGCTGTGTGAATTACTTTGTTATTCTTCCTAATTGAGAAGAAAATGAATTCCACGTTATGGACATCTCCTTCTGAGATTACACCGTCTTGTTTAGAGAGTTCCCATAGCAAAAACATGAATTCATTTGTGTCGAAACCTTCCCTTCGGATTGGTGACTTCAGCAGGAAAGAAAACAGTCAGCTGTTCTGTCATAATGCCAGTA…	3217	14.4734	-5.04929	0.77242	-6.53697	6.28e-11	7.28e-09	0.525	0.000357033
comp66329_c0_seq4	ATTTTTATTTATTTTTGTGATGGTATAAAAACACACAATGTATTTAAATTTATTATAATTTCATGTTATGCAACAAATATCAAAGCTACATTCACAAATTGATATGTGCACATCATATGAACTCTCAAGTATCAACATACTTGGAGATCTTATCCAATATCAAGTGGAAACCGTGACTGCCAGAGCCAGGTATGGATGGGGTATCATGCTAGGCAAAAAAGATGAACAAGCCAGACAGCCAGTTCCAAACTCGGGAGCCACCAGGGTCCAGTAAAAGTTAATCTCAAAATGCATTAACTATCAAGTGCAGCAGCACAGTATTCCACTTCAGCAGCTTCAAGTGAACTTGTTTAAACATAACAAATCTGCAGGAGAAAAAATGGCATTCACTGGCTGCCT…	1816	7.00487	-3.94698	0.792403	-4.98102	6.32e-07	2.18e-05	0.576	6.61471e-05
comp66333_c1_seq32	TTTTTTTTTACAAGTGCAATAAACTCTATAATTCCAAAATGCAGTCTCTCATATCTCAGTAGTTCATGTACATAAAATGACAAAAATTCAGAAGCAAACTTAAATAAAAAAACACGTGACATGGAGCTGCGCAAAGACATTGGAGCCATCCTCTTTGTAGGAACTACAACTTGTAATTTCATTACATTAAACAATTTCATTACAACACAACTACAACTACATTACAAACAACAAAAACCACAACATGAAAGAAAAAAGAAAAATCGAGTACACCACTTTTTTCTTCAGTCTTTCATTCTTCATTCTTCAATGTCATCTCCTCAATTTTTTCCACCAGCTCTTGATTTTTCTTTTCTACAATATCATTGTCATTTTTGGCATTGACAATAACAATAGTCA…	1057	2.21434	4.71043	1.10394	4.26691	1.98e-05	0.000391512
comp66351_c0_seq29	AGTAAATCACCGTTATTAGTAAAGGAAGAGACCGAAAATACGAAATAACACCGGTGGCCGCGGAAGGAGGTACCACACCAGATCTCTGAATTACGAAAGCTTCTGTGTCAGTCATCAAGCTGAGTGAGGAAGAAGAAGCTGCAGACAATTCTATTAAATACTAATTCGAAAAGGGAATATGCAGAAAACGGCGCAATCTTGGTTCGGCGGAGGACCAAGCAGTAGCTCAAACAACGCGGGTGATCTGCAAAAACAATCATCCTCTCTGCTTGCAGACTGGAACGCTTACGCCTCTTCCAATCCTACTGAAGACTCCGAATCTTCCGCCCTAGGGTTCGATCTTGAAGCTGCCGTTAGAACTGCCAACGATAAAGTTTCCGGCACATTTGACGTGGTTTC…	1063	13.733	-2.07191	0.394638	-5.25016	1.52e-07	6.58e-06	0.326	0.0354233
comp66360_c0_seq2	GTCATTATGGTACTTTGTGGAGCATGTTAATTGGAACAAAAAGGTCACATCCTTTCTGTTTAACCCGAAAACAAACTGGTGTATCAACCAAATATTGATTCATCACTTTTAGTGGCTTTCTTTCAATGATTAATCAATCCAGGGCACTACTTCGGAGATAGGAGGATCACTTGTTTATTTTATTGTGGTTAAAATATTCAAACATCCATATACTCATGGAGATTACACGTGAATCGTGATCCTTTTCGTGTCCCATACAATGGCCCCCGACATACTACTATTCCTTTAATGGCTGGCTCCTTTCGTGCAGCTTTTTTGTCCATAATTTAATGCCTGCTATGCAAATTGAAGCTTATTTCAAGACTGATACCTCACAATCATTCAGATAATGTACAACAA…	2162	18.543	2.10162	0.328001	6.40735	1.48e-10	1.55e-08	-0.421	0.00548185
comp66361_c1_seq12	GTCCAAAACGCCAATGAGAAGAAGCAGAAGATTCGCCCCGTTGGGTCCGGCCTGTCTCCCAATGGAATAGGATTGACCCGAGCTGGAATGGTCAATTTGGCACTTTTGGACAAGATTTTGGAGGTTGATAAGGAGAAAAAAATTGTTCGGGTTCAGGCAGGGATCCGGGTTCAGCAGCTTGTTGATGGGATCAAGGATTATGGGCTCACTTTGCAGAATTTCGCGTCCATTAGAGAACAGCAGATTGGTGGTATTATTCAGGTTGGTGCACATGGTACTGGTGCAAGGTTGCCTCCCATTGATGAGCAGGTTATCAGCATGAAATTGGTTACTCCGGCCAAAGGAACAATTGAGGTTTCAAAAGAGAAAGACCCAGAACTCTTTTTTCTAGCTCGGTGT…	1572	6.16575	3.64685	0.876956	4.15854	3.2e-05	0.0005844
comp66368_c0_seq12	CCTTAACCCCCATTGGTCCACGCACTGCCTCACACCTCAACACCCGTACCCCTTATTCATCTTCTCCAGTCAGCCGCACCTGGCATCACCGTAGCAATCAGTGAAGAGATAGAGAGATTACGAACGTCGACGTAAAGGGGTACCTTTCCCTCCCCTTCCCTTCACACTCGCACTTTTTCATCCAATATTCTACTTATTCTTTCTCCACTGCGTGTCTGCGTCTCATTTGTATCATATACAGAATGGAGGGAACAATTGAAGAAACATCTAAAGCAGTTGCTGATCTATCTGTTAACAACAGTACTCTTACTCAATCAGAACCAGAAGTCCTCAGCAAGAATGCTCGCAAGAAAGAATTGAAGAATAAGCAGAAAGAGGAGGAACGACAACGTAAGGAGG…	2922	4.4933	3.48431	0.826569	4.21538	2.49e-05	0.000474254	-0.55	0.000159865
comp66368_c0_seq8	CCTTAACCCCCATTGGTCCACGCACTGCCTCACACCTCAACACCCGTACCCCTTATTCATCTTCTCCAGTCAGCCGCACCTGGCATCACCGTAGCAATCAGTGAAGAGATAGAGAGATTACGAACGTCGACGTAAAGGGGTACCTTTCCCTCCCCTTCCCTTCACACTCGCACTTTTTCATCCAATATTCTACTTATTCTTTCTCCACTGCGTGTCTGCGTCTCATTTGTATCATATACAGAATGGAGGGAACAATTGAAGAAACATCTAAAGCAGTTGCTGATCTATCTGTTAACAACAGTACTCTTACTCAATCAGAACCAGAAGTCCTCAGCAAGAATGCTCGCAAGAAAGAATTGAAGAATAAGCAGAAAGAGGAGGAACGACAACGTAAGGAGG…	2942	6.9513	3.07754	0.620235	4.96189	6.98e-07	2.38e-05	-0.52	0.000414689
[truncated: 454 more rows]
