# Supplementary material for: Transcriptome and Phenotype Integrated Analysis Identifies Genes Controlling Ginsenoside Rb1 Biosynthesis and Reveals Their Interactions in the Process in Panax ginseng
Source: Int J Mol Sci. 2022 Nov 13;23(22):14016. doi: 10.3390/ijms232214016 (PMC9698431; doi:10.3390/ijms232214016)
Supplement: Supplementary file 1 [file ijms-23-14016-s001.zip › Table S2_Jiang et al._97 SNPs significant with Rb1.xlsx]

## Sheet: Mutation analysis
Table S2. PgRb1 candidate gene DET-IIs containing SNP/InDel mutations that had significant impacts on Rb1 content and the impacts of their genic SNPs/InDels on Rb1 contents. NS, non-synonymous SNP; S, synonymous SNP; ORF, open-reading frame. The amino acid change in which the NS mutation resulted is indicated after "NS".
PgRb1 candidate genes	Position_mutation	Type of mutation	P-value	Impact (%)	Length (bp)	Sequence (5'-3')
PgRb1-02-01	86_G_A	NS (V/I)	0.00329	60.4	1608	GCTATATCGACCAATGGTAGAACCAACACCGGAGCTTTTATCACGCCATTTCAGCCATGAACATCCACTTGAACCAACCAATTTGGTTCCAAGAAAAAACACCACCTGCTTTGGCTGCAACCTCACCATATTCCCAGGCAAGTACTACTACAAGTGCAAAACATGCCCCTTTTACCTTCACCAAGTATGTCACAACATGCCCAAAAAAGTCCAACACCCTTGTGATCCAAACCACCATTTGGCCCTCAAATCCATGCCTAATTCATCACCTAATTCCAAACTCTCCGCCAAGTGCAAAGCTTGTGAACATGACTTGTCCGGCTTCTACTACAACTGCAACAAATGCCACAATTTCTATCATATCTTATGCTCCGCTGTGCCTTTATCAGTTAAAACTCC…
	97_T_A	NS (N/K)	0.0171	48.2
	1064_G_A	NS (G/S)	0.000292	80.5
	190_T_C	NS (V/A)	0.0375	43.4
	212_C_G	NS (Q/E)	0.0248	49.6
PgRb1-07-01	137_C_G	NS (Q/E)	0.015	46.1	718	GCTAATGAAGCAAGGTATTGATCCAAACACCCATAAGCCATTCATTGAAACAGAAGTTAGAGTCGACAATTGTACAAATAAAGCTTCACTGCAATCTAATGAAATTGCATCAACTAATTCGGATGAAACAGAAGAACAACCATTTCATGTGAGCAGTAGTACATCTTTTAACACTAATGGTACTGGAGGATTAACACGAGCTTCAGGGGAGCAAAAATCAGTCACCCATCCTCTATTTTTACTCGAATTCCAAGCAAGAATGAATCCCCTTGGATACAATTTCAATACTTGGGCTCAATATCAGCAAACACAAACACCATACGAGTCCTATGACCAAAACCTGTTTGAAGCCAAACCCAACTTTGGGTTCACTTCAATGCCAAATTTTGATCTTCAAGG…
	189_G_T	NS (G/V)	0.0157	60.7
	213_A_ATTCTGTG	ORF Shift	0.0179	56.3
	530_G_C	NS (E/Q)	0.0185	53.2
PgRb1-04-01	706_A_T	S	9.3e-05	76.1	1118	AAATATATCAGAAGATTTTGGCATCTACCCGAACTTATCATCTATCAATTTGAGTCAAAATAAGTTGTTTGGGGAGCTTTCTCCAAAATGGGGGCTCTGCCACAATTTGACAAGCTTAAGGATCTCGAACAATAATCTCACTGGAAGGATACCGCCTGAGCTTGCCAAGGCAACTAAGCTAGGTAAACTTGATCTCTCTTCAAATCATTTATTTGGTCAAATTCCAAAGAGTCTTGGGAGTTTAAGCTCATTGTTTGAACTTTTACTACACAACAACGAGCTTTCTGGCAATATTCCTTTAGAAATTGGTGAGTTGTCTAATTTAGAAGCACTTAACCTGGCTGAAAACACACTGAGTAGCTCAATTCCTACACAACTTTTTGGCTGCGTGAAGCTTTG…
	790_T_G	NS (I/M)	0.0115	52.1
PgRb1-08-02	189_A_G	NS (T/A)	0.0346	44.3	676	GATCTCTCCTCATCTCTCAACTTGCCTATATAACTGGTTCTTCATGGCCTTCTACTAATATTTTTACATCTCACATTTTTCTCTATATATTGAATTCTCATTATACATACATATAAATATAGAGGCATTACATGTGTGTGTTCAAGGTGGCTAATCCAATAAACTCCGGCGACATTAAGCCGCCAAGGACGGCGGCGGTTGAGAGAGAAAGCCGGAGAGGTGGTCTTGCATATTTGGAAGAATCAGTGCTTGGGCCAATGTTTCCGGGACACAATAGAGAGGAAGAGATGTCGGTCATGGTTTCGGCGCTGACCAATGTAGTGACCGGTGAGGTTAGTAATTGGAGAGCTGGCGGAGACCTCAGCAGCAGTGGTGGTGATGTTGGTGCGAAGAGAGGAC…
	194_G_C	S	0.0293	48.6
PgRb1-21-02	236_G_A	NS (A/V)	0.0193	36.3	684	ATGTTAAAAAGATATCTAGAGGTATGGAAACACATCATTTTGTGGATTTTTTTTTTGACATCTAAAAAAAATGCAATTTTCTGGAAGGAAGCTGTTATCTTCACCAACTAGTTAATGATAAGTAACACAGTCTGGATATTGGTGTCTATGCATTTGCATACACAGACTTGCACATAAGTTTGTGATAATAGCATTGCCACAAATAAAGTACGGTGAGACACTATCTTGGGTAGCAGCTATGATTCTTAATTCCATCCATAACTAAATTGGTTTATGTTTTTATTTCATATGTATCAGTTACCTGAGGAAGTACATTTTCTTTTTATATGTTGTAGAAACTATTGAAACTGAGAGTTAGACTTCCACTATCATCACCATTAATAACATGACCTGCATTTG…
PgRb1-11-01	300_A_G	NS (E/G)	0.00725	42.5	1861	AAAAGTTTAGCCAATTTATTATGTTTTGAGTGTGTTTTTTAATTATTAATTACTTGAGCTTTAAGACTAGGGTCCCTCCTTTTGTAGGGTGCACGGTTTTGGCCTACTAGGGGACTTTCTCTCTCTTATATCCACAGGCCTATATATACACACTTCAACTAGCTTCAACCAGAGCAAGTCCATGCCATTTACATTTTACTGCTGATATTTCTCAATCTCTCTCTCTCTCTGTGAAGTGTATTGGAGCTTTTAGGAAGAATCAATGGCTGTTTTCATAGTTGTGCTTGGTGTGGTTTTGGAACTCAGTCTCGTAAGTACAGCTTTGTTGAGATGGAATGAGGTGAGGTACAGGAAGAAAGGTTTGCCTCCAGGTACTATGGGTTGGCCAGTTTTTGGTGA…
PgRb1-19-01	1266_A_G	NS (I/V)	0.0252	52.1	1517	ACCATCACCTTCCTTACCTTACTCTTCTCTCTCATTTTCTCTCTCCTGCTCTGCCTTTCTAGTTCCAAATCAACATGAAAATGAGTACTTGTGGGATTTTATTGGTGGGTTTTCTTGCAATGGCCTCATCTGTTAACGGGTATAGTGCTGGAGGTTGGACCAATGCTCATGCCACCTTCTATGGTGGGGGTGATGCCTCTGGGACAATGGGCGGGGCTTGCGGATATGGAAATTTATACAGCCAGGGATATGGTACAAACACGGCAGCTCTGAGTACAGCTCTGTTCAACAATGGATTGAGCTGTGGGTCTTGCTATGAGATTAAGTGTGTGAATGACGGAAGATGGTGCCTGCCCGGCTCCATTTTGGTCACGGCCACTAATTTCTGCCCACCAAATA…
	1131_A_AT	ORF Shift	0.0101	46.1
	1153_G_A	NS (A/T)	0.0097	44.7
	1187_CCT_C	ORF Shift	0.00566	52.4
	1221_T_C	S	0.0393	63.4
	1234_C_G	NS (L/V)	0.00299	65.9
PgRb1-15-02	1205_C_T	NS (L/F)	0.0237	47.8	1595	CTAAGCTTTGGACCGCTTTAATAGCATGCATGAGTTGCAAGGACAAGCAAAAGATAAATAAAATTGAACAAATCAGTACCGAGAAAAAGTAGAGTTTGAATGGTTCAATTCCGATCTTTATAACTCGCAAAACAATATAAAACCTACTTATTTTCTCAAGTAAATGGGAGGGAAGCTAAACAGTTTATTGATACATCTATTGTTCAAGAGGCATCCACTCTAGTTCTACATCCATTTCTCCTGATTCTACATTCTGGAGCTTCAGCGACATCTCCTGTTTCACCTTCCCCTCAATAATGTTTACTGTGCTATCGTCTATCAGGGCATTGTCATGAGATTTTAACCATTTTCCAATCTGCATGTTCCCAAACATACCAGCGTCTCCAAAAGCGATTGCAG…
	1243_C_T	S	0.0015	48.3
	1252_C_G	Not in ORF	0.00815	47.2
	1317_A_G	NS (Q/R)	0.0173	51.4
	1318_A_C	NS (Q/H)	0.0173	51.4
	1444_C_T	S	0.0074	51.9
	1478_G_A	NS (A/T)	0.000791	61.1
PgRb1-05-03	431_A_ACTC	ORF Shift	0.0332	55.9	981	TATGAATTCAAGAATTTCAATGCCCTTGACCGATTGAGAATTATTAAAGACTGTGATTCACAAAATCATTCGACCAAACTTTGATTCCTAGAACTGGTGGTACAATATGACTTACCGAGATTTGGTCTTTATCATCTATGATCCTCGAAGGTATAAATTCAATTTTGCATTGATGATGATTAAGCACATGGCAAGTTGTTTGCAAAACAAAACAAAGTGCTATCTTTATGGTGGTTTTATTACTACCATTTTGAAGCATTTTAAAATTACATTTGAACATGAAATAGTTTTTAAACTCAATGAATTTATTGATGAAGAAGTGTTTAAAAACTCTAAACTTGGGATCACAGATGATGAGAACTTATTTTGGGATATTATAGAACACATTATTCCTTCATC…
	441_C_CTTAA	ORF Shift	0.0467	48.3
	460_T_A	NS (L/Q)	0.0467	48.3
PgRb1-01-03	374_C_T	S	0.00779	54.5	1205	AAATGCAACCATCTGAGCTCCATGCATCCAACCTATTAGCGGTTTGTAATTGGATGAGTTAAACCGAGTACCTTTAGGGTATATTCTCAGAATATTCTTTTGTGTGAACCTCACAACATCCATTCCATGAGATTTTGCTGCCTTTTCAAGAGCTTGTTCACTCAAACTAAGTCGTCTAACTTTGTCGGTCTCAACTTTTAGTGCCTTCTTCAAACCTTCTTTAGGTTTCCCAGCATGAATGGCAATTAGACGCTTGTATGCAGGTGATGAGTTCATCTTTTGGTCATCTTCATCATAATCTTCAGCATCCTGATTGTGATCATTACTGTCTCCATCAATCCCATTCATCATCATCAGAATCCTTTCTCTTCCGCGTGTTATTTCTCTTGTTAAAACTTT…
PgRb1-06-01	693_G_T	NS (T/N)	0.019	36.2	1721	GCTATCCTTAAAAAAGGTTGTTACTTTTTTTCTGGAACAAACAATAAATAATGTATAGAACACAGTTGGACATTTTTTTAGTAGTAAATTTTAAATCTTCAAGTCTAGTATAATACTCTAATTGAAGTTAATTGGTCTTATTTTCTAAAAACCTACTACCACACCAATGATTAAGCAAAAAAGACATTCATAAAACAAAAATCACACATTCAATCCCAACAATATTTTTCAAAGAAATGCTTTCTCATAGATCCCCCCACATAGGAGATTCCTTATGCCTTCAAATAATAAAAAGGCAAGAGGAGAAACTAAACTCTTAATGGTACTACTAATTTTCCTCAACTAGAGTCACTTGAACAAGTACCTACTTTGATGACTCATTATGAAACTACCATTTAC…
	676_A_G	NS (N/S)	0.0229	44.3
	677_T_A	NS (N/K)	0.0229	45.9
PgRb1-16-04	1383_A_T	S	0.0181	63.3	1992	CGTCGCTCAATGTATAACTTACATGCTCTGATAACATAAATATCTCTTTGACATTATTAACTTCCTAAGATAAAGAAGACAAAAATAAAACTTAATTTATATATTAATAGGAAAAGGAACTACTTTTATTATCTCCATGCTCTATACAAGCACTAGGATATATGAAAATTGTTTCATCCTTGTTTATAAATTAAAAGCACATGTTGTATTTCATATTCTTTAACCAAAGAAAGAGTATTCTTTTATTATATGTAAAGAAGCAAATAACCGCGCGAGATTTTCATGGAATCGTTGTCTCATGATGTGCTTCATCCATGCTTCAAATACTTTCCCCATTTGTAGCTTGATCTTGGAAGTGGTGGAATACTTTGTTCATGGCTGAAAAAGTTATCAGGATCA…
	1427_G_T	NS (L/I)	0.0356	35.6
	1641_T_A	Not in ORF	0.0236	32.6
	1680_G_A	Not in ORF	0.00773	49.6
	603_C_G	NS (R/G)	0.0185	38
	608_A_T	NS (S/T)	0.0185	38
	1132_A_T	NS (F/Y)	0.0174	38.6
	1446_A_G	NS (N/D)	0.00851	40.3
	1497_G_T	NS (G/C)	0.00418	51.3
	1314_T_G	S	0.0387	48.2
	1373_A_T	NS (M/L)	0.0493	35
	1377_T_A	S	0.0493	35
	1392_T_A	S	0.00965	75.5
	1394_A_T	NS (S/T)	0.00143	65.6
	1436_G_T	NS (F/T)	0.00553	80
	1441_C_G	NS (G/A)	0.0264	61.6
	1448_C_A	NS (V/F)	0.0335	59
	1475_A_G	NS (Y/H)	0.00682	51
	1485_G_A	S	0.0192	36.4
	1509_C_T	S	0.00318	45.8
	1517_T_C	NS (N/D)	0.0285	43.6
	1523_C_T	NS (E/K)	0.0417	40.6
	1532_C_T	NS (V/I)	0.00421	51.2
	1535_C_T	NS (D/N)	0.00854	50.2
	1536_A_G	NS (R/C; N/D)	0.00884	47.7
	1545_A_G	NS (C/R; E/K)	0.0252	40.9
	1547_G_A	NS (L/F)	0.0186	44.7
	1548_C_T	NS (R/C; L/F)	0.0186	86.1
	1560_T_A	NS (R/C)	0.024	50.1
	1562_G_C	NS (L/V)	0.0221	49.9
	1568_T_G	NS (I/L)	0.0334	47.3
	1576_G_T	NS (P/Q; I/V)	0.0464	46.9
	1578_C_T	NS (I/V)	0.0464	46.9
	1590_A_T	NS (P/Q; I/V)	0.0171	51.7
	1591_A_G	NS (V/A; P/Q; I/V)	0.0171	51.7
	1649_G_T	NS (L/I; P/Q; I/V)	0.0252	37.1
	1650_C_T	NS(P/Q; I/V)	0.00322	72.5
PgRb1-10-01	965_C_CTTAGAAAACCCAATACACCAGGCAATGGTTCAGTATTCCGTTAAA	ORF Shift	0.00371	52.5	2577	GTGCAGAGAAATCACAAGTACTTATTTTCAAGTTAAAGCTTGAGGCAAAAAGAAGAAGAAGATATGTCTTTATTTGGGCTTCAAAATTCACAGCAAACCAATCTGAGCTATTATTTTTCAATTCTATACATAATTTTCGTCCAATACAGGGGATGTTGAGGATGTCCCTCGTCATTTTGAGGGTATGTTAATATATACAAGCTATAGAAAGTTGTATACAAAAATGAAAATTCTATAAACAATGAATTTGGGAGTGAGGTTTTATCATATATGATCAACTAATGGTTTACAAAAATCATATCATCTTCTCAAACTTATCAATCATCTTTATCCTTTGCATGGACCGAATAAGCAGAGTCAAGAAAACACCTGCACCAATAAACGATCCGTTTGCTATAA…
PgRb1-13-01	727_T_C	NS (K/R)	0.0354	80	1885	GTTTAATCGGGGTCAAGCATAAAATCGATTTTCGATTCAACCAGTTGAACCGATTGATCCGGACCGAGTTTAAAAACAATTCATGAAAGAAATTAGAGTCAAATTACATAAACATATTTCTACTAATTAAACCAAACCAAACCAAAAATGTAGAAAATAATTACAACCGGTAAAGAAAAACAAAATTACCAACTAGTTTTTCTTTTTTTTTAGCAAACCAACTAGTTAAAATAAGTAGAAAGTGAATATGATCAAAATTAACGTTGCTCAAGGATTAATCATTTCTAAGAACCTCTGCTCAGACTCTTGCCTTTGTAACCGCATGTCCTTGTTGAACTTGCTAATAAACGCTTCAACTCGGCTGTTCAACTCGTCCTGACTCATTGACAGATCCCTCCT…
	1312_A_T	S	0.039	63.2
	1502_T_A	Not in ORF	0.0255	45.9
PgRb1-18-02	409_T_TCTATC	ORF Shift	0.0171	42	2283	CTTGAACATGATATGTAAATTTAATTAGGAGATTAAACGTTAATAATATGTATAATTTGAGAACTAACAAAAAGGTAAACCCTTTCTATTATCCATCCATCCAAGATGAATATCTCATGGACCTGCTCATTCTCTGATCAGTCCCAATTACAAAATACATTCACAACTCAAGTTGCCACTCAATGGCAAAAATAAAAGCAGACGAAACCTAACCTCCAAGAGAAGTTTATGATAATATGACGAGCACAAGTGAATACAATCTATATAGAAGAATGTGTGCAACTATGTATTACACTATTAGCATCACATAAGATTTCATTTATGACAATGAATCTCAATCATGGTAATGTCAACGTATACACCGAACTAAGAACCAGCACAAACAGATTTCCTTCATTC…
PgRb1-17-10	1118_A_T	NS (Q/L)	0.0106	36.1	1262	TTTTTTTTAAACAAACAATTTATTTATTTTCAATACTCCAATTGGCTATTAATATCAAAATGCAACATGAAATTATATTGGTTTGCAGATGAACTGTACACTGAAAAATCAAAGAATGCAACTTTATGATCAATCTATAGTCCAAGAACTGCAGTTGGTAATGTAAAAGGAATTTTTGAACATCCCAAATTGATATCCTAATTTTGCTACGAGGTTACAAGTGAGCATAGTGTTTGAGGGAATTTGTATACTCAATTAACTCTCTTAGTAGATGGCAGTAAAATTAATTACATATTTTGTGATACTTGATTGCTGCACGAGGAAACAGTTATTGCCGGTCTGCTGAATCCAGTTTCTGCAATCGAATCAACAACTGTAATGTACAATAACTCGTTTGGT…
PgRb1-14-04	990_T_C	NS (I/V)	0.0222	40.9	1451	ATTACTTTCTATCTCAATTCTCCACACAGAAGATGGAGCAAGAAGTTCCTTACAATTCAGTTGCTCTAATTGTAGGAGTCACAAGCATGGTAGGTTCGAGCCTAGCAGAAGCCTTAAAAAACCCCAAAGCACTAGGAGGTCCATGGAAAGTCTACGGCACGGCTAGACAGTCCCTCCCCCCCTGCTTCCCCTTCTCCACAATCGACCACTTCATATCCTTGGACGCCACAAATTATGAAGACTCCATGCTAAAACTCTGCCCTTTATCACCTCAAATCACCCATCTCTTCTGGCTAGCAGTCCAGTTTCAAGAAAACGAAGAAGCCAACATTTCCATTAACACCGCCATGCTAAAAAATGTTATCGAAATTCTCCTAAAATCTTCCCCTGCTTCGCCAC…
PgRb1-09-22	446_C_A	Not in ORF	0.0158	38.4	2487	ACAAATTCAACGAGAAAAATCTCTCACAAAGTTTGTTAATCAGATCGGTTTGAAGCTCAGCATCGTTCGAATTGACAAGCCATAATCGATGAGATTTGAGCTCGATCGGGCCCTAATCAACATCTGAGCCACTTCTAACCGGAAAAGACCGGATCACTGCATTTCCTGGTGAAAACTGTGGAGGGAATATGAAAACGTTGCATTGGTGCTATGGCAATTCATACAAGCTAATTTTATTGAAGGAATTACTTTGAAGTAGCATCCATCTTTCGTTTTAAGGCTACTAATCAAGGTTGTTTGAATTACACCTTTGGTCAACTCCAGAGATTAAGATGAAATCCAAATGACAAACACGGCAATGGAAAAACAAATGAGATCTATTCTCGCTAGCCTTCATAC…
	891_T_G	NS (K/Q)	0.0484	36.4
	612_A_G	Not in ORF	0.00445	61.8
	624_A_T	Not in ORF	0.00266	70.3
	633_A_C	Not in ORF	0.00561	63.6
	634_G_A	Not in ORF	0.00561	63.6
	653_T_C	NS (C/R)	0.00691	59.7
	681_C_T	NS (T/I)	0.009856	56.2
	689_CA_C	ORF Shift	0.0161	52.8
	769_A_C	Not in ORF	0.00996	69.2
PgRb1-03-05	252_C_T	S	0.0414	50.4	389	TGTTTATGGCAGTGCCAGCAAACCCGGGGATGAACAGATTCCCCTTCCCCTACAATCTGAATTGCCATAACAATCTTTCCTGTAATTTGTGGCTTATCTTCATCATCAGTACCTTCAATTATTTTCCATATAAAAACCCGCCCATCTGCACTTGCACTAGCCAAAAGGTTAACATCCACAGAAAAGAAAGCCATGTCCCTGACCGCCTGAGAATGTCCTTTTAACAATGATCTCAACGCAGGCGCAGCGTGCATATTAAGCACACGAATAGCTCCAAGTTTAAGTCCATAACACACATAAGTCTTATTCACAGCAATTTGACGGCCCAAAACAAGGGCAGGATGGGTGCAATACCTGATAATTGGAGAGACTTCAAGCGGAGATTGGAC
PgRb1-22-21	177_C_T	Not in ORF	0.015	66	1079	GATTTCCACATTTTCTCGAAAGCTGTTATTTTTTTACTTTTTACTTTTTAATGAGTTAAATATTTTGTCTGACTATCATTCCTCTTTATATTTTCTCATGCAGGTTGGAACATTTGTTTGGGATGAGTAATGTTTATCAAAAAGAATATGTTCTCAATTACACCGTTGTGTACAATCCGAAAAATTGAAGTTGCATAGATGCTTTTAAAATGAAATGAACTCCAATTCCCTCTGTCTTCAACACTTAAGTGTGTTTATACCGTGTTAACTTTCGCTGTTCTCCATCTGCAGGCTATATCAACTGTCGCTGCTTTGGAAAAGAAGTATAGTACTGAGATAACAGTTGTGGTAATTGATGAAAAGCAGAAAGAGACATTGCCGGAGCATGAAACCCAGCTG…
	188_A_T	Not in ORF	0.0205	53.3
	189_A_T	Not in ORF	0.0205	53.3
PgRb1-12-01	516_T_C	S	0.0259	29.3	762	TCGCTTGAATCACCCCGTAAACTCAGTCCATCAGGGTTGCAACAGTCGACGCGGGGGGTGCGGGGGTCTTCGTCCCCGCGGTATGGTACAGAGTTACCGCCATTGTAATGCGGGGCGCGCTGGGGTAAAGCTTGAAGTGGCGCGCCGGTACTAAAGGAGCTACTGCCCATGTAGCGCGGATCACGCTATGGTTTGCCTGTGAGCGGCGCGGGCCGTGCCGGTCGACAGACAGAGACTTTCTAGGTTGTTAATTGAAAAGGTCATTATGAGTAATTGACCATAATATGAAGTAGGGTTGGAATAAGATTAGTAGGTATATATACTATCTATTGTAAAGCCATATGTAACCAAGGAATTATCAATAAACAACAAACTGTCTGTGGAGTACCCAAATTGGAG…
	580_ATCACAG_A	ORF Shift	0.00914	35.3
	569_A_AAG	ORF Shift	0.00712	41.4
PgRb1-20-01	174_G_T	NS (N/K)	0.0249	48	392	GCCCATCTTAAAAGCTCCTTCATTTTGGAAAAAGTTTTGGTTTGAACCTTCTGATCTCTCTTTTCCCCATTAATCCCACATTTTTGGCTGGATGATAATGCAATTGCAGCAATATCATTAATAGGTAGAACAGCAGCCAATTCTGCCCCTTTGTTGTTATTCATGCCTTCTAAGTTCATCTTCATGGTATGGACCCTCTTAAGATTAAGAGTGTCAGAAAAGGTGAACAAATTAAGGTAATTCTTGCAACCCAATCTAATTTTTTCTATTCTCTTGATCCGTCTTTGATTACCCTTATGATGATTCAATGAAACCACTTCTTTAGATTGAGCACTACAACTTTCCTTCTTGGTGGTCGTTGGACTAGAAGCAATAGTACTAGTTTCTCTCGG
