# Supplementary material for: Transcriptome and Phenotype Integrated Analysis Identifies Genes Controlling Ginsenoside Rb1 Biosynthesis and Reveals Their Interactions in the Process in Panax ginseng
Source: Int J Mol Sci. 2022 Nov 13;23(22):14016. doi: 10.3390/ijms232214016 (PMC9698431; doi:10.3390/ijms232214016)
Supplement: Supplementary file 1 [file ijms-23-14016-s001.zip › Table S3_Jiang et al._Cloned key enzyme genes.xlsx]

## Sheet: Sheet1
Table S3. The published key enzyme genes involved in Rb1 biosynthesis and correlations of their expressions with the Rb1 contents. The suffix number of each gene, such as "-1", means the transcript number of the gene.
Genes name	Gene Bank accession NO.	Enzyme	Species	Sequence (5' - 3')	Length (bp)	Reference	Correlation coefficient with Rb1 content (r)	P-value	Reference
CYP716A53v2_1	JX036031.1	cytochrome P450	Panax ginseng	TTTTTAGCTAATAAAATATAAATTATTTTGAATTTTTCATTCACTCAATAAATTATTTGGACCGTCCAAAGTTTGGGATAAATCACACCGTTGATACAATACAGTATCGGAGGCATGGGACACATCTAATTAATACATATTAGAAAATGTTCACCATAACAAAAGAAGAAAAATTAAAGTGTACAAGGTGATAGACGAATAGGAAGACCATTCTCCGGGAAGGGAAATGGAGTATAAATAATCTTTTCATTGGGAAACACCTTCTCCCACTTAAAATTGGTAACCAAATGGTGCATGAATATTAGTACCTCCAGACGAGCAAACTCACTCCCAGGGCACATCCTTGGTCCTCCTCCAAATGGTATAAATGTGAATGGCATAGGTCCATCTCCTTCAAAT…	1689	25	0.371	0.0155415	35
CYP716A52v2_3	JX036032.1	cytochrome P450	Panax ginseng	GCCAAGCAATTACTAGTTCAACATTTATACATAAAGTATAAGTAAATTAATTAAAATACTTTGAAATTAAACATTTAATTAATCTTAGGCTTTGTGAGGAAATAGGCGAACAGGAAGTCCGTTGGCAGGAATTGGCATGGGATTAACAACAATTTTCTCATCAGGAATAACCTTTTCCCACTTGAACCTCTTGACAAGATGGTGCATAAACACCAGTATTTCCAGCCGGGCATACTCTTTTCCGGGGCACATTCTCGGCCCGCCGCCGAACGGCACGAACGAGAACGGCGGCGGCCCGGCTCCGTCGAATCTTGATGGATCAAATTTTAGTGGCTCCGGGAAAACTTCTGAGTTTATGTGGGTTGAATTTGCACTCCAATATAGCTTCCAGCCTTTAGG…	1621	26	0.495	0.000867539
CYP716A47_1	JN604537.1	cytochrome P450	Panax ginseng	AGTTTCTTAGCTTGATGCTAGTCATGTCCTGAACTTACTGAATGCACTGATCGATCAGAAGCTGTAATGCTCAATTGCTGATCCCATTAGTAGTACCAAATTATATTGCTTAATTAGTAGATATCATAATACTTGCTGCTGGTTGGAACTGTTCAACAACAGATTATACTCCTTTAGATGTTTTTTTTTTTGATGCTCAAAATGTAAAAAAGAACTACTTCTAGTTAGATTGTAGTATCAGTTGGTGTAAAAGTGATGTTGTGCTTTTGGTCCTTCACGAGATTGTCAAAGGATACACGGTGTTTGGTAGAACAGCTCCAAATATTTAGGGTTAATTGTGGGGATGTAGATGAATGGGAAGTCCATGCGCAAATCTTGGAATGGGATCGGTGAGAATTT…	1788	24	0.389	0.0108041
DS_1	AB265170	dammarenediol-II synthase	Panax ginseng	AGTGTGGAATTTAGCGCATTAATTCATCCTAACATAACATTTTGAAGAATCATAAGAATGTAACTTAAATTTTGAGCTGCTGGTGCTTAGGCAACCAAACACGTTTCCGATATTCTCCGAGTGCCCAAAGAGGAAATATATTTCTGTACTCCGCATAATGTAACATACTATTTTTACAGTATACTCCAGTAATTTCCTGTTGAGGGAAATCTCCATTATCCATTTGCGCATTGATCAACAACTTTGCTGCTCTATGCAGAGGTGTCGGATCTCTCTCGGCCTGTCCACCAAACATAAGACCTAGCATAGCCCATGATGTTTGTACTAGATTTGTCCTGTTTCCCTTGAGTGGTGTAAATTTTTCGCTTGGGCATGATTCAAGACTCTCCCCCCAACCAC…	2463	27	0.567	9.11804e-05
DS_3	GU183405.1	dammarenediol synthase	Panax ginseng	TAAAAGGCCGTCCAAATTAATACAGTACACAACACAACTGAAGCCAGAAGCTGGAAGCTAGAAGCTCCTTAATTTTTCTAATTTATTTGGAGACGATACTAGTGTGGAATTTAGCGCATTAATTCATCCTATCAAAACATTTTGAAGAATCATAAGAATGTAACTTAAATTTTGAGCTGCTGGTGCTTAGGCAACCAAACACGTTTCCGATATTCTCCGAGTGCCCAAAGAGGAAATATATTTCTGTACTCCGCATAATGTAACATACTATTTTTACAGTATACTCCAGTAATTTCCTGTTGAGGGAAATCTCCATTATCCATTTGCGCATTGATCAACAACTTTGCTGCTCTATGCAGAGGTGTCGGATCTCTCTCGGCCTGTCCACCAAACATAAGA…	2563	22	0.451	0.00274519
β-AS_1	AB009030.1	beta-Amyrin Synthase	Panax ginseng	CCAAATTTGACCGATTGCCTCCTTGTTTGGGCAAGAAAGATAGCTTTCTCCCCAACCACCATCACTGCGTTGCGATTTTATTAGAAAATCCACTGCTTTATGAAGAGTTTGGCTGTTGTTGTATGTCTTTCCAGCCGCGGTTAGACCTCCCATAGCAAACCAAGTACCATATGTGAAGCACACACCCCAGTTTCCGTACCATGAACCATCAGGCATTTGTATGTCTTCAAGGTAACGGACAGCATTCGTAATAAAATTATCTATCTCCTTCTTTCGGTGTCCAGGATATAACTTTTTAAACAGAACCAGAGCTTGGATTGCCGATGAAGTGCACTCTACATACTCGTGCTCAATGACAATGTCTGCAAAGAATTCTGTAGGATTGAGTAACTCCAACCA…	2213	20	0.438	0.00373267
SS_1	KP689321.1	squalene synthase	Panax ginseng	AAGCAATCTTATCTAAGTAAGGAAAATTCGTTTAAAAAATCTCGTTGTCCCTTTTCTTTTCAATTGATTGATTTAGATCTGTTCATCTTTACCAAAATTTGCTTGTAGAAACAGGTATATATATATATAATATAGATACAGAGAGAAAAAATGGGAAGTTTGGGGGCAATTCTGAAGCATCCGGACGATTTCTATCCATTGTTGAAGCTCAAAATAGCGGCGAGGCATGCGGAAAAACAGATTCCTTCGGAGCCACACTGGGCTTTCTGTTACTCTATGCTTCATAAGGTTTCTCGAAGCTTCGGCCTCGTCATTCAACAGCTCGGACCTCAGCTTCGCGATGCTGTATGCATTTTTTATTTGGTTCTTCGAGCACTTGACACTGTTGAGGATGACACA…	1625	21	0.433	0.00415799
SE2_1	FJ393274.2	squalene epoxidase	Panax ginseng	ATGATTCATGGTAGTGATAACAAGGAATGATGATTATATTGGTGCAAACGAGGAAGTAAATTTTTATTTTAAATAACATAATGAGGTTGTTTTCAAATCCCCACATGCCATTGTGAAATTTCATTAAAAATGGAAAGAAATAAAAAAAAATGTCATATTCCCAGTTTATTGACAATCCCCTACTGCCCTGCCCTGCCCTGCCCTGCACTAGTCTATCTTATCTTTGTTGGATCCATACCCTAATCTTGGACCACTGATGAATGATGATACAAGTTGTCTGTCTGCTCTTGAGAACAGCATTTAATTAAGCATAAATAATTATTTACATTTTTTTAGTAATGGGAGGAGCTCTGTAGTATGCCGGAACAGTTGCTGGGAAAAACATTTGCCTAACTCCTT…	2244	23	0.439	0.00363297
SE2_4	FJ393274.2	squalene epoxidase	Panax ginseng	ATGATTCATGGTAGTGATAACAAGGAATGATGATTATATTGGTGCAAACGAGGAAGTAAATTTTTATTTTAAATAACATAATGAGGTTGTTTTCAAATCCCCACATGCCATTGTGAAATTTCATTAAAAATGGAAAGAAATAAAAAAAAATGTCATATTCCCAGTTTATTGACAATCCCCTACTGCCCTGCCCTGCCCTGCCCTGCACTAGTCTATCTTATCTTTGTTGGATCCATACCCTAATCTTGGACCACTGATGAATGATGATACAAGTTGTCTGTCTGCTCTTGAGAACAGCATTTAATTAAGCATAAATAATTATTTACATTTTTTTAGTAATGGGAGGAGCTCTGTAGTATGCCGGAACAGTTGCTGGGAAAAACATTTGCCTAACTCCTT…	3201	23	0.514	0.000490695
FPS_22	DQ087959.1	farnesyl diphosphate synthase	Panax ginseng	CCCCCCCTTTCTCTCTTCACACGCACTCTCTCTACCTCTTTCTCTCTCTATCGGACCATTTTCTTCCATCAGAATCCTCATCTCACCTCTCTTTCTCTCTCACGCACAAAAACACACACAGAATCGCACACACATAAACAGCCAGAATGAGCGATCTGAAGACGAGATTTCTGGAGGTGTACTCTGTTCTGAAATCCGAGCTACTCAACGACCCTGCTTTCGAGTTCACCGATGATTCTCGCCAATGGGTCGAGCGGATGCTGGACTATAATGTGCCTGGAGGAAAGCTGAATCGAGGGCTGTCTGTTATTGACAGCTACAAGTTGCTGAAAGAAGGAAAAGAACTAAGTGATGATGAAATTTTTCTTTCAAGTGCACTTGGTTGGTGCATTGAATGGC…	1414	27	0.433	0.00422652
UGT71A27_2	KM491309.1	UDP-glycosyltransferase	Panax ginseng	ATGAAGTCAGAATTGATATTCTTGCCCGCCCCGGCCATCGGACACCTCGTGGGAATGGTGGAGATGGCTAAACTCTTCATCAGTCGACATGAAAACCTCTCGGTCACCGTCCTCATCGCGAAATTCTACATGGATACGGGGGTAGACAACTACAATAAATCACTCTTAACAAACCCTACCCCGCGTCTCACAATTGTAAATCTCCCGGAAACCGACCCCCAAAACTATATGCTCAAACCACGCCACGCCATCTTTCCTAGCGTCATCGAGACTCAGAAGACACACGTGCGAGACATAATATCCGGCATGACTCAGTCCGAGTCGACTCGGGTCGTTGGTTTGCTGGCTGACCTTTTGTTCATCAACATCATGGACATTGCCAATGAGTTCAATGTTCCA…	1422	18	0.426	0.00487954
