# Supplementary material for: Transcriptome and Phenotype Integrated Analysis Identifies Genes Controlling Ginsenoside Rb1 Biosynthesis and Reveals Their Interactions in the Process in Panax ginseng
Source: Int J Mol Sci. 2022 Nov 13;23(22):14016. doi: 10.3390/ijms232214016 (PMC9698431; doi:10.3390/ijms232214016)
Supplement: Supplementary file 1 [file ijms-23-14016-s001.zip › Table S4_Jiang et al._Annotation, GO and pathway1.xlsx]

## Sheet: Sheet1
Table S4 Annotation, sequences, and GO categorization of the 21 PgRb1 genes.
PgRb1 gene	Annotation description	Sequence	Length (bp)	#GO	GO ID	GO Names
PgRb1-01-03	Phosphatidylinositol-speciwc phospholipase C4	AAATGCAACCATCTGAGCTCCATGCATCCAACCTATTAGCGGTTTGTAATTGGATGAGTTAAACCGAGTACCTTTAGGGTATATTCTCAGAATATTCTTTTGTGTGAACCTCACAACATCCATTCCATGAGATTTTGCTGCCTTTTCAAGAGCTTGTTCACTCAAACTAAGTCGTCTAACTTTGTCGGTCTCAACTTTTAGTGCCTTCTTCAAACCTTCTTTAGGTTTCCCAGCATGAATGGCAATTAGACGCTTGTATGCAGGTGATGAGTTCATCTTTTGGTCATCTTCATCATAATCTTCAGCATCCTGATTGTGATCATTACTGTCTCCATCAATCCCATTCATCATCATCAGAATCCTTTCTCTTCCGCGTGTTATTTCTCTTGTTAAAACTTT…	1205	9	P:GO:0006629; P:GO:0007165; P:GO:0009056; P:GO:0009058; P:GO:0034641; P:GO:0044281; F:GO:0003677; F:GO:0043167; C:GO:0005886	P:lipid metabolic process; P:signal transduction; P:catabolic process; P:biosynthetic process; P:cellular nitrogen compound metabolic process; P:small molecule metabolic process; F:DNA binding; F:ion binding; C:plasma membrane
PgRb1-02-01	Nucleoredoxin 3	GCTATATCGACCAATGGTAGAACCAACACCGGAGCTTTTATCACGCCATTTCAGCCATGAACATCCACTTGAACCAACCAATTTGGTTCCAAGAAATAACACCACCTGCTTTGGCTGCAACCTCACCATATTCCCAGGCAAGTACTACTACAAGTGCAAAACATGCCCCTTTTACCTTCACCAAGTATGTCACAACATGCCCAAAAAAGTCCAACACCCTTGTGATCCAAACCACCATTTGGCCCTCAAATCCATGCCTAATTCATCACCTAATTCCAAACTCTCCGCCAAGTGCAAAGCTTGTGAACATGACTTGTCCGGCTTCTACTACAACTGCAACAAATGCCACAATTTCTATCATATCTTATGCTCCGCTGTGCCTTTATCAGTTAAAACTCC…	1608	2	P:GO:0035556; F:GO:0046872	P:intracellular signal transduction; F:metal ion binding
PgRb1-03-05	enhancer of mRNA-decapping protein 4-like	TGTTTATGGCAGTGCCAGCAAACCCGGGGATGAACAGATTCCCCTTCCCCTACAATCTGAATTGCCATAACAATCTTTCCTGTAATTTGTGGCTTATCTTCATCATCAGTACCTTCAATTATTTTCCATATAAAAACCCGCCCATCTGCACTTGCACTAGCCAAAAGGTTAACATCCACAGAAAAGAAAGCCATGTCCCTGACCGCCTGAGAATGTCCTTTTAACAATGATCTCAACGCAGGCGCAGCGTGCATATTAAGCACACGAATAGCTCCAAGTTTAAGTCCATAACACACATAAGTCTTATTCACAGCAATTTGACGGCCCAAAACAAGGGCAGGATGGGTGCAATACCTGATAATTGGAGAGACTTCAAGCGGAGATTGGAC	389	4	P:GO:0034655; C:GO:0005737; C:GO:0032991; C:GO:0043226	P:nucleobase-containing compound catabolic process; C:cytoplasm; C:protein-containing complex; C:organelle
PgRb1-04-01	MDIS1-interacting receptor like kinase 2-like	AAATATATCAGAAGATTTTGGCATCTACCCGAACTTATCATCTATCAATTTGAGTCAAAATAAGTTGTTTGGGGAGCTTTCTCCAAAATGGGGGCTCTGCCACAATTTGACAAGCTTAAGGATCTCGAACAATAATCTCACTGGAAGGATACCGCCTGAGCTTGCCAAGGCAACTAAGCTAGGTAAACTTGATCTCTCTTCAAATCATTTATTTGGTCAAATTCCAAAGAGTCTTGGGAGTTTAAGCTCATTGTTTGAACTTTTACTACACAACAACGAGCTTTCTGGCAATATTCCTTTAGAAATTGGTGAGTTGTCTAATTTAGAAGCACTTAACCTGGCTGAAAACACACTGAGTAGCTCAATTCCTACACAACTTTTTGGCTGCGTGAAGCTTTG…	1118	2	F:GO:0016301; C:GO:0005575	F:kinase activity; C:cellular-component
PgRb1-05-03	---NA---	TATGAATTCAAGAATTTCAATGCCCTTGACCGATTGAGAATTATTAAAGACTGTGATTCACAAAATCATTCGACCAAACTTTGATTCCTAGAACTGGTGGTACAATATGACTTACCGAGATTTGGTCTTTATCATCTATGATCCTCGAAGGTATAAATTCAATTTTGCATTGATGATGATTAAGCACATGGCAAGTTGTTTGCAAAACAAAACAAAGTGCTATCTTTATGGTGGTTTTATTACTACCATTTTGAAGCATTTTAAAATTACATTTGAACATGAAATAGTTTTTAAACTCAATGAATTTATTGATGAAGAAGTGTTTAAAAACTCTAAACTTGGGATCACAGATGATGAGAACTTATTTTGGGATATTATAGAACACATTATTCCTTCATC…	981
PgRb1-06-01	ethylene-responsive transcription factor ERF061	GCTATCCTTAAAAAAGGTTGTTACTTTTTTTCTGGAACAAACAATAAATAATGTATAGAACACAGTTGGACATTTTTTTAGTAGTAAATTTTAAATCTTCAAGTCTAGTATAATACTCTAATTGAAGTTAATTGGTCTTATTTTCTAAAAACCTACTACCACACCAATGATTAAGCAAAAAAGACATTCATAAAACAAAAATCACACATTCAATCCCAACAATATTTTTCAAAGAAATGCTTTCTCATAGATCCCCCCACATAGGAGATTCCTTATGCCTTCAAATAATAAAAAGGCAAGAGGAGAAACTAAACTCTTAATGGTACTACTAATTTTCCTCAACTAGAGTCACTTGAACAAGTACCTACTTTGATGACTCATTATGAAACTACCATTTAC…	1721	5	P:GO:0009058; P:GO:0034641; F:GO:0003677; F:GO:0003700; C:GO:0005634	P:biosynthetic process; P:cellular nitrogen compound metabolic process; F:DNA binding; F:DNA-binding transcription factor activity; C:nucleus
PgRb1-07-01	transcription factor MYB86-like	GCTAATGAAGCAAGGTATTGATCCAAACACCCATAAGCCATTCATTGAAACAGAAGTTAGAGTCGACAATTGTACAAATAAAGCTTCACTGCAATCTAATGAAATTGCATCAACTAATTCGGATGAAACAGAAGAACAACCATTTCATGTGAGCAGTAGTACATCTTTTAACACTAATGGTACTGGAGGATTAACACGAGCTTCAGGGGAGCAAAAATCAGTCACCCATCCTCTATTTTTACTCGAATTCCAAGCAAGAATGAATCCCCTTGGATACAATTTCAATACTTGGGCTCAATATCAGCAAACACAAACACCATACGAGTCCTATGACCAAAACCTGTTTGAAGCCAAACCCAACTTTGGGTTCACTTCAATGCCAAATTTTGATCTTCAAGG…	718	2	P:GO:0010119; C:GO:0005634	P:regulation of stomatal movement; C:nucleus
PgRb1-08-02	AP2/ERF transcription factor	GATCTCTCCTCATCTCTCAACTTGCCTATATAACTGGTTCTTCATGGCCTTCTACTAATATTTTTACATCTCACATTTTTCTCTATATATTGAATTCTCATTATACATACATATAAATATAGAGGCATTACATGTGTGTGTTCAAGGTGGCTAATCCAATAAACTCCGGCGACATTAAGCCGCCAAGGACGGCGGCGGTTGAGAGAGAAAGCCGGAGAGGTGGTCTTGCATATTTGGAAGAATCAGTGCTTGGGCCAATGTTTCCGGGACACAATAGAGAGGAAGAGATGTCGGTCATGGTTTCGGCGCTGACCAATGTAGTGACCGGTGAGGTTAGTAATTGGAGAGCTGGCGGAGACCTCAGCAGCAGTGGTGGTGATGTTGGTGCGAAGAGAGGAC…	676	5	P:GO:0006355; P:GO:0009873; F:GO:0003677; F:GO:0003700; C:GO:0005634	P:regulation of transcription, DNA-templated; P:ethylene-activated signaling pathway; F:DNA binding; F:DNA-binding transcription factor activity; C:nucleus
PgRb1-09-22	protein IQ-DOMAIN 1 isoform X1	ACAAATTCAACGAGAAAAATCTCTCACAAAGTTTGTTAATCAGATCGGTTTGAAGCTCAGCATCGTTCGAATTGACAAGCCATAATCGATGAGATTTGAGCTCGATCGGGCCCTAATCAACATCTGAGCCACTTCTAACCGGAAAAGACCGGATCACTGCATTTCCTGGTGAAAACTGTGGAGGGAATATGAAAACGTTGCATTGGTGCTATGGCAATTCATACAAGCTAATTTTATTGAAGGAATTACTTTGAAGTAGCATCCATCTTTCGTTTTAAGGCTACTAATCAAGGTTGTTTGAATTACACCTTTGGTCAACTCCAGAGATTAAGATGAAATCCAAATGACAAACACGGCAATGGAAAAACAAATGAGATCTATTCTCGCTAGCCTTCATAC…	2487
PgRb1-10-01	protein ACTIVITY OF BC1 COMPLEX KINASE 7, chloroplastic-like	GTGCAGAGAAATCACAAGTACTTATTTTCAAGTTAAAGCTTGAGGCAAAAAGAAGAAGAAGATATGTCTTTATTTGGGCTTCAAAATTCACAGCAAACCAATCTGAGCTATTATTTTTCAATTCTATACATAATTTTCGTCCAATACAGGGGATGTTGAGGATGTCCCTCGTCATTTTGAGGGTATGTTAATATATACAAGCTATAGAAAGTTGTATACAAAAATGAAAATTCTATAAACAATGAATTTGGGAGTGAGGTTTTATCATATATGATCAACTAATGGTTTACAAAAATCATATCATCTTCTCAAACTTATCAATCATCTTTATCCTTTGCATGGACCGAATAAGCAGAGTCAAGAAAACACCTGCACCAATAAACGATCCGTTTGCTATAA…	2577	7	P:GO:0006464; P:GO:0006629; P:GO:0006950; P:GO:0009058; P:GO:0042592; F:GO:0016301; C:GO:0009536	P:cellular protein modification process; P:lipid metabolic process; P:response to stress; P:biosynthetic process; P:homeostatic process; F:kinase activity; C:plastid
PgRb1-11-01	cytochrome P450 85A	AAAAGTTTAGCCAATTTATTATGTTTTGAGTGTGTTTTTTAATTATTAATTACTTGAGCTTTAAGACTAGGGTCCCTCCTTTTGTAGGGTGCACGGTTTTGGCCTACTAGGGGACTTTCTCTCTCTTATATCCACAGGCCTATATATACACACTTCAACTAGCTTCAACCAGAGCAAGTCCATGCCATTTACATTTTACTGCTGATATTTCTCAATCTCTCTCTCTCTCTGTGAAGTGTATTGGAGCTTTTAGGAAGAATCAATGGCTGTTTTCATAGTTGTGCTTGGTGTGGTTTTGGAACTCAGTCTCGTAAGTACAGCTTTGTTGAGATGGAATGAGGTGAGGTACAGGAAGAAAGGTTTGCCTCCAGGTACTATGGGTTGGCCAGTTTTTGGTGA…	1861	6	P:GO:0006629; P:GO:0009058; P:GO:0042592; F:GO:0016491; F:GO:0043167; C:GO:0005575	P:lipid metabolic process; P:biosynthetic process; P:homeostatic process; F:oxidoreductase activity; F:ion binding; C:cellular-component
PgRb1-12-01	---NA---	TCGCTTGAATCACCCCGTAAACTCAGTCCATCAGGGTTGCAACAGTCGACGCGGGGGGTGCGGGGGTCTTCGTCCCCGCGGTATGGTACAGAGTTACCGCCATTGTAATGCGGGGCGCGCTGGGGTAAAGCTTGAAGTGGCGCGCCGGTACTAAAGGAGCTACTGCCCATGTAGCGCGGATCACGCTATGGTTTGCCTGTGAGCGGCGCGGGCCGTGCCGGTCGACAGACAGAGACTTTCTAGGTTGTTAATTGAAAAGGTCATTATGAGTAATTGACCATAATATGAAGTAGGGTTGGAATAAGATTAGTAGGTATATATACTATCTATTGTAAAGCCATATGTAACCAAGGAATTATCAATAAACAACAAACTGTCTGTGGAGTACCCAAATTGGAG…	762
PgRb1-13-01	DUF761 domain-containing protein/DUF4408 domain-containing protein	GTTTAATCGGGGTCAAGCATAAAATCGATTTTCGATTCAACCAGTTGAACCGATTGATCCGGACCGAGTTTAAAAACAATTCATGAAAGAAATTAGAGTCAAATTACATAAACATATTTCTACTAATTAAACCAAACCAAACCAAAAATGTAGAAAATAATTACAACCGGTAAAGAAAAACAAAATTACCAACTAGTTTTTCTTTTTTTTTAGCAAACCAACTAGTTAAAATAAGTAGAAAGTGAATATGATCAAAATTAACGTTGCTCAAGGATTAATCATTTCTAAGAACCTCTGCTCAGACTCTTGCCTTTGTAACCGCATGTCCTTGTTGAACTTGCTAATAAACGCTTCAACTCGGCTGTTCAACTCGTCCTGACTCATTGACAGATCCCTCCT…	1885	1	C:GO:0005575	C:cellular-component
PgRb1-14-04	3-oxo-Delta(4,5)-steroid 5-beta-reductase-like	ATTACTTTCTATCTCAATTCTCCACACAGAAGATGGAGCAAGAAGTTCCTTACAATTCAGTTGCTCTAATTGTAGGAGTCACAAGCATGGTAGGTTCGAGCCTAGCAGAAGCCTTAAAAAACCCCAAAGCACTAGGAGGTCCATGGAAAGTCTACGGCACGGCTAGACAGTCCCTCCCCCCCTGCTTCCCCTTCTCCACAATCGACCACTTCATATCCTTGGACGCCACAAATTATGAAGACTCCATGCTAAAACTCTGCCCTTTATCACCTCAAATCACCCATCTCTTCTGGCTAGCAGTCCAGTTTCAAGAAAACGAAGAAGCCAACATTTCCATTAACACCGCCATGCTAAAAAATGTTATCGAAATTCTCCTAAAATCTTCCCCTGCTTCGCCAC…	1451
PgRb1-15-02	ADP-ribosylation factor GTPase-activating protein AGD12-like	CTAAGCTTTGGACCGCTTTAATAGCATGCATGAGTTGCAAGGACAAGCAAAAGATAAATAAAATTGAACAAATCAGTACCGAGAAAAAGTAGAGTTTGAATGGTTCAATTCCGATCTTTATAACTCGCAAAACAATATAAAACCTACTTATTTTCTCAAGTAAATGGGAGGGAAGCTAAACAGTTTATTGATACATCTATTGTTCAAGAGGCATCCACTCTAGTTCTACATCCATTTCTCCTGATTCTACATTCTGGAGCTTCAGCGACATCTCCTGTTTCACCTTCCCCTCAATAATGTTTACTGTGCTATCGTCTATCAGGGCATTGTCATGAGATTTTAACCATTTTCCAATCTGCATGTTCCCAAACATACCAGCGTCTCCAAAAGCGATTGCAG…	1595	3	F:GO:0008289; F:GO:0030234; F:GO:0043167	F:lipid binding; F:enzyme regulator activity; F:ion binding
PgRb1-16-04	berberine bridge enzyme-like 13	CGTCGCTCAATGTATAACTTACATGCTCTGATAACATAAATATCTCTTTGACATTATTAACTTCCTAAGATAAAGAAGACAAAAATAAAACTTAATTTATATATTAATAGGAAAAGGAACTACTTTTATTATCTCCATGCTCTATACAAGCACTAGGATATATGAAAATTGTTTCATCCTTGTTTATAAATTAAAAGCACATGTTGTATTTCATATTCTTTAACCAAAGAAAGAGTATTCTTTTATTATATGTAAAGAAGCAAATAACCGCGCGAGATTTTCATGGAATCGTTGTCTCATGATGTGCTTCATCCATGCTTCAAATACTTTCCCCATTTGTAGCTTGATCTTGGAAGTGGTGGAATACTTTGTTCATGGCTGAAAAAGTTATCAGGATCA…	1992	3	F:GO:0016491; F:GO:0043167; C:GO:0005575	F:oxidoreductase activity; F:ion binding; C:cellular-component
PgRb1-17-10	golgin candidate 1 isoform X1	TTTTTTTTAAACAAACAATTTATTTATTTTCAATACTCCAATTGGCTATTAATATCAAAATGCAACATGAAATTATATTGGTTTGCAGATGAACTGTACACTGAAAAATCAAAGAATGCAACTTTATGATCAATCTATAGTCCAAGAACTGCAGTTGGTAATGTAAAAGGAATTTTTGAACATCCCAAATTGATATCCTAATTTTGCTACGAGGTTACAAGTGAGCATAGTGTTTGAGGGAATTTGTATACTCAATTAACTCTCTTAGTAGATGGCAGTAAAATTAATTACATATTTTGTGATACTTGATTGCTGCACGAGGAAACAGTTATTGCCGGTCTGCTGAATCCAGTTTCTGCAATCGAATCAACAACTGTAATGTACAATAACTCGTTTGGT…	1262	2	P:GO:0016192; C:GO:0005794	P:vesicle-mediated transport; C:Golgi apparatus
PgRb1-18-02	EH domain-containing protein 1	CTTGAACATGATATGTAAATTTAATTAGGAGATTAAACGTTAATAATATGTATAATTTGAGAACTAACAAAAAGGTAAACCCTTTCTATTATCCATCCATCCAAGATGAATATCTCATGGACCTGCTCATTCTCTGATCAGTCCCAATTACAAAATACATTCACAACTCAAGTTGCCACTCAATGGCAAAAATAAAAGCAGACGAAACCTAACCTCCAAGAGAAGTTTATGATAATATGACGAGCACAAGTGAATACAATCTATATAGAAGAATGTGTGCAACTATGTATTACACTATTAGCATCACATAAGATTTCATTTATGACAATGAATCTCAATCATGGTAATGTCAACGTATACACCGAACTAAGAACCAGCACAAACAGATTTCCTTCATTC…	2283	5	P:GO:0016192; F:GO:0043167; C:GO:0005622; C:GO:0005886; C:GO:0043226	P:vesicle-mediated transport; F:ion binding; C:intracellular anatomical structure; C:plasma membrane; C:organelle
PgRb1-19-01	expansin-A15 isoform X2	ACCATCACCTTCCTTACCTTACTCTTCTCTCTCATTTTCTCTCTCCTGCTCTGCCTTTCTAGTTCCAAATCAACATGAAAATGAGTACTTGTGGGATTTTATTGGTGGGTTTTCTTGCAATGGCCTCATCTGTTAACGGGTATAGTGCTGGAGGTTGGACCAATGCTCATGCCACCTTCTATGGTGGGGGTGATGCCTCTGGGACAATGGGCGGGGCTTGCGGATATGGAAATTTATACAGCCAGGGATATGGTACAAACACGGCAGCTCTGAGTACAGCTCTGTTCAACAATGGATTGAGCTGTGGGTCTTGCTATGAGATTAAGTGTGTGAATGACGGAAGATGGTGCCTGCCCGGCTCCATTTTGGTCACGGCCACTAATTTCTGCCCACCAAATA…	1517	3	P:GO:0071554; C:GO:0005576; C:GO:0005618	P:cell wall organization or biogenesis; C:extracellular region; C:cell wall
PgRb1-20-02	---NA---	ATGTTAAAAAGATATCTAGAGGTATGGAAACACATCATTTTGTGGATTTTTTTTTTGACATCTAAAAAAAATGCAATTTTCTGGAAGGAAGCTGTTATCTTCACCAACTAGTTAATGATAAGTAACACAGTCTGGATATTGGTGTCTATGCATTTGCATACACAGACTTGCACATAAGTTTGTGATAATAGCATTGCCACAAATAAAGTACGGTGAGACACTATCTTGGGTAGCAGCTATGATTCTTAATTCCATCCATAACTAAATTGGTTTATGTTTTTATTTCATATGTATCAGTTACCTGAGGAAGTACATTTTCTTTTTATATGTTGTAGAAACTATTGAAACTGAGAGTTAGACTTCCACTATCATCACCATTAATAACATGACCTGCATTTG…	684
PgRb1-21-21	Rossmann-like alpha/beta/alpha sandwich fold containing protein	GATTTCCACATTTTCTCGAAAGCTGTTATTTTTTTACTTTTTACTTTTTAATGAGTTAAATATTTTGTCTGACTATCATTCCTCTTTATATTTTCTCATGCAGGTTGGAACATTTGTTTGGGATGAGTAATGTTTATCAAAAAGAATATGTTCTCAATTACACCGTTGTGTACAATCCGAAAAATTGAAGTTGCATAGATGCTTTTAAAATGAAATGAACTCCAATTCCCTCTGTCTTCAACACTTAAGTGTGTTTATACCGTGTTAACTTTCGCTGTTCTCCATCTGCAGGCTATATCAACTGTCGCTGCTTTGGAAAAGAAGTATAGTACTGAGATAACAGTTGTGGTAATTGATGAAAAGCAGAAAGAGACATTGCCGGAGCATGAAACCCAGCTG…	1079
